# Supplementary material for: Role of the B Allele of Influenza A Virus Segment 8 in Setting Mammalian Host Range and Pathogenicity
Source: J Virol. 2016 Sep 29;90(20):9263–84. doi: 10.1128/JVI.01205-16 (PMC5044859; doi:10.1128/JVI.01205-16)
Supplement: Supplemental material [file JVI.01205-16_zjv999182012so2.xlsx]

## Sheet: Summary
Table S4. Relative abundance over time of each protein quantified, during infection of A549 cells.
				Relative protein abundance
Uniprot	Gene Symbol	Description	Peptides	8h Mock	16h Mock	8h PR8	16h PR8	8h O175A	16h O175A	24h O175A	8h O265B	16h O265B	24h O265B
A0AV96-2	RBM47	Isoform 2 of RNA-binding protein 47	17	0.972158	1	0.928688	0.748668	0.918764	0.713099	0.657962	0.951844	0.791645	0.699734
A0AVF1	TTC26	Tetratricopeptide repeat protein 26	2	1	0.810441	0.694514	0.548337	0.751617	0.52268	0.575111	0.655097	0.511136	0.530267
A0AVT1	UBA6	Ubiquitin-like modifier-activating enzyme 6	41	0.920303	0.89524	0.885587	0.903046	0.923923	1	0.985061	0.89375	0.936261	0.992692
A0JLT2	MED19	Mediator of RNA polymerase II transcription subunit 19	2	0.437995	0.497159	0.656171	0.824773	0.626111	0.704947	1	0.571414	0.681491	0.844731
A0JNW5	UHRF1BP1L	UHRF1-binding protein 1-like	5	0.592801	0.0449642	0.419036	0.283512	0.347289	0.508776	0.0382688	1	0.690457	0.645199
A0MZ66-3	KIAA1598	Isoform 3 of Shootin-1	36	0.993289	1	0.986485	0.975311	0.974655	0.996865	0.982598	0.991353	0.987346	0.963429
A0PK00	TMEM120B	Transmembrane protein 120B	3	0.810025	0.850772	0.86715	0.980753	0.837019	0.897599	0.931942	1	0.88072	0.951637
A1A4S6	ARHGAP10	Rho GTPase-activating protein 10	3	0.945527	0.967823	0.901404	0.854794	1	0.896144	0.87215	0.921396	0.90881	0.872055
A1L0T0	ILVBL	Acetolactate synthase-like protein	24	0.882395	0.864962	0.885619	0.936841	0.882369	0.934157	0.975385	0.890548	0.930103	1
A1L188	C17orf89	Uncharacterized protein C17orf89	1	1	0.673334	0.808973	0.777244	0.931263	0.720027	0.739603	0.738588	0.774614	0.782851
A1L390	PLEKHG3	Pleckstrin homology domain-containing family G member 3	3	1	0.993824	0.894797	0.798968	0.844939	0.701397	0.738562	0.942336	0.798835	0.814673
A1X283	SH3PXD2B	SH3 and PX domain-containing protein 2B	20	0.965167	1	0.923547	0.942904	0.882985	0.913472	0.927425	0.926232	0.927964	0.881206
A2AJT9	CXorf23	Uncharacterized protein CXorf23	1	0.920076	1	0.87073	0.694996	0.755157	0.71782	0.704789	0.864595	0.774984	0.559278
A2RRP1	NBAS	Neuroblastoma-amplified sequence	20	1	0.974832	0.971688	0.914271	0.983113	0.89339	0.945852	0.974769	0.925109	0.985132
A2RUC4	TYW5	tRNA wybutosine-synthesizing protein 5	1	0.894157	0.870769	0.917153	1	0.886634	0.991187	0.865429	0.890628	0.927899	0.81171
A2RUS2	DENND3	DENN domain-containing protein 3	8	0.721187	0.68782	0.860589	1	0.69469	0.645446	0.598414	0.718931	0.631526	0.638181
A3KMH1	VWA8	von Willebrand factor A domain-containing protein 8	25	0.935689	0.907846	0.884053	0.867907	0.908542	0.879508	1	0.915406	0.872161	0.887713
A3KN83	SBNO1	Protein strawberry notch homolog 1	24	1	0.94083	0.889139	0.748634	0.879069	0.747239	0.693385	0.875524	0.750682	0.721871
A4D1E9	GTPBP10	GTP-binding protein 10	14	1	0.961118	0.906848	0.83746	0.922186	0.878415	0.775922	0.931193	0.904369	0.815095
A4D1P6	WDR91	WD repeat-containing protein 91	6	1	0.936259	0.936942	0.832889	0.869855	0.811149	0.800072	0.906448	0.869913	0.818133
A5D8V6	VPS37C	Vacuolar protein sorting-associated protein 37C	1	0.900762	0.911978	1	0.775317	0.827545	0.838597	0.914831	0.870499	0.942108	0.819229
A5PLN9-5	TRAPPC13	Isoform 4 of Trafficking protein particle complex subunit 13	5	0.914682	1	0.853444	0.812297	0.89417	0.887736	0.882288	0.868413	0.837295	0.781513
A5YKK6	CNOT1	CCR4-NOT transcription complex subunit 1	49	0.997223	1	0.999316	0.966082	0.994798	0.931649	0.934542	0.95615	0.969364	0.955875
A6ND36	FAM83G	Protein FAM83G	6	1	0.887051	0.923568	0.817265	0.823781	0.750949	0.696361	0.899335	0.75101	0.770174
A6NDG6	PGP	Phosphoglycolate phosphatase	13	0.920383	0.913405	0.92984	0.90942	0.928324	0.977646	0.959346	0.898105	0.99914	1
A6NDU8	C5orf51	UPF0600 protein C5orf51	5	0.969741	0.998419	0.94889	0.988318	0.87688	0.923279	0.89767	1	0.989593	0.946075
A6NED2	RCCD1	RCC1 domain-containing protein 1	1	1	0.952047	0.946966	0.735813	0.922368	0.821499	0.732262	0.909349	0.768781	0.77983
A6NFI3	ZNF316	Zinc finger protein 316	1	1	0.724844	0.521904	0.435796	0.50046	0.459517	0.297965	0.651469	0.527534	0.466431
A6NFY4	TMEM194B	Transmembrane protein 194B	1	0.934253	1	0.819998	0.867655	0.988412	0.938424	0.782279	0.964416	0.778291	0.817421
A6NHL2	TUBAL3	Tubulin alpha chain-like 3	1	0.814781	0.71633	1	0.832083	0.913858	0.763023	0.994586	0.835877	0.917151	0.718371
A6NHR9	SMCHD1	Structural maintenance of chromosomes flexible hinge domain-containing protein 1	46	0.988516	0.983667	0.955354	0.923721	1	0.962631	0.916331	0.960732	0.95666	0.957543
A6NHX0	GATSL2	GATS-like protein 2	2	1	0.962553	0.832251	0.783747	0.970145	0.870798	0.85946	0.777227	0.786345	0.753833
A6NIH7	UNC119B	Protein unc-119 homolog B	10	0.995296	1	0.953743	0.783029	0.896277	0.791106	0.765187	0.925531	0.830509	0.766589
A6NJ78	METTL15	Probable methyltransferase-like protein 15	4	1	0.958783	0.896137	0.737158	0.913857	0.8309	0.780914	0.91573	0.782153	0.693492
A6NKD9	CCDC85C	Coiled-coil domain-containing protein 85C	1	0.965498	1	0.685374	0.634901	0.717058	0.698149	0.644015	0.800014	0.657736	0.721991
A6NKF1	SAC3D1	SAC3 domain-containing protein 1	1	0.96831	1	0.911058	0.920633	0.87574	0.717797	0.576038	0.883854	0.686605	0.704993
A6QL63	BTBD11	Ankyrin repeat and BTB/POZ domain-containing protein BTBD11	11	0.954099	0.947054	1	0.857495	0.893778	0.794055	0.811271	0.906502	0.97488	0.924211
A6ZKI3	FAM127A	Protein FAM127A	4	1	0.947966	0.956095	0.902706	0.956171	0.827379	0.891804	0.910762	0.747774	0.764169
A7E2V4-2	ZSWIM8	Isoform 2 of Zinc finger SWIM domain-containing protein 8	1	0.984919	1	0.913285	0.658804	0.645341	0.396005	0.311749	0.897031	0.717902	0.520364
A8CG34	POM121C	Nuclear envelope pore membrane protein POM 121C	13	0.976521	1	0.88452	0.886542	0.787883	0.794599	0.738407	0.889937	0.838489	0.816805
A8K855	EFCAB7	EF-hand calcium-binding domain-containing protein 7	2	0.860047	0.914011	0.929637	1	0.913858	0.838444	0.869807	0.83267	0.84986	0.878493
A8MT69	STRA13	Centromere protein X	1	0.953443	0.997261	0.894725	0.929791	0.797744	1	0.976499	0.901149	0.94135	0.995412
A8MW92	PHF20L1	PHD finger protein 20-like protein 1	6	0.940484	1	0.855647	0.769694	0.759543	0.697792	0.679212	0.843887	0.719385	0.658463
A8MXV4	NUDT19	Nucleoside diphosphate-linked moiety X motif 19, mitochondrial	6	0.929681	0.819242	0.943963	1	0.912971	0.858156	0.88622	0.869608	0.82031	0.918423
A9UHW6-3	MIF4GD	Isoform 3 of MIF4G domain-containing protein	3	1	0.912663	0.875029	0.75712	0.896594	0.767884	0.662548	0.777781	0.728877	0.664347
B2RTY4-4	MYO9A	Isoform 4 of Unconventional myosin-IXa	5	0.955411	1	0.983281	0.937945	0.899584	0.863213	0.826846	0.940203	0.926627	0.911274
B5ME19	EIF3CL	Eukaryotic translation initiation factor 3 subunit C-like protein	47	1	0.961553	0.912711	0.878221	0.960026	0.901406	0.851455	0.929674	0.942535	0.97074
B7ZAQ6	GPR89A	Golgi pH regulator A	1	0.929917	0.943665	0.823945	0.941956	0.867036	0.993525	1	0.896906	0.863178	0.993479
B9A064	IGLL5	Immunoglobulin lambda-like polypeptide 5	1	0.333804	0.439348	0.756792	0.753313	0.658925	0.723019	0.658012	0.43782	0.538868	1
C9JLW8	FAM195B	Protein FAM195B	6	0.919366	0.958292	0.935936	0.886332	0.95042	1	0.969961	0.890675	0.988804	0.93503
O00115	DNASE2	Deoxyribonuclease-2-alpha	5	0.836959	0.931393	0.948059	0.891707	1	0.81227	0.719592	0.827807	0.704088	0.844144
O00116	AGPS	Alkyldihydroxyacetonephosphate synthase, peroxisomal	33	0.947672	0.948855	0.93237	0.94424	0.956395	1	0.996366	0.924246	0.952798	0.951983
O00124	UBXN8	UBX domain-containing protein 8	2	1	0.956222	0.850548	0.934131	0.792345	0.830151	0.639208	0.991737	0.688884	0.837728
O00139-4	KIF2A	Isoform 4 of Kinesin-like protein KIF2A	18	0.978969	1	0.995913	0.990081	0.948089	0.896177	0.862605	0.971904	0.961246	0.947004
O00142	TK2	Thymidine kinase 2, mitochondrial	2	1	0.95099	0.972966	0.939914	0.959115	0.902359	0.944693	0.947564	0.924155	0.938106
O00148	DDX39A	ATP-dependent RNA helicase DDX39A	44	0.933896	0.869884	0.984756	0.960866	0.995637	0.974583	1	0.978122	0.97694	0.977681
O00151	PDLIM1	PDZ and LIM domain protein 1	22	0.855849	0.894699	0.927062	0.994101	0.883603	1	0.968851	0.90554	0.953164	0.935776
O00154	ACOT7	Cytosolic acyl coenzyme A thioester hydrolase	26	0.90386	0.929688	0.9212	0.922107	0.930721	0.994054	1	0.924964	0.946903	0.980161
O00159	MYO1C	Unconventional myosin-Ic	70	0.942658	0.87902	0.916072	0.89476	0.960375	0.941433	1	0.914617	0.936237	0.981857
O00161	SNAP23	Synaptosomal-associated protein 23	10	0.761632	0.869571	0.880023	1	0.86603	0.858776	0.8511	0.878298	0.900335	0.845394
O00170	AIP	AH receptor-interacting protein	19	0.957946	1	0.935428	0.879924	0.951211	0.990901	0.910658	0.945993	0.915712	0.880896
O00178	GTPBP1	GTP-binding protein 1	3	0.997443	0.952392	0.992129	0.972792	1	0.985937	0.981106	0.975968	0.979698	0.938037
O00186	STXBP3	Syntaxin-binding protein 3	19	0.930539	0.943509	0.906597	0.914421	0.929173	0.991898	1	0.907389	0.936966	0.955509
O00193	SMAP	Small acidic protein	10	0.984594	0.991581	0.916532	0.888212	0.977735	1	0.990962	0.924347	0.990694	0.942166
O00194	RAB27B	Ras-related protein Rab-27B	8	0.873067	0.81532	0.949888	1	0.951163	0.902984	0.965584	0.987238	0.834236	0.98471
O00203	AP3B1	AP-3 complex subunit beta-1	27	1	0.981942	0.933228	0.817434	0.992179	0.916147	0.882361	0.928844	0.948845	0.878564
O00204	SULT2B1	Sulfotransferase family cytosolic 2B member 1	3	0.90139	0.928754	0.852838	1	0.837235	0.896806	0.911036	0.826342	0.902414	0.912436
O00213	APBB1	Amyloid beta A4 precursor protein-binding family B member 1	1	0.859499	1	0.824239	0.546051	0.891484	0.589694	0.479981	0.785029	0.564011	0.451097
O00214-2	LGALS8	Isoform 2 of Galectin-8	7	1	0.935211	0.934895	0.847853	0.910286	0.7486	0.64861	0.873475	0.727564	0.705865
O00217	NDUFS8	NADH dehydrogenase [ubiquinone] iron-sulfur protein 8, mitochondrial	10	0.90243	0.8416	0.9191	0.913471	0.929189	0.929115	1	0.920394	0.894555	0.865054
O00220	TNFRSF10A	Tumor necrosis factor receptor superfamily member 10A	2	0.999469	1	0.812732	0.931307	0.868585	0.804518	0.843895	0.868346	0.709745	0.707204
O00221	NFKBIE	NF-kappa-B inhibitor epsilon	1	0.823477	0.562862	1	0.868068	0.909569	0.579654	0.644571	0.745065	0.500929	0.510145
O00231-2	PSMD11	Isoform 2 of 26S proteasome non-ATPase regulatory subunit 11	42	0.987826	1	0.920406	0.853795	0.966895	0.908937	0.873046	0.954346	0.873937	0.864885
O00232	PSMD12	26S proteasome non-ATPase regulatory subunit 12	34	1	0.917396	0.98418	0.934874	0.990744	0.942724	0.962017	0.912251	0.954709	0.966969
O00233	PSMD9	26S proteasome non-ATPase regulatory subunit 9	7	0.910526	0.926764	0.960906	1	0.944867	0.978093	0.913615	0.942492	0.977869	0.937778
O00244	ATOX1	Copper transport protein ATOX1	8	0.869715	0.906399	0.802964	0.82176	0.910415	1	0.964624	0.804684	0.890491	0.896948
O00255	MEN1	Menin	2	0.969702	1	0.923609	0.98863	0.868827	0.807399	0.714914	0.910109	0.879324	0.796549
O00257	CBX4	E3 SUMO-protein ligase CBX4	2	0.830166	0.873164	0.948006	1	0.464091	0.360462	0.315944	0.631669	0.395894	0.389658
O00258	WRB	Tail-anchored protein insertion receptor WRB	1	0.664091	0.576308	0.955043	0.917496	0.776696	0.92296	0.649786	0.782827	0.723568	1
O00264	PGRMC1	Membrane-associated progesterone receptor component 1	6	0.735358	0.778469	0.767609	0.92099	0.752787	0.869305	0.903151	1	0.809186	0.870565
O00267	SUPT5H	Transcription elongation factor SPT5	2	0.909952	0.956591	0.947738	1	0.937336	0.787323	0.893169	0.889306	0.923695	0.857965
O00267-2	SUPT5H	Isoform 2 of Transcription elongation factor SPT5	43	0.988668	1	0.967019	0.982367	0.959367	0.903276	0.83573	0.997596	0.944348	0.900917
O00268	TAF4	Transcription initiation factor TFIID subunit 4	3	0.827089	0.936115	0.953682	0.928806	0.794292	0.793479	0.800927	0.945898	1	0.822488
O00273	DFFA	DNA fragmentation factor subunit alpha	15	0.966389	1	0.978458	0.888326	0.939874	0.963012	0.920425	0.940671	0.91141	0.920026
O00287	RFXAP	Regulatory factor X-associated protein	2	0.943388	0.689803	1	0.996639	0.587233	0.542945	0.553904	0.649145	0.647886	0.562489
O00291	HIP1	Huntingtin-interacting protein 1	20	0.957975	0.998536	0.930166	0.966461	0.974781	1	0.959298	0.940778	0.973277	0.950776
O00299	CLIC1	Chloride intracellular channel protein 1	35	0.867293	0.811013	0.982554	0.92761	0.937036	0.953144	0.937496	0.900593	1	0.952773
O00303	EIF3F	Eukaryotic translation initiation factor 3 subunit F	32	0.994194	0.915902	0.997741	0.938774	1	0.884634	0.846914	0.979418	0.915884	0.928957
O00308	WWP2	NEDD4-like E3 ubiquitin-protein ligase WWP2	5	1	0.991412	0.900232	0.712971	0.871752	0.740616	0.681581	0.851451	0.795665	0.761174
O00311	CDC7	Cell division cycle 7-related protein kinase	1	0.919724	1	0.597959	0.443519	0.490852	0.345341	0.299733	0.494791	0.254456	0.214777
O00330	PDHX	Pyruvate dehydrogenase protein X component, mitochondrial	15	0.993271	1	0.931347	0.95008	0.939805	0.967302	0.951184	0.940649	0.93914	0.920755
O00399	DCTN6	Dynactin subunit 6	3	0.978577	0.942596	1	0.998676	0.923112	0.867874	0.841817	0.990608	0.867141	0.873669
O00400	SLC33A1	Acetyl-coenzyme A transporter 1	3	0.774455	0.81695	0.887019	1	0.863945	0.941167	0.983817	0.866116	0.927958	0.959329
O00401	WASL	Neural Wiskott-Aldrich syndrome protein	9	1	0.969097	0.951011	0.919259	0.930519	0.863439	0.876424	0.971979	0.927505	0.838455
O00410-3	IPO5	Isoform 3 of Importin-5	54	0.933293	0.884334	0.889151	0.899478	1	0.922008	0.991564	0.840062	0.90305	0.996201
O00411	POLRMT	DNA-directed RNA polymerase, mitochondrial	18	1	0.956807	0.891224	0.750353	0.920382	0.822134	0.81779	0.950481	0.807618	0.806985
O00418	EEF2K	Eukaryotic elongation factor 2 kinase	4	0.936338	1	0.890566	0.601877	0.782858	0.486468	0.383325	0.82335	0.471356	0.417432
O00422	SAP18	Histone deacetylase complex subunit SAP18	10	0.961759	0.994849	0.964221	1	0.938671	0.987484	0.945489	0.922356	0.937862	0.894672
O00423-3	EML1	Isoform 3 of Echinoderm microtubule-associated protein-like 1	13	0.984802	0.909045	0.956273	0.8982	1	0.930965	0.918327	0.947143	0.943803	0.953941
O00425	IGF2BP3	Insulin-like growth factor 2 mRNA-binding protein 3	31	0.937307	0.952315	0.935898	0.907633	0.945897	0.995663	0.944702	0.939114	1	0.975237
O00429-2	DNM1L	Isoform 4 of Dynamin-1-like protein	49	0.953229	0.941457	0.973171	0.970985	0.938313	0.98287	1	0.951343	0.967826	0.9974
O00442-2	RTCA	Isoform 2 of RNA 3'-terminal phosphate cyclase	12	0.933849	0.882481	0.988271	0.998009	0.936415	0.96729	1	0.971375	0.93845	0.961911
O00443	PIK3C2A	Phosphatidylinositol 4-phosphate 3-kinase C2 domain-containing subunit alpha	19	0.980332	1	0.919069	0.841211	0.943512	0.819164	0.780304	0.912859	0.86488	0.757817
O00458	IFRD1	Interferon-related developmental regulator 1	1	0.79481	1	0.884073	0.672527	0.7429	0.609708	0.509147	0.857806	0.660725	0.48454
O00461	GOLIM4	Golgi integral membrane protein 4	7	0.734203	0.799102	0.783467	0.848852	0.804369	0.765966	1	0.838724	0.774047	0.763596
O00462	MANBA	Beta-mannosidase	1	0.913281	1	0.883128	0.822267	0.876271	0.746762	0.616484	0.881493	0.711115	0.606033
O00468-3	AGRN	Isoform 3 of Agrin	21	1	0.940242	0.767869	0.591311	0.825964	0.681839	0.574005	0.761242	0.711085	0.686687
O00469-2	PLOD2	Isoform 2 of Procollagen-lysine,2-oxoglutarate 5-dioxygenase 2	27	0.932705	1	0.828959	0.796353	0.860352	0.900749	0.839512	0.961022	0.878915	0.893426
O00471	EXOC5	Exocyst complex component 5	20	0.990668	0.9802	0.991036	0.905668	1	0.964543	0.934932	0.927903	0.977539	0.95786
O00483	NDUFA4	NADH dehydrogenase [ubiquinone] 1 alpha subcomplex subunit 4	10	0.79024	0.737379	0.792211	0.850916	0.867363	0.842594	1	0.804251	0.787374	0.855082
O00487	PSMD14	26S proteasome non-ATPase regulatory subunit 14	18	0.94674	0.774798	0.924836	0.862087	1	0.880636	0.88733	0.909662	0.892047	0.955537
O00488	ZNF593	Zinc finger protein 593	2	0.960143	1	0.693807	0.502897	0.664009	0.419862	0.373087	0.637513	0.407342	0.262352
O00499	BIN1	Myc box-dependent-interacting protein 1	8	0.965569	0.97935	0.948322	0.960239	0.925353	1	0.948532	0.975898	0.94276	0.94877
O00505	KPNA3	Importin subunit alpha-4	4	1	0.942811	0.952031	0.920546	0.953447	0.949572	0.89967	0.905748	0.875907	0.837358
O00506	STK25	Serine/threonine-protein kinase 25	8	0.996795	0.948611	0.958535	0.955803	0.961233	0.943378	0.917699	1	0.890258	0.886335
O00522	KRIT1	Krev interaction trapped protein 1	2	0.87941	1	0.798444	0.714201	0.763695	0.677404	0.556787	0.809554	0.666582	0.556457
O00526	UPK2	Uroplakin-2	1	0.907047	0.609499	0.82475	0.795395	1	0.632527	0.914349	0.897301	0.730912	0.860899
O00541	PES1	Pescadillo homolog	26	0.874068	0.88593	0.844994	0.837255	0.862941	0.875002	1	0.844658	0.848998	0.843552
O00559	EBAG9	Receptor-binding cancer antigen expressed on SiSo cells	3	0.936941	0.937857	0.854851	0.894888	0.963127	0.919065	1	0.966675	0.900159	0.968301
O00560	SDCBP	Syntenin-1	2	0.910997	0.86954	0.988328	0.91858	0.918314	0.785657	0.687412	1	0.841976	0.800664
O00560-2	SDCBP	Isoform 2 of Syntenin-1	12	1	0.998186	0.863832	0.757078	0.933982	0.743635	0.608179	0.899784	0.610778	0.509727
O00562	PITPNM1	Membrane-associated phosphatidylinositol transfer protein 1	2	0.865187	0.936843	0.88895	0.995285	0.875406	1	0.979486	0.945162	0.968945	0.979372
O00566	MPHOSPH10	U3 small nucleolar ribonucleoprotein protein MPP10	16	0.984531	0.976903	0.972584	1	0.907992	0.865982	0.808373	0.981143	0.946094	0.875197
O00567	NOP56	Nucleolar protein 56	28	0.951357	0.951709	0.913488	0.93557	0.935439	0.968727	0.972483	0.915332	0.932986	1
O00571	DDX3X	ATP-dependent RNA helicase DDX3X	71	0.994529	0.947792	1	0.938578	0.905937	0.799421	0.726334	0.847801	0.902535	0.865098
O00584	RNASET2	Ribonuclease T2	1	0.839265	1	0.85213	0.966061	0.820239	0.970895	0.946006	0.840691	0.823036	0.882047
O00592	PODXL	Podocalyxin	4	0.751834	0.848592	0.827888	0.973346	0.840244	0.884154	0.884973	0.796681	1	0.937655
O00622	CYR61	Protein CYR61	14	0.822393	0.827957	0.831443	1	0.584965	0.577971	0.341231	0.603775	0.608087	0.510554
O00625	PIR	Pirin	14	0.856614	0.943694	0.877196	0.839968	0.842379	1	0.945757	0.844103	0.915658	0.923173
O00629	KPNA4	Importin subunit alpha-3	18	0.991351	1	0.993498	0.99076	0.984247	0.94235	0.905306	0.918633	0.886286	0.889814
O00712-5	NFIB	Isoform 5 of Nuclear factor 1 B-type	3	0.955308	0.95675	1	0.926112	0.90857	0.921997	0.990079	0.937095	0.883714	0.957371
O00743-3	PPP6C	Isoform 3 of Serine/threonine-protein phosphatase 6 catalytic subunit	8	0.906994	0.767637	0.866924	0.785177	1	0.830733	0.823282	0.841946	0.785702	0.780263
O00746	NME4	Nucleoside diphosphate kinase, mitochondrial	6	0.901286	0.808731	0.945614	0.948708	0.917272	0.886098	1	0.927694	0.912864	0.948836
O00750	PIK3C2B	Phosphatidylinositol 4-phosphate 3-kinase C2 domain-containing subunit beta	2	0.873594	1	0.797605	0.80068	0.734749	0.834097	0.71747	0.816457	0.78936	0.681699
O00754	MAN2B1	Lysosomal alpha-mannosidase	3	0.942462	0.98702	0.945182	0.998717	0.880884	0.863088	0.930124	0.947272	0.939565	1
O00762	UBE2C	Ubiquitin-conjugating enzyme E2 C	9	1	0.987705	0.805327	0.959734	0.569827	0.320072	0.174433	0.589515	0.319939	0.219727
O00764	PDXK	Pyridoxal kinase	10	0.945066	0.880641	0.89995	0.920635	0.940787	0.966582	0.985274	0.914433	0.932613	1
O00767	SCD	Acyl-CoA desaturase	4	0.807878	1	0.480167	0.309584	0.46822	0.30273	0.167945	0.44498	0.236754	0.116842
O14494-2	PPAP2A	Isoform 2 of Lipid phosphate phosphohydrolase 1	1	0.972939	0.492081	0.835665	0.902254	0.841977	0.724895	0.615447	0.52459	1	0.76331
O14497	ARID1A	AT-rich interactive domain-containing protein 1A	24	0.996148	1	0.942386	0.955734	0.936566	0.919007	0.889476	0.994118	0.963192	0.958504
O14503	BHLHE40	Class E basic helix-loop-helix protein 40	1	0.681472	0.936502	1	0.407399	0.0571993	0.134014	0.210967	0.145088	0.241044	0.12458
O14524	TMEM194A	Transmembrane protein 194A	2	0.67613	0.644253	0.81114	1	0.764549	0.816706	0.864378	0.821812	0.752115	0.936669
O14530	TXNDC9	Thioredoxin domain-containing protein 9	18	0.926665	1	0.791118	0.654852	0.778992	0.673605	0.543488	0.736724	0.6682	0.587641
O14531	DPYSL4	Dihydropyrimidinase-related protein 4	2	0.918357	1	0.897558	0.861888	0.875525	0.826833	0.762342	0.963596	0.900248	0.842757
O14544	SOCS6	Suppressor of cytokine signaling 6	3	1	0.982192	0.853704	0.608258	0.694507	0.477435	0.441752	0.760219	0.55234	0.445886
O14545	TRAFD1	TRAF-type zinc finger domain-containing protein 1	3	0.951074	1	0.954903	0.985911	0.826386	0.77075	0.724357	0.832663	0.786505	0.738787
O14548	COX7A2L	Cytochrome c oxidase subunit 7A-related protein, mitochondrial	8	0.927125	0.976208	0.861938	0.92143	0.904807	1	0.937681	0.900668	0.923481	0.827663
O14561	NDUFAB1	Acyl carrier protein, mitochondrial	6	0.875291	0.954375	0.854892	0.873	0.939095	1	0.993212	0.944912	0.895655	0.973842
O14562	UBFD1	Ubiquitin domain-containing protein UBFD1	10	0.892199	0.90005	0.946834	0.939199	0.907307	0.953815	1	0.925838	0.961364	0.947728
O14578-3	CIT	Isoform 3 of Citron Rho-interacting kinase	27	0.907345	1	0.85514	0.880955	0.953853	0.973388	0.856427	0.836245	0.961682	0.79395
O14578-4	CIT	Isoform 4 of Citron Rho-interacting kinase	8	0.903423	1	0.777466	0.774774	0.86709	0.833132	0.791221	0.757692	0.865906	0.670935
O14579	COPE	Coatomer subunit epsilon	14	0.933337	0.85902	0.969781	0.890496	1	0.937321	0.913132	0.92728	0.93584	0.999587
O14602	EIF1AY	Eukaryotic translation initiation factor 1A, Y-chromosomal	7	0.849622	0.903475	0.838866	0.904233	0.907207	0.986469	1	0.869781	0.924633	0.948267
O14617-5	AP3D1	Isoform 5 of AP-3 complex subunit delta-1	28	0.978136	0.938194	0.909908	0.876867	1	0.933917	0.935043	0.93385	0.907333	0.877722
O14618	CCS	Copper chaperone for superoxide dismutase	10	0.940881	0.996378	0.975857	0.999232	0.92425	0.948713	0.874589	0.986952	1	0.972308
O14639	ABLIM1	Actin-binding LIM protein 1	10	0.98952	1	0.937684	0.921846	0.93401	0.968313	0.934479	0.916321	0.911419	0.83962
O14640	DVL1	Segment polarity protein dishevelled homolog DVL-1	1	0.843137	0.90411	0.79926	0.51645	1	0.764467	0.605797	0.79882	0.831807	0.968728
O14641	DVL2	Segment polarity protein dishevelled homolog DVL-2	4	0.8398	1	0.718522	0.638325	0.783833	0.653334	0.656481	0.790807	0.615279	0.540155
O14646	CHD1	Chromodomain-helicase-DNA-binding protein 1	21	0.966758	1	0.889457	0.682515	0.852206	0.658258	0.587221	0.898568	0.76229	0.707074
O14647	CHD2	Chromodomain-helicase-DNA-binding protein 2	4	0.943651	0.966783	0.980398	1	0.90807	0.868335	0.767271	0.937533	0.912907	0.846126
O14653-2	GOSR2	Isoform B of Golgi SNAP receptor complex member 2	3	0.911912	0.914632	0.856505	0.851115	0.838798	0.861426	0.728072	1	0.828821	0.876134
O14656	TOR1A	Torsin-1A	8	0.89081	0.791714	0.90551	0.882919	0.911506	0.897825	0.938189	0.918514	0.885212	1
O14657	TOR1B	Torsin-1B	7	1	0.980739	0.92921	0.826117	0.937085	0.777964	0.806186	0.946163	0.766407	0.810664
O14662	STX16	Syntaxin-16	2	0.732827	0.722267	0.890661	1	0.845683	0.794975	0.803913	0.88491	0.780535	0.715747
O14672	ADAM10	Disintegrin and metalloproteinase domain-containing protein 10	19	0.89533	0.958925	0.878293	0.941051	0.971588	0.963734	0.851417	1	0.968364	0.896948
O14683	TP53I11	Tumor protein p53-inducible protein 11	2	0.880172	0.83565	0.825773	0.878513	0.800897	0.983292	0.936271	0.977089	0.869407	1
O14684	PTGES	Prostaglandin E synthase	1	0.763399	0.800907	0.848132	1	0.876231	0.903449	0.909229	0.839552	0.90578	0.975148
O14686-3	KMT2D	Isoform 3 of Histone-lysine N-methyltransferase 2D	4	0.91251	1	0.872195	0.864825	0.832106	0.91079	0.833864	0.938222	0.859153	0.833733
O14727	APAF1	Apoptotic protease-activating factor 1	8	0.981973	0.985899	1	0.989891	0.950904	0.909106	0.865705	0.95005	0.949984	0.923898
O14730	RIOK3	Serine/threonine-protein kinase RIO3	7	0.823698	0.726218	0.849161	1	0.808965	0.839716	0.771353	0.88464	0.848136	0.863892
O14732	IMPA2	Inositol monophosphatase 2	1	0.928796	0.860321	0.854563	0.765867	1	0.887151	0.929079	0.778483	0.725656	0.709072
O14733-2	MAP2K7	Isoform 2 of Dual specificity mitogen-activated protein kinase kinase 7	3	1	0.999338	0.82575	0.748523	0.7895	0.671678	0.637403	0.793789	0.687304	0.622164
O14734	ACOT8	Acyl-coenzyme A thioesterase 8	4	0.760961	0.766699	0.86128	1	0.880105	0.85316	0.856449	0.794772	0.790512	0.84924
O14737	PDCD5	Programmed cell death protein 5	14	0.966213	0.935096	0.953877	0.994586	0.930957	0.985361	1	0.905353	0.98838	0.978933
O14744	PRMT5	Protein arginine N-methyltransferase 5	33	0.940861	0.946166	0.936662	0.948295	0.95959	0.971247	1	0.958832	0.955669	0.970469
O14745	SLC9A3R1	Na(+)/H(+) exchange regulatory cofactor NHE-RF1	21	0.922737	0.979877	0.9094	0.985838	0.957076	1	0.975227	0.924453	0.972308	0.95256
O14757	CHEK1	Serine/threonine-protein kinase Chk1	5	0.889034	1	0.711797	0.516793	0.663941	0.479153	0.38819	0.707157	0.5285	0.436329
O14763	TNFRSF10B	Tumor necrosis factor receptor superfamily member 10B	2	1	0.881309	0.510182	0.382521	0.614012	0.387918	0.422569	0.636058	0.358483	0.360108
O14770	MEIS2	Homeobox protein Meis2	1	0.95517	1	0.783714	0.67216	0.823055	0.755415	0.692703	0.775577	0.679422	0.667553
O14772	FPGT	Fucose-1-phosphate guanylyltransferase	4	0.910854	0.82734	0.897986	0.926383	0.903253	0.875755	1	0.871135	0.926185	0.95641
O14773	TPP1	Tripeptidyl-peptidase 1	7	0.881106	1	0.853954	0.796376	0.809497	0.876043	0.717245	0.984289	0.90882	0.732224
O14776	TCERG1	Transcription elongation regulator 1	30	0.962038	1	0.957884	0.972207	0.97066	0.98338	0.951572	0.982888	0.986111	0.946073
O14777	NDC80	Kinetochore protein NDC80 homolog	6	0.820395	1	0.982553	0.911746	0.826744	0.786934	0.65171	0.720784	0.66369	0.82094
O14786	NRP1	Neuropilin-1	23	0.851621	1	0.765399	0.790919	0.766244	0.691361	0.577735	0.755939	0.718094	0.557907
O14787	TNPO2	Transportin-2	4	0.972039	0.95693	0.916236	1	0.965291	0.936329	0.911757	0.861743	0.927648	0.929546
O14795	UNC13B	Protein unc-13 homolog B	1	0.79206	0.847166	0.949219	0.752145	1	0.796602	0.705579	0.848802	0.79155	0.842186
O14802	POLR3A	DNA-directed RNA polymerase III subunit RPC1	19	1	0.962933	0.897612	0.862949	0.874982	0.851203	0.847004	0.923859	0.848135	0.83049
O14817	TSPAN4	Tetraspanin-4	2	0.96307	1	0.685713	0.850553	0.776255	0.763069	0.64804	0.748329	0.605052	0.763533
O14818	PSMA7	Proteasome subunit alpha type-7	22	0.953695	0.936709	0.919929	0.929856	0.967055	1	0.999773	0.913634	0.93521	0.95537
O14828	SCAMP3	Secretory carrier-associated membrane protein 3	7	0.762145	0.859235	0.843613	1	0.831852	0.907797	0.825789	0.96571	0.881965	0.885425
O14828-2	SCAMP3	Isoform 2 of Secretory carrier-associated membrane protein 3	13	0.880613	0.943394	0.891236	0.990339	0.862825	0.95051	0.864403	1	0.960447	0.881485
O14841	OPLAH	5-oxoprolinase	2	0.818255	0.98881	0.888087	0.8656	0.893447	1	0.877381	0.858956	0.920449	0.923381
O14874	BCKDK	[3-methyl-2-oxobutanoate dehydrogenase [lipoamide]] kinase, mitochondrial	3	1	0.991665	0.945904	0.782935	0.888467	0.779953	0.73878	0.942324	0.760082	0.760378
O14879	IFIT3	Interferon-induced protein with tetratricopeptide repeats 3	10	0.0814567	0.0849576	0.485556	1	0.156422	0.190656	0.203645	0.222041	0.350943	0.30701
O14880	MGST3	Microsomal glutathione S-transferase 3	4	0.636825	0.574694	0.704099	0.996695	0.807584	0.94099	1	0.599332	0.656564	0.684894
O14893	GEMIN2	Gem-associated protein 2	8	1	0.853831	0.851702	0.915257	0.84822	0.816883	0.74406	0.877354	0.808229	0.880962
O14907	TAX1BP3	Tax1-binding protein 3	7	0.990925	0.876467	0.882659	0.862123	0.884207	0.999973	1	0.882629	0.839491	0.827598
O14908	GIPC1	PDZ domain-containing protein GIPC1	12	0.985307	1	0.981394	0.911026	0.949575	0.952596	0.870579	0.95534	0.871528	0.79742
O14910	LIN7A	Protein lin-7 homolog A	5	0.897415	0.958026	0.971759	0.959716	0.890309	0.892834	0.918831	1	0.991793	0.924823
O14920	IKBKB	Inhibitor of nuclear factor kappa-B kinase subunit beta	13	0.993952	1	0.9613	0.972952	0.971173	0.962179	0.951424	0.983949	0.895176	0.919318
O14925	TIMM23	Mitochondrial import inner membrane translocase subunit Tim23	7	1	0.966617	0.860261	0.749634	0.931713	0.73662	0.632266	0.933524	0.818178	0.809387
O14929	HAT1	Histone acetyltransferase type B catalytic subunit	18	1	0.955118	0.947834	0.968839	0.968905	0.859005	0.842069	0.931932	0.879716	0.861442
O14933	UBE2L6	Ubiquitin/ISG15-conjugating enzyme E2 L6	6	0.653342	0.638125	0.77634	1	0.690263	0.729149	0.677887	0.716116	0.719067	0.691963
O14936	CASK	Peripheral plasma membrane protein CASK	17	0.859382	0.846318	0.885458	0.939746	0.904795	0.967064	1	0.890681	0.827983	0.868046
O14939	PLD2	Phospholipase D2	4	0.970897	0.983453	0.929488	1	0.964384	0.893121	0.873284	0.932503	0.924838	0.856593
O14944	EREG	Proepiregulin	1	0.962844	0.991378	1	0.961227	0.764061	0.667889	0.604794	0.619081	0.591143	0.580548
O14949	UQCRQ	Cytochrome b-c1 complex subunit 8	4	0.86388	0.911603	0.794802	0.780179	0.890555	0.918423	0.947358	0.96947	1	0.90894
O14950	MYL12B	Myosin regulatory light chain 12B	36	0.880936	0.990758	0.857313	0.869208	0.906517	0.993546	0.954765	0.970332	1	0.956967
O14964	HGS	Hepatocyte growth factor-regulated tyrosine kinase substrate	28	0.954316	1	0.932464	0.93948	0.946035	0.94925	0.925043	0.94549	0.942834	0.952816
O14965	AURKA	Aurora kinase A	7	1	0.893058	0.792654	0.872257	0.51381	0.41201	0.396587	0.573508	0.45437	0.454941
O14966	RAB7L1	Ras-related protein Rab-7L1	2	0.811107	0.786127	0.856595	0.930321	0.892831	0.918194	0.909047	1	0.837048	0.882749
O14967	CLGN	Calmegin	11	0.728805	0.817432	0.727664	0.904942	0.692329	0.907569	0.904926	0.953057	0.807234	1
O14972	DSCR3	Down syndrome critical region protein 3	3	0.915993	0.828332	1	0.955738	0.914975	0.866431	0.808258	0.974403	0.886085	0.925566
O14974	PPP1R12A	Protein phosphatase 1 regulatory subunit 12A	33	0.959818	0.984795	0.920986	0.93028	0.958233	1	0.963384	0.927219	0.957247	0.97217
O14975	SLC27A2	Very long-chain acyl-CoA synthetase	14	0.857745	0.887154	0.922491	1	0.908054	0.947457	0.907613	0.895771	0.961514	0.940325
O14976	GAK	Cyclin-G-associated kinase	20	0.998426	1	0.948147	0.878688	0.946709	0.898565	0.88815	0.956763	0.9195	0.904853
O14979	HNRNPDL	Heterogeneous nuclear ribonucleoprotein D-like	34	0.875815	0.876359	0.929658	0.899014	0.951855	1	0.957447	0.911903	0.969173	0.927947
O14980	XPO1	Exportin-1	60	0.915938	0.84613	0.957475	1	0.962419	0.942835	0.957032	0.897509	0.940108	0.979887
O14981	BTAF1	TATA-binding protein-associated factor 172	23	1	0.952007	0.963261	0.946613	0.937684	0.879539	0.884014	0.975968	0.938014	0.953363
O15013	ARHGEF10	Rho guanine nucleotide exchange factor 10	21	0.995412	1	0.953847	0.907714	0.930718	0.914049	0.840468	0.962677	0.916058	0.919069
O15014	ZNF609	Zinc finger protein 609	11	0.908063	1	0.819941	0.757793	0.781635	0.758822	0.747256	0.835131	0.814973	0.749497
O15031	PLXNB2	Plexin-B2	28	0.951444	1	0.897333	0.925848	0.963881	0.939147	0.883576	0.956373	0.949896	0.884841
O15037	KHNYN	Protein KHNYN	3	1	0.964796	0.970452	0.866627	0.877834	0.700064	0.670608	0.947198	0.758968	0.716158
O15040	TECPR2	Tectonin beta-propeller repeat-containing protein 2	1	0.885812	0.819649	0.890201	0.92004	0.772295	0.947345	0.793666	0.93394	0.871606	1
O15042	U2SURP	U2 snRNP-associated SURP motif-containing protein	27	0.97699	1	0.948705	0.961116	0.960452	0.942355	0.934815	0.969845	0.931267	0.912848
O15047	SETD1A	Histone-lysine N-methyltransferase SETD1A	4	0.939836	1	0.882653	0.937819	0.908002	0.919999	0.930838	0.937571	0.939545	0.951055
O15056	SYNJ2	Synaptojanin-2	8	0.926593	1	0.928248	0.899316	0.87755	0.866957	0.838048	0.933097	0.915901	0.873338
O15061	SYNM	Synemin	24	0.977335	1	0.859809	0.717146	0.801155	0.675279	0.63874	0.895374	0.740261	0.703954
O15063	KIAA0355	Uncharacterized protein KIAA0355	1	0.975921	0.841612	1	0.867122	0.905443	0.727979	0.732278	0.916167	0.775828	0.665793
O15066	KIF3B	Kinesin-like protein KIF3B	3	0.913762	1	0.856538	0.882598	0.897136	0.888767	0.869754	0.881809	0.860148	0.82757
O15067	PFAS	Phosphoribosylformylglycinamidine synthase	57	0.944034	0.951356	0.959883	0.957708	0.934888	0.956815	0.951841	0.971875	0.977687	1
O15084	ANKRD28	Serine/threonine-protein phosphatase 6 regulatory ankyrin repeat subunit A	9	0.952188	0.832659	1	0.925281	0.961216	0.903705	0.911378	0.975373	0.915551	0.973571
O15085-2	ARHGEF11	Isoform 2 of Rho guanine nucleotide exchange factor 11	6	0.954517	0.983867	0.992957	0.977795	0.914501	0.886117	0.932704	0.970952	1	0.927852
O15091	KIAA0391	Mitochondrial ribonuclease P protein 3	6	0.993183	1	0.824383	0.687004	0.820805	0.680973	0.654472	0.830498	0.626457	0.532827
O15111	CHUK	Inhibitor of nuclear factor kappa-B kinase subunit alpha	10	0.988274	0.879046	1	0.962415	0.963511	0.838175	0.886404	0.958885	0.860122	0.917727
O15116	LSM1	U6 snRNA-associated Sm-like protein LSm1	6	0.849922	0.914312	0.909006	1	0.850007	0.955724	0.983565	0.887616	0.914057	0.930123
O15118	NPC1	Niemann-Pick C1 protein	9	0.996299	1	0.900315	0.868876	0.969264	0.94826	0.880792	0.975591	0.909577	0.84217
O15120	AGPAT2	1-acyl-sn-glycerol-3-phosphate acyltransferase beta	2	0.840439	0.856387	0.979095	0.99529	0.871905	0.779006	0.920072	0.902703	0.968787	1
O15121	DEGS1	Sphingolipid delta(4)-desaturase DES1	1	0.896682	1	0.790959	0.877843	0.685603	0.781317	0.812466	0.935091	0.864137	0.834431
O15126	SCAMP1	Secretory carrier-associated membrane protein 1	10	0.868431	0.93646	0.887972	0.942496	0.897219	1	0.968197	0.974366	0.942278	0.945443
O15127	SCAMP2	Secretory carrier-associated membrane protein 2	3	0.887869	0.951696	0.871963	1	0.933588	0.941898	0.911031	0.888336	0.987641	0.859981
O15143	ARPC1B	Actin-related protein 2/3 complex subunit 1B	25	0.957377	0.905357	0.971503	0.963909	1	0.981151	0.988539	0.997526	0.988323	0.985633
O15144	ARPC2	Actin-related protein 2/3 complex subunit 2	25	0.873623	0.697166	0.971617	0.849216	0.89618	0.874104	1	0.939892	0.823162	0.94011
O15145	ARPC3	Actin-related protein 2/3 complex subunit 3	13	0.90345	0.928545	0.918457	0.872908	0.93203	1	0.970257	0.813021	0.969782	0.987765
O15155	BET1	BET1 homolog	2	0.820872	0.844766	0.855494	0.833368	0.900053	0.902896	0.867723	1	0.803428	0.938155
O15156-2	ZBTB7B	Isoform 2 of Zinc finger and BTB domain-containing protein 7B	1	0.950922	1	0.924148	0.935375	0.796914	0.788701	0.7386	0.888655	0.798684	0.75793
O15160	POLR1C	DNA-directed RNA polymerases I and III subunit RPAC1	10	1	0.98196	0.917393	0.876952	0.917853	0.822818	0.81876	0.907624	0.846514	0.848548
O15162	PLSCR1	Phospholipid scramblase 1	2	0.48135	0.529413	0.649484	1	0.591976	0.649676	0.619708	0.566597	0.757072	0.654369
O15164	TRIM24	Transcription intermediary factor 1-alpha	10	0.911477	1	0.883014	0.765307	0.735902	0.622879	0.607294	0.783839	0.675531	0.585529
O15173-2	PGRMC2	Isoform 2 of Membrane-associated progesterone receptor component 2	13	0.818594	0.845908	0.801761	0.982988	0.838173	0.966136	0.960733	0.937916	0.866718	1
O15182	CETN3	Centrin-3	2	0.886954	1	0.748623	0.595368	0.612247	0.453847	0.384432	0.630913	0.488262	0.353554
O15212	PFDN6	Prefoldin subunit 6	12	0.913009	0.93578	0.89845	0.914713	0.925088	1	0.966776	0.919647	0.914174	0.913646
O15213	WDR46	WD repeat-containing protein 46	9	0.931278	0.982255	0.890821	0.821253	0.934678	0.962799	0.895436	1	0.950981	0.786254
O15226-2	NKRF	Isoform 2 of NF-kappa-B-repressing factor	20	0.930282	0.926209	0.960148	1	0.904869	0.844183	0.808162	0.892757	0.80988	0.82552
O15228	GNPAT	Dihydroxyacetone phosphate acyltransferase	14	0.991068	0.995329	0.945579	0.981894	0.988973	0.975567	1	0.955654	0.955391	0.902208
O15230	LAMA5	Laminin subunit alpha-5	25	1	0.960498	0.64761	0.476645	0.592704	0.481888	0.415298	0.733639	0.562744	0.507456
O15231-6	ZNF185	Isoform 6 of Zinc finger protein 185	13	0.939972	0.958049	0.937004	0.984395	0.907614	1	0.917011	0.938941	0.966937	0.983166
O15234	CASC3	Protein CASC3	3	1	0.979114	0.847046	0.776607	0.962512	0.970725	0.894535	0.867519	0.852993	0.870469
O15235	MRPS12	28S ribosomal protein S12, mitochondrial	6	1	0.988633	0.841681	0.7964	0.876903	0.831704	0.808146	0.766153	0.606225	0.507168
O15254	ACOX3	Peroxisomal acyl-coenzyme A oxidase 3	3	0.924764	0.967395	0.852052	0.932783	0.835383	0.905484	0.958006	0.940754	0.970734	1
O15258	RER1	Protein RER1	3	0.821665	0.923141	0.77799	0.920755	0.827474	1	0.887073	0.81791	0.841762	0.863976
O15260	SURF4	Surfeit locus protein 4	1	0.767895	0.714739	0.934655	0.898832	0.815795	0.863712	0.752912	0.837158	0.930805	1
O15269	SPTLC1	Serine palmitoyltransferase 1	18	0.954405	1	0.912707	0.887332	0.977529	0.977431	0.974915	0.915824	0.956071	0.947569
O15270	SPTLC2	Serine palmitoyltransferase 2	12	1	0.84197	0.859221	0.870813	0.827581	0.735754	0.802348	0.89756	0.773195	0.844778
O15287	FANCG	Fanconi anemia group G protein	1	0.835393	0.830489	0.905051	0.939327	0.952809	0.942085	1	0.927542	0.917525	0.869275
O15294	OGT	UDP-N-acetylglucosamine--peptide N-acetylglucosaminyltransferase 110 kDa subunit	31	0.863928	1	0.852948	0.758152	0.856926	0.749304	0.677909	0.866102	0.831595	0.859681
O15305	PMM2	Phosphomannomutase 2	15	0.869642	0.904095	0.894567	0.81338	0.914012	1	0.880606	0.868347	0.986649	0.95907
O15315	RAD51B	DNA repair protein RAD51 homolog 2	2	1	0.887708	0.97015	0.81568	0.94684	0.721696	0.795358	0.990594	0.881271	0.825537
O15318	POLR3G	DNA-directed RNA polymerase III subunit RPC7	5	0.915129	1	0.914432	0.90402	0.806267	0.754494	0.761591	0.888535	0.805799	0.8061
O15320-5	CTAGE5	Isoform 6 of cTAGE family member 5	7	0.80737	0.893008	0.777578	0.868781	0.775447	0.843995	0.858298	1	0.835805	0.87237
O15327	INPP4B	Type II inositol 3,4-bisphosphate 4-phosphatase	5	0.889388	0.954175	0.869555	0.916604	0.858418	0.895181	1	0.818506	0.860515	0.910145
O15344	MID1	E3 ubiquitin-protein ligase Midline-1	19	0.941241	1	0.984172	0.959844	0.954802	0.916538	0.869433	0.984482	0.978305	0.950365
O15347	HMGB3	High mobility group protein B3	25	0.873598	0.868643	0.960886	0.969293	0.864628	0.967475	0.959878	0.970111	1	0.95161
O15355	PPM1G	Protein phosphatase 1G	26	0.889661	0.971205	0.927584	0.943851	0.920249	1	0.981103	0.908252	0.984616	0.966585
O15357	INPPL1	Phosphatidylinositol 3,4,5-trisphosphate 5-phosphatase 2	17	0.941247	0.959182	0.998685	1	0.98708	0.951226	0.880872	0.965407	0.948241	0.972345
O15360	FANCA	Fanconi anemia group A protein	1	1	0.981821	0.88116	0.680267	0.828549	0.649229	0.668299	0.889961	0.649873	0.579663
O15371	EIF3D	Eukaryotic translation initiation factor 3 subunit D	37	0.939398	0.891635	0.935818	0.961413	0.912698	0.890228	0.859814	1	0.928893	0.940793
O15372	EIF3H	Eukaryotic translation initiation factor 3 subunit H	19	0.960792	0.898132	1	0.918012	0.949147	0.871808	0.793863	0.958889	0.905647	0.870786
O15375	SLC16A5	Monocarboxylate transporter 6	1	0.940721	0.938803	1	0.939003	0.855023	0.78256	0.737777	0.914822	0.908946	0.811389
O15379-2	HDAC3	Isoform 2 of Histone deacetylase 3	4	0.933069	0.967311	0.927438	0.94725	0.949821	0.860362	0.845835	1	0.957622	0.89806
O15381	NVL	Nuclear valosin-containing protein-like	11	0.919113	0.948894	0.959008	0.937122	0.907684	0.911271	1	0.905413	0.957171	0.896271
O15382	BCAT2	Branched-chain-amino-acid aminotransferase, mitochondrial	15	0.885002	0.81841	0.857271	0.895417	0.919157	0.920294	1	0.858774	0.892601	0.902883
O15392-2	BIRC5	Isoform 2 of Baculoviral IAP repeat-containing protein 5	4	1	0.845719	0.742736	0.547567	0.529364	0.395233	0.312945	0.626985	0.444741	0.382716
O15397	IPO8	Importin-8	4	0.956547	1	0.936035	0.822126	0.937034	0.817039	0.714973	0.936758	0.801301	0.814922
O15400	STX7	Syntaxin-7	9	0.883959	0.934732	0.91231	0.988468	0.925167	0.959743	0.900846	1	0.942483	0.917738
O15427	SLC16A3	Monocarboxylate transporter 4	1	0.752876	0.801754	0.760287	0.762613	0.887507	1	0.932689	0.649979	0.987664	0.808434
O15431	SLC31A1	High affinity copper uptake protein 1	1	0.773921	0.919604	0.755285	1	0.778161	0.731296	0.848577	0.862023	0.852914	0.844887
O15438-4	ABCC3	Isoform 4 of Canalicular multispecific organic anion transporter 2	19	0.867941	0.989336	0.859903	1	0.934336	0.938148	0.890003	0.799556	0.995035	0.843573
O15439	ABCC4	Multidrug resistance-associated protein 4	26	0.863134	0.905333	0.918429	1	0.985204	0.882412	0.938811	0.862864	0.954333	0.859321
O15440	ABCC5	Multidrug resistance-associated protein 5	1	0.741754	0.752266	0.798414	1	0.740247	0.746603	0.721284	0.792459	0.859768	0.728214
O15446-2	CD3EAP	Isoform 2 of DNA-directed RNA polymerase I subunit RPA34	17	0.962909	0.978361	0.949913	1	0.948933	0.977049	0.964954	0.952519	0.977846	0.974448
O15460	P4HA2	Prolyl 4-hydroxylase subunit alpha-2	9	0.867054	1	0.687184	0.447124	0.639055	0.441664	0.421348	0.780915	0.500002	0.465244
O15484	CAPN5	Calpain-5	1	0.475081	0.775886	0.824191	0.739921	0.674947	0.770235	0.639606	0.690127	1	0.42768
O15498	YKT6	Synaptobrevin homolog YKT6	9	0.872074	0.868995	0.8289	0.852146	0.904357	0.990908	1	0.948598	0.877669	0.960367
O15504	NUPL2	Nucleoporin-like protein 2	4	0.947123	1	0.9824	0.923076	0.881419	0.888565	0.865821	0.879504	0.879556	0.847979
O15511	ARPC5	Actin-related protein 2/3 complex subunit 5	20	0.881506	0.923873	0.964674	0.950226	0.901537	1	0.98839	0.908818	0.982136	0.930157
O15514	POLR2D	DNA-directed RNA polymerase II subunit RPB4	5	1	0.94621	0.926689	0.845563	0.829849	0.74082	0.611547	0.977395	0.760206	0.74841
O15523	DDX3Y	ATP-dependent RNA helicase DDX3Y	4	0.893831	0.817064	0.917001	0.923872	1	0.810939	0.749402	0.889141	0.799826	0.782371
O15525	MAFG	Transcription factor MafG	3	0.964996	1	0.908708	0.834001	0.813411	0.769024	0.602774	0.843697	0.738946	0.611279
O15530	PDPK1	3-phosphoinositide-dependent protein kinase 1	10	1	0.985138	0.833184	0.794849	0.859271	0.84884	0.801228	0.824087	0.848018	0.838879
O15533-3	TAPBP	Isoform 3 of Tapasin	4	0.931051	0.892752	0.866979	1	0.8234	0.888625	0.887696	0.981224	0.889856	0.94821
O15541	RNF113A	RING finger protein 113A	8	1	0.997005	0.951319	0.989532	0.922689	0.905438	0.858072	0.939122	0.930268	0.86058
O15550	KDM6A	Lysine-specific demethylase 6A	3	0.957467	1	0.974481	0.948647	0.827714	0.771632	0.830441	0.961211	0.890087	0.86895
O15554	KCNN4	Intermediate conductance calcium-activated potassium channel protein 4	3	0.972762	1	0.925606	0.83005	0.869081	0.656043	0.523362	0.899206	0.78302	0.759695
O43143	DHX15	Putative pre-mRNA-splicing factor ATP-dependent RNA helicase DHX15	47	0.980378	0.905728	0.975466	0.932537	0.989179	0.947029	0.964018	0.981718	0.961965	1
O43148-2	RNMT	Isoform 2 of mRNA cap guanine-N7 methyltransferase	16	0.83428	0.768039	0.910032	0.94529	0.831943	0.840546	0.884363	0.910915	0.9533	1
O43149	ZZEF1	Zinc finger ZZ-type and EF-hand domain-containing protein 1	16	0.929705	1	0.922414	0.925088	0.898222	0.90321	0.87812	0.934796	0.906317	0.854988
O43150	ASAP2	Arf-GAP with SH3 domain, ANK repeat and PH domain-containing protein 2	12	1	0.976181	0.875455	0.931716	0.92585	0.966014	0.96275	0.920182	0.925141	0.933774
O43156	TTI1	TELO2-interacting protein 1 homolog	5	0.999021	0.933684	0.965192	0.912975	0.971188	0.913355	0.950626	0.872397	0.83977	1
O43159	RRP8	Ribosomal RNA-processing protein 8	9	0.946073	1	0.946235	0.883735	0.913877	0.955275	0.928446	0.943745	0.974312	0.977157
O43169	CYB5B	Cytochrome b5 type B	7	0.620155	0.581708	0.782662	0.85388	0.744619	0.758727	0.814383	0.939528	0.685623	1
O43172	PRPF4	U4/U6 small nuclear ribonucleoprotein Prp4	21	0.995724	1	0.965383	0.928762	0.962518	0.917757	0.887509	0.94053	0.92247	0.860122
O43175	PHGDH	D-3-phosphoglycerate dehydrogenase	22	0.89386	0.90278	0.952736	0.994238	0.91307	0.94741	0.961402	0.945883	0.978115	1
O43181	NDUFS4	NADH dehydrogenase [ubiquinone] iron-sulfur protein 4, mitochondrial	7	0.827045	0.854719	0.861549	0.878784	0.883193	0.921014	1	0.888706	0.909916	0.842042
O43194	GPR39	G-protein coupled receptor 39	1	0.719488	1	0.801033	0.816618	0.759384	0.684094	0.699467	0.910983	0.884718	0.729515
O43237	DYNC1LI2	Cytoplasmic dynein 1 light intermediate chain 2	11	0.878226	1	0.858538	0.847821	0.87072	0.835284	0.820669	0.723833	0.873449	0.839791
O43242	PSMD3	26S proteasome non-ATPase regulatory subunit 3	32	0.942454	0.844829	0.937127	0.906744	0.999709	0.900039	0.969771	0.914421	0.927899	1
O43251-8	RBFOX2	Isoform 8 of RNA binding protein fox-1 homolog 2	5	0.963729	1	0.936455	0.924725	0.958752	0.94237	0.899912	0.956496	0.920297	0.868871
O43252	PAPSS1	Bifunctional 3'-phosphoadenosine 5'-phosphosulfate synthase 1	22	0.952174	0.967178	0.95556	0.944036	0.941915	0.941599	0.886285	1	0.976265	0.923684
O43264	ZW10	Centromere/kinetochore protein zw10 homolog	20	0.943803	0.974674	0.946274	0.962818	0.926871	0.952498	0.951478	0.934672	1	0.97327
O43290	SART1	U4/U6.U5 tri-snRNP-associated protein 1	36	0.930445	1	0.868474	0.803194	0.880591	0.838103	0.727804	0.888214	0.839864	0.746042
O43291	SPINT2	Kunitz-type protease inhibitor 2	2	0.898583	1	0.572541	0.612212	0.617123	0.677806	0.677435	0.470523	0.398886	0.476531
O43292	GPAA1	Glycosylphosphatidylinositol anchor attachment 1 protein	3	0.921427	0.944947	0.778099	0.813813	0.882017	0.975171	0.914319	0.87834	0.943203	1
O43294	TGFB1I1	Transforming growth factor beta-1-induced transcript 1 protein	9	0.934179	1	0.788651	0.748248	0.815188	0.886464	0.759462	0.824178	0.840632	0.822454
O43301	HSPA12A	Heat shock 70 kDa protein 12A	15	0.730195	0.739008	0.720588	0.745125	0.733819	0.742955	1	0.743007	0.721012	0.722215
O43306	ADCY6	Adenylate cyclase type 6	1	0.736947	1	0.876548	0.942069	0.877021	0.742239	0.712339	0.856136	0.818566	0.708126
O43310-2	CTIF	Isoform 2 of CBP80/20-dependent translation initiation factor	4	0.798941	0.831309	0.891754	0.999867	0.720335	0.802229	0.812119	0.856895	0.982997	1
O43314	PPIP5K2	Inositol hexakisphosphate and diphosphoinositol-pentakisphosphate kinase 2	12	0.947503	1	0.936472	0.948891	0.932768	0.936202	0.869672	0.987226	0.935702	0.894622
O43318	MAP3K7	Mitogen-activated protein kinase kinase kinase 7	6	0.802963	0.896298	0.810948	0.847628	0.815735	0.929386	0.948492	0.828419	0.943348	1
O43324	EEF1E1	Eukaryotic translation elongation factor 1 epsilon-1	4	0.838284	0.692088	0.829714	0.797162	0.900982	0.848496	1	0.840471	0.761181	0.851652
O43325	LYRM1	LYR motif-containing protein 1	1	0.890496	0.905771	1	0.980319	0.822782	0.942873	0.958614	0.919917	0.940433	0.829823
O43353	RIPK2	Receptor-interacting serine/threonine-protein kinase 2	8	0.98347	0.889906	0.974566	1	0.891919	0.837395	0.805995	0.896184	0.881073	0.884516
O43379-4	WDR62	Isoform 4 of WD repeat-containing protein 62	14	0.988273	1	0.969099	0.901105	0.962457	0.945792	0.944878	0.947646	0.914576	0.899587
O43390	HNRNPR	Heterogeneous nuclear ribonucleoprotein R	59	0.935963	0.930588	0.920094	0.932513	0.931361	0.999845	1	0.95636	0.993061	0.979722
O43395	PRPF3	U4/U6 small nuclear ribonucleoprotein Prp3	25	0.964264	1	0.903051	0.837689	0.897146	0.890483	0.805729	0.891582	0.881057	0.792815
O43396	TXNL1	Thioredoxin-like protein 1	26	0.946527	0.979307	0.963019	1	0.932727	0.967641	0.911765	0.969775	0.999429	0.994377
O43399-7	TPD52L2	Isoform 7 of Tumor protein D54	16	0.94104	0.947319	0.978429	0.97001	0.973971	0.978083	0.935836	0.983271	0.972483	1
O43402	EMC8	ER membrane protein complex subunit 8	8	0.947426	0.944023	0.846478	0.839628	0.940168	1	0.991332	0.852838	0.948429	0.994403
O43414	ERI3	ERI1 exoribonuclease 3	6	0.877162	0.768813	0.885722	0.849812	0.981724	0.907371	1	0.832776	0.888429	0.964548
O43422	PRKRIR	52 kDa repressor of the inhibitor of the protein kinase	3	0.909657	0.979082	0.944869	0.98385	0.965097	0.972549	0.903827	0.975822	0.963787	1
O43427	FIBP	Acidic fibroblast growth factor intracellular-binding protein	7	0.868416	0.838591	1	0.960344	0.874834	0.824886	0.919575	0.936516	0.987408	0.918314
O43432-3	EIF4G3	Isoform 3 of Eukaryotic translation initiation factor 4 gamma 3	44	0.98719	0.988078	0.970166	0.975038	0.971188	0.981126	0.946395	0.992514	1	0.987666
O43447	PPIH	Peptidyl-prolyl cis-trans isomerase H	18	0.876671	0.905383	0.8553	0.890248	0.905514	0.987028	1	0.864487	0.928644	0.898806
O43462	MBTPS2	Membrane-bound transcription factor site-2 protease	1	0.876245	0.821677	0.775704	1	0.891072	0.846336	0.796154	0.969979	0.913907	0.994413
O43463	SUV39H1	Histone-lysine N-methyltransferase SUV39H1	2	1	0.736803	0.526204	0.278196	0.462307	0.244066	0.258066	0.673274	0.363976	0.351987
O43464	HTRA2	Serine protease HTRA2, mitochondrial	6	0.71009	0.734934	0.850962	1	0.84612	0.905903	0.783145	0.945799	0.883626	0.839405
O43488	AKR7A2	Aflatoxin B1 aldehyde reductase member 2	14	0.852469	0.840661	0.841373	0.860021	0.886511	0.945319	1	0.870875	0.86524	0.896215
O43491	EPB41L2	Band 4.1-like protein 2	35	0.916239	0.986229	0.912817	0.914575	0.919086	0.946338	0.914509	0.923081	0.958396	1
O43493	TGOLN2	Trans-Golgi network integral membrane protein 2	2	0.939618	1	0.686298	0.6034	0.744965	0.612163	0.519266	0.876551	0.680535	0.64886
O43504	LAMTOR5	Ragulator complex protein LAMTOR5	7	1	0.961999	0.928709	0.800651	0.840811	0.754985	0.622201	0.908904	0.673485	0.630669
O43505	B3GNT1	N-acetyllactosaminide beta-1,3-N-acetylglucosaminyltransferase	2	0.805939	1	0.78877	0.86293	0.793826	0.753807	0.853109	0.873145	0.815443	0.849055
O43513	MED7	Mediator of RNA polymerase II transcription subunit 7	4	0.995831	1	0.921719	0.792296	0.795897	0.807757	0.724609	0.877245	0.812494	0.767829
O43516-3	WIPF1	Isoform 3 of WAS/WASL-interacting protein family member 1	2	0.756022	0.747536	0.810797	0.941555	0.727623	0.854423	1	0.764199	0.977738	0.937476
O43520	ATP8B1	Probable phospholipid-transporting ATPase IC	1	0.6656	0.851247	1	0.808114	0.605156	0.757829	0.868344	0.829241	0.597056	0.584958
O43542	XRCC3	DNA repair protein XRCC3	1	0.720715	0.792112	0.924398	0.855518	0.731979	0.903525	0.909763	0.820178	0.806415	1
O43567	RNF13	E3 ubiquitin-protein ligase RNF13	5	1	0.882405	0.864642	0.775926	0.90482	0.738742	0.544647	0.895374	0.672973	0.607627
O43570	CA12	Carbonic anhydrase 12	10	0.843354	1	0.792424	0.828204	0.897304	0.887902	0.84806	0.876685	0.905258	0.810408
O43572	AKAP10	A-kinase anchor protein 10, mitochondrial	9	1	0.960165	0.905967	0.894345	0.881728	0.884944	0.876206	0.940991	0.875615	0.839483
O43583	DENR	Density-regulated protein	12	0.967662	0.972128	0.980374	0.993767	0.972768	0.998703	1	0.939722	0.948655	0.935667
O43592	XPOT	Exportin-T	13	0.93543	0.790134	0.938036	0.985978	1	0.862214	0.932183	0.846289	0.864828	0.917175
O43598	DNPH1	2'-deoxynucleoside 5'-phosphate N-hydrolase 1	9	0.783622	0.819888	0.870639	0.946389	0.85384	0.943176	1	0.873607	0.866489	0.891822
O43615	TIMM44	Mitochondrial import inner membrane translocase subunit TIM44	15	0.899356	0.944321	0.93016	0.961636	0.939843	0.949879	0.965301	0.923703	0.932248	1
O43617	TRAPPC3	Trafficking protein particle complex subunit 3	1	0.893504	0.897502	1	0.875763	0.943541	0.903852	0.718038	0.758746	0.861464	0.692656
O43633	CHMP2A	Charged multivesicular body protein 2a	16	0.856063	0.97509	0.873299	0.88938	0.87368	1	0.951619	0.908709	0.961985	0.87029
O43639	NCK2	Cytoplasmic protein NCK2	1	0.98985	1	0.896827	0.896415	0.78824	0.818709	0.749562	0.868612	0.776742	0.873415
O43657	TSPAN6	Tetraspanin-6	2	0.909084	0.902184	0.671284	0.84181	0.850269	0.940963	0.861842	1	0.821725	0.947136
O43660	PLRG1	Pleiotropic regulator 1	13	1	0.98056	0.886574	0.815712	0.851227	0.807609	0.780292	0.841038	0.798314	0.764293
O43665-3	RGS10	Isoform 3 of Regulator of G-protein signaling 10	3	0.907157	0.927913	0.940258	0.860872	0.930982	0.974666	0.917544	0.859498	1	0.944577
O43670-2	ZNF207	Isoform 2 of Zinc finger protein 207	2	1	0.880424	0.780289	0.746673	0.855892	0.841524	0.522857	0.668357	0.669654	0.744166
O43670-4	ZNF207	Isoform 4 of Zinc finger protein 207	16	1	0.956075	0.960636	0.92914	0.9305	0.917989	0.825652	0.974659	0.978166	0.953475
O43674	NDUFB5	NADH dehydrogenase [ubiquinone] 1 beta subcomplex subunit 5, mitochondrial	2	0.75579	0.801822	0.691324	0.867327	0.746928	0.904785	1	0.738164	0.772237	0.933627
O43676	NDUFB3	NADH dehydrogenase [ubiquinone] 1 beta subcomplex subunit 3	6	0.924865	0.887801	0.972888	0.970861	0.961758	0.945439	1	0.901192	0.888437	0.931557
O43677	NDUFC1	NADH dehydrogenase [ubiquinone] 1 subunit C1, mitochondrial	2	0.787156	0.668143	0.854143	0.861434	0.898077	0.800376	1	0.832252	0.739763	0.85496
O43678	NDUFA2	NADH dehydrogenase [ubiquinone] 1 alpha subcomplex subunit 2	7	0.988709	1	0.904305	0.898156	0.914492	0.924249	0.925089	0.870973	0.815876	0.771237
O43681	ASNA1	ATPase ASNA1	19	0.914341	0.905903	0.922015	0.95647	0.957174	0.986377	1	0.95244	0.937519	0.974067
O43683	BUB1	Mitotic checkpoint serine/threonine-protein kinase BUB1	3	0.884267	1	0.562188	0.363631	0.489245	0.256753	0.204053	0.528105	0.326353	0.199458
O43684	BUB3	Mitotic checkpoint protein BUB3	24	0.992733	1	0.904401	0.844125	0.950753	0.881266	0.851856	0.96366	0.901586	0.894673
O43707	ACTN4	Alpha-actinin-4	141	0.819289	0.821872	0.849043	0.843804	0.867703	0.890302	1	0.867868	0.911135	0.93019
O43709	WBSCR22	Ribosome biogenesis methyltransferase WBSCR22	6	1	0.877075	0.950977	0.764679	0.912636	0.76676	0.901122	0.841466	0.751979	0.726231
O43715	TRIAP1	TP53-regulated inhibitor of apoptosis 1	1	1	0.989604	0.832171	0.978237	0.849863	0.776728	0.701993	0.816436	0.650174	0.539527
O43716	GATC	Glutamyl-tRNA(Gln) amidotransferase subunit C, mitochondrial	4	0.998735	0.964629	1	0.85774	0.907354	0.799678	0.708599	0.929178	0.828722	0.799592
O43719	HTATSF1	HIV Tat-specific factor 1	26	0.944697	0.99815	0.958658	0.991724	0.921157	0.932892	0.942756	0.919857	0.996476	1
O43739	CYTH3	Cytohesin-3	3	0.946845	1	0.759855	0.59139	0.760364	0.567261	0.425236	0.733372	0.619011	0.479479
O43741	PRKAB2	5'-AMP-activated protein kinase subunit beta-2	2	0.865411	1	0.884967	0.940147	0.921104	0.970451	0.922065	0.942174	0.928134	0.849135
O43747-2	AP1G1	Isoform 2 of AP-1 complex subunit gamma-1	23	0.983896	0.953883	0.990412	0.945384	1	0.961129	0.97478	0.922435	0.952193	0.999043
O43752	STX6	Syntaxin-6	2	0.895353	1	0.941131	0.909595	0.775397	0.746967	0.764736	0.845407	0.772111	0.777827
O43760	SYNGR2	Synaptogyrin-2	1	0.808697	0.783659	0.838027	0.957613	0.769996	0.962105	1	0.757035	0.889159	0.831345
O43765	SGTA	Small glutamine-rich tetratricopeptide repeat-containing protein alpha	11	0.935435	0.969035	0.967545	0.932454	0.934009	0.948247	0.861926	0.995555	1	0.958092
O43768-4	ENSA	Isoform 4 of Alpha-endosulfine	11	0.921056	0.982261	0.899576	0.913661	0.936975	1	0.952302	0.899506	0.913865	0.881319
O43772	SLC25A20	Mitochondrial carnitine/acylcarnitine carrier protein	6	0.922355	0.809485	0.884201	0.93707	0.893124	0.88144	1	0.940174	0.84782	0.977648
O43776	NARS	Asparagine--tRNA ligase, cytoplasmic	48	0.982651	0.868535	0.986205	0.953666	0.974342	0.935452	0.993923	0.965705	0.945578	1
O43795	MYO1B	Unconventional myosin-Ib	62	0.96173	0.902323	0.936682	0.898555	1	0.920365	0.931523	0.965543	0.927527	0.923802
O43805	SSNA1	Sjoegren syndrome nuclear autoantigen 1	4	0.991063	1	0.992389	0.882922	0.87395	0.808543	0.752761	0.935467	0.875233	0.805029
O43809	NUDT21	Cleavage and polyadenylation specificity factor subunit 5	15	0.989117	0.933686	0.993062	0.994095	0.966525	0.972344	0.966378	0.989428	0.981386	1
O43813	LANCL1	LanC-like protein 1	12	1	0.979853	0.953614	0.977795	0.970961	0.985236	0.95246	0.957147	0.987403	0.926247
O43815	STRN	Striatin	22	0.96159	0.991966	0.940801	0.952965	0.964871	0.97703	0.962112	0.977931	1	0.960319
O43818	RRP9	U3 small nucleolar RNA-interacting protein 2	7	0.935044	0.886292	0.985661	0.991634	0.917215	0.905974	1	0.949031	0.915875	0.960334
O43819	SCO2	Protein SCO2 homolog, mitochondrial	4	0.993736	1	0.903605	0.895115	0.898697	0.804587	0.835594	0.92968	0.803402	0.785164
O43823	AKAP8	A-kinase anchor protein 8	15	1	0.962764	0.873495	0.930495	0.94029	0.939799	0.788159	0.847046	0.917962	0.937754
O43824	GTPBP6	Putative GTP-binding protein 6	6	0.976573	0.898951	0.940313	0.857261	0.920361	0.864271	0.868594	1	0.873784	0.863885
O43826-2	SLC37A4	Isoform 2 of Glucose-6-phosphate translocase	1	0.724594	0.753089	0.70256	0.87741	0.742512	0.801681	1	0.791356	0.700703	0.899037
O43837	IDH3B	Isocitrate dehydrogenase [NAD] subunit beta, mitochondrial	19	0.946014	0.890292	0.908052	0.892327	0.972156	0.953318	1	0.930789	0.902933	0.917741
O43847-2	NRD1	Isoform 2 of Nardilysin	23	0.972723	0.987585	1	0.926195	0.998552	0.942423	0.863899	0.965822	0.96868	0.909502
O43852-3	CALU	Isoform 3 of Calumenin	24	0.93084	0.929258	0.920975	0.930337	0.926126	0.978315	0.94017	1	0.956279	0.95389
O43852-4	CALU	Isoform 4 of Calumenin	3	0.849826	0.85697	0.775528	0.827703	0.824747	0.9158	1	0.834525	0.878908	0.877201
O43861	ATP9B	Probable phospholipid-transporting ATPase IIB	2	0.696934	0.721784	0.816391	1	0.702395	0.800223	0.861948	0.857924	0.766272	0.83694
O43865	AHCYL1	Putative adenosylhomocysteinase 2	27	1	0.967206	0.973355	0.932609	0.991653	0.922651	0.852759	0.9749	0.922361	0.904198
O43896	KIF1C	Kinesin-like protein KIF1C	11	0.929594	1	0.878937	0.836431	0.859959	0.873595	0.786749	0.886971	0.869296	0.806456
O43913	ORC5	Origin recognition complex subunit 5	10	1	0.999358	0.926813	0.940131	0.974061	0.905735	0.900699	0.869168	0.853958	0.857234
O43920	NDUFS5	NADH dehydrogenase [ubiquinone] iron-sulfur protein 5	4	0.853063	0.866003	0.899194	0.929353	0.910746	0.953859	1	0.861577	0.851618	0.886084
O43924	PDE6D	Retinal rod rhodopsin-sensitive cGMP 3',5'-cyclic phosphodiesterase subunit delta	2	0.84354	0.634041	1	0.806331	0.93083	0.650295	0.727021	0.887587	0.759155	0.71469
O43929	ORC4	Origin recognition complex subunit 4	15	0.99408	1	0.8794	0.818267	0.911949	0.791991	0.867238	0.853015	0.791514	0.776664
O43933	PEX1	Peroxisome biogenesis factor 1	6	0.932864	1	0.958329	0.810306	0.896724	0.75905	0.767917	0.960775	0.810843	0.703635
O60216	RAD21	Double-strand-break repair protein rad21 homolog	19	0.937249	0.989782	1	0.981478	0.926926	0.910021	0.888761	0.926195	0.907046	0.885695
O60218	AKR1B10	Aldo-keto reductase family 1 member B10	231	0.77654	0.765238	0.830423	0.883642	0.844377	0.860886	1	0.906282	0.881165	0.904607
O60220	TIMM8A	Mitochondrial import inner membrane translocase subunit Tim8 A	7	0.872201	0.796889	1	0.906859	0.912449	0.909968	0.823587	0.894566	0.998338	0.839753
O60231	DHX16	Putative pre-mRNA-splicing factor ATP-dependent RNA helicase DHX16	17	0.950173	0.870549	0.969059	0.938335	1	0.892988	0.956227	0.924503	0.914782	0.919121
O60232	SSSCA1	Sjoegren syndrome/scleroderma autoantigen 1	11	0.859572	0.887729	0.905845	0.975077	0.900411	0.938157	1	0.912859	0.936237	0.989737
O60244	MED14	Mediator of RNA polymerase II transcription subunit 14	9	0.998999	0.924675	0.932	0.867505	1	0.856739	0.91868	0.903688	0.821909	0.839533
O60256	PRPSAP2	Phosphoribosyl pyrophosphate synthase-associated protein 2	16	0.927973	0.890977	0.916976	0.941856	0.925846	0.948394	1	0.91947	0.919718	0.950529
O60264	SMARCA5	SWI/SNF-related matrix-associated actin-dependent regulator of chromatin subfamily A member 5	45	1	0.99584	0.972069	0.976465	0.9575	0.923963	0.902884	0.952226	0.947062	0.94383
O60269	GPRIN2	G protein-regulated inducer of neurite outgrowth 2	2	0.91056	1	0.689062	0.585128	0.768591	0.60687	0.575068	0.727397	0.645343	0.558159
O60271	SPAG9	C-Jun-amino-terminal kinase-interacting protein 4	46	0.951833	0.947344	0.950367	0.913538	0.970075	0.986445	0.94841	0.973124	0.999535	1
O60287	URB1	Nucleolar pre-ribosomal-associated protein 1	15	0.99688	1	0.974411	0.919325	0.960903	0.877972	0.866428	0.92133	0.948505	0.977688
O60291-2	MGRN1	Isoform 2 of E3 ubiquitin-protein ligase MGRN1	3	1	0.97822	0.75785	0.659415	0.791779	0.637154	0.58535	0.704921	0.618817	0.593033
O60292	SIPA1L3	Signal-induced proliferation-associated 1-like protein 3	27	0.997681	1	0.933643	0.836871	0.933736	0.895211	0.853209	0.869891	0.736406	0.696219
O60293	ZFC3H1	Zinc finger C3H1 domain-containing protein	7	1	0.99551	0.933548	0.876431	0.893028	0.857987	0.816889	0.909134	0.930522	0.887613
O60294	LCMT2	Leucine carboxyl methyltransferase 2	1	0.77294	0.764564	0.813485	0.84969	0.739807	0.850508	0.717497	0.972986	0.742384	1
O60303	KIAA0556	Uncharacterized protein KIAA0556	1	0.862033	1	0.712437	0.705107	0.764706	0.723995	0.606847	0.6885	0.513541	0.537663
O60306	AQR	Intron-binding protein aquarius	16	0.986121	1	0.856711	0.819147	0.885577	0.771965	0.716276	0.833659	0.809791	0.818183
O60313-2	OPA1	Isoform 2 of Dynamin-like 120 kDa protein, mitochondrial	26	0.941092	0.959084	0.933851	0.918329	0.929238	0.944614	0.952294	1	0.916575	0.928658
O60318	MCM3AP	Germinal-center associated nuclear protein	16	0.92214	1	0.865503	0.903738	0.87354	0.894229	0.890963	0.891021	0.895262	0.886926
O60331-3	PIP5K1C	Isoform 3 of Phosphatidylinositol 4-phosphate 5-kinase type-1 gamma	2	0.81914	0.765095	1	0.787537	0.737973	0.815868	0.735067	0.865278	0.856011	0.839892
O60333-2	KIF1B	Isoform 2 of Kinesin-like protein KIF1B	20	0.96699	1	0.920476	0.907183	0.89053	0.863732	0.822874	0.914582	0.900066	0.878407
O60337	MARCH6	E3 ubiquitin-protein ligase MARCH6	1	0.928224	1	0.638955	0.443821	0.687153	0.40837	0.303314	0.725798	0.417718	0.359057
O60341	KDM1A	Lysine-specific histone demethylase 1A	17	1	0.95607	0.902669	0.830542	0.935565	0.784702	0.736276	0.850299	0.764991	0.677088
O60343	TBC1D4	TBC1 domain family member 4	13	0.985169	1	0.97124	0.954218	0.95714	0.944705	0.957151	0.972701	0.965243	0.980041
O60344	ECE2	Endothelin-converting enzyme 2	1	0.984174	1	0.868839	0.85476	0.719724	0.916168	0.996517	0.82712	0.81532	0.845631
O60361	NME2P1	Putative nucleoside diphosphate kinase	1	0.812769	0.677021	0.843594	0.794213	0.773693	0.79037	0.923073	0.916323	0.790498	1
O60427	FADS1	Fatty acid desaturase 1	4	0.818509	1	0.685693	0.490414	0.672937	0.464203	0.312687	0.748147	0.45788	0.297488
O60437	PPL	Periplakin	6	1	0.952664	0.837146	0.868853	0.908253	0.906743	0.907402	0.954426	0.831986	0.848161
O60443	DFNA5	Non-syndromic hearing impairment protein 5	15	0.944223	0.878479	1	0.917444	0.93998	0.929909	0.924248	0.916987	0.919867	0.896281
O60462	NRP2	Neuropilin-2	4	0.822887	1	0.575109	0.400103	0.535737	0.267986	0.237864	0.535118	0.29403	0.226729
O60488	ACSL4	Long-chain-fatty-acid--CoA ligase 4	14	0.941821	1	0.86663	0.788568	0.861534	0.804789	0.73106	0.831379	0.811209	0.723833
O60493	SNX3	Sorting nexin-3	14	0.931613	1	0.930898	0.880634	0.921476	0.849653	0.815529	0.859408	0.791813	0.735478
O60499	STX10	Syntaxin-10	4	0.828991	0.928404	0.831998	0.827111	0.902741	0.943577	1	0.8935	0.878532	0.911323
O60502	MGEA5	Bifunctional protein NCOAT	24	1	0.979093	0.918032	0.942448	0.904577	0.854544	0.827407	0.907646	0.87312	0.836191
O60503	ADCY9	Adenylate cyclase type 9	2	0.662013	0.871091	0.899525	1	0.867229	0.938501	0.832331	0.780182	0.915342	0.885565
O60504	SORBS3	Vinexin	11	0.937726	0.988974	0.916316	1	0.945716	0.956373	0.952928	0.966912	0.866727	0.900344
O60506	SYNCRIP	Heterogeneous nuclear ribonucleoprotein Q	30	0.933006	0.907941	0.960726	0.90957	0.939578	1	0.948353	0.960913	0.983622	0.953213
O60506-3	SYNCRIP	Isoform 3 of Heterogeneous nuclear ribonucleoprotein Q	1	0.844825	0.890329	0.790635	0.763853	0.93203	0.94613	0.97414	0.788049	1	0.980136
O60507	TPST1	Protein-tyrosine sulfotransferase 1	1	0.802401	0.761331	0.75902	1	0.749036	0.863063	0.764583	0.892166	0.907574	0.919586
O60508	CDC40	Pre-mRNA-processing factor 17	14	0.996779	1	0.985486	0.852382	0.858415	0.762218	0.630553	0.935595	0.853516	0.768909
O60513	B4GALT4	Beta-1,4-galactosyltransferase 4	7	0.95665	1	0.822633	0.62247	0.875442	0.589314	0.538133	0.874304	0.620005	0.560128
O60518	RANBP6	Ran-binding protein 6	11	0.938803	0.905727	0.972294	1	0.888032	0.901583	0.893133	0.871948	0.917481	0.922182
O60524	NEMF	Nuclear export mediator factor NEMF	22	0.969924	0.957119	0.982257	0.944943	0.923978	0.885469	0.886052	1	0.960823	0.930072
O60547	GMDS	GDP-mannose 4,6 dehydratase	6	0.879813	0.793657	0.844565	0.852614	0.876299	0.865397	0.862154	0.984418	0.95629	1
O60551	NMT2	Glycylpeptide N-tetradecanoyltransferase 2	4	0.944438	0.953667	0.901765	0.953109	0.912515	0.994713	1	0.914887	0.909085	0.914999
O60563	CCNT1	Cyclin-T1	5	1	0.947725	0.9048	0.97056	0.815433	0.728547	0.694036	0.862596	0.744392	0.738272
O60566-3	BUB1B	Isoform 3 of Mitotic checkpoint serine/threonine-protein kinase BUB1 beta	8	0.993082	1	0.845019	0.670696	0.817535	0.68998	0.544149	0.815731	0.697218	0.60162
O60568	PLOD3	Procollagen-lysine,2-oxoglutarate 5-dioxygenase 3	12	0.997502	0.952725	0.96795	0.849255	0.97712	0.81761	0.869494	1	0.833498	0.96413
O60573	EIF4E2	Eukaryotic translation initiation factor 4E type 2	12	1	0.8889	0.987344	0.892029	0.96726	0.820497	0.807377	0.983179	0.834855	0.884466
O60583	CCNT2	Cyclin-T2	1	0.895378	0.969156	0.855724	0.862454	0.874745	0.756415	0.602051	1	0.856221	0.781583
O60610	DIAPH1	Protein diaphanous homolog 1	44	1	0.974849	0.95557	0.940487	0.991943	0.96158	0.991708	0.959073	0.952905	0.995631
O60613	SEP15	15 kDa selenoprotein	3	0.816135	0.816286	0.936241	1	0.803846	0.931741	0.968485	0.825416	0.861581	0.992921
O60637	TSPAN3	Tetraspanin-3	2	0.945578	0.93455	0.87069	0.902457	0.912899	0.912683	0.555242	1	0.757369	0.675119
O60645	EXOC3	Exocyst complex component 3	7	0.968898	0.855204	1	0.937891	0.996308	0.93116	0.906095	0.933108	0.948117	0.863704
O60656	UGT1A9	UDP-glucuronosyltransferase 1-9	5	0.853212	0.91271	0.838782	0.870646	0.788823	0.822715	0.930187	1	0.869218	0.951643
O60658	PDE8A	High affinity cAMP-specific and IBMX-insensitive 3',5'-cyclic phosphodiesterase 8A	4	0.961648	0.954804	0.907457	0.946116	0.922621	0.895304	0.841638	1	0.912049	0.854776
O60664	PLIN3	Perilipin-3	28	0.904554	0.912615	0.874349	0.907713	0.90275	1	0.971372	0.891755	0.922946	0.929124
O60671	RAD1	Cell cycle checkpoint protein RAD1	7	1	0.915448	0.985774	0.873704	0.943507	0.803728	0.821505	0.935261	0.855572	0.863595
O60675	MAFK	Transcription factor MafK	3	1	0.840556	0.755975	0.641689	0.739493	0.6469	0.602896	0.751783	0.623592	0.513814
O60678	PRMT3	Protein arginine N-methyltransferase 3	17	0.933859	0.890972	0.97287	0.958887	0.966708	0.934148	0.930175	0.997691	0.991063	1
O60684	KPNA6	Importin subunit alpha-7	13	0.995539	1	0.898929	0.895211	0.91879	0.940997	0.919393	0.8897	0.845532	0.855181
O60701	UGDH	UDP-glucose 6-dehydrogenase	96	0.890827	0.870124	0.899889	0.88289	0.913276	1	0.923753	0.885962	0.971601	0.956831
O60716	CTNND1	Catenin delta-1	47	0.931232	1	0.869834	0.84194	0.900506	0.941405	0.856085	0.901528	0.921169	0.838984
O60725	ICMT	Protein-S-isoprenylcysteine O-methyltransferase	4	0.821149	0.884206	0.820585	0.983455	0.719171	0.808019	1	0.76594	0.75027	0.806605
O60749	SNX2	Sorting nexin-2	25	0.902627	0.928376	0.918355	0.97562	0.952648	0.974273	0.954206	0.953283	0.9811	1
O60762	DPM1	Dolichol-phosphate mannosyltransferase	9	0.989893	0.895231	1	0.969072	0.979027	0.921115	0.953317	0.980955	0.956018	0.91976
O60763-2	USO1	Isoform 2 of General vesicular transport factor p115	37	0.923826	0.861943	0.963329	0.966014	0.968766	0.958589	1	0.909382	0.937078	0.999271
O60783	MRPS14	28S ribosomal protein S14, mitochondrial	2	0.829816	0.804866	0.934079	1	0.868211	0.895444	0.965949	0.839586	0.776013	0.77998
O60784-2	TOM1	Isoform 2 of Target of Myb protein 1	5	0.892121	0.967822	0.889646	0.886161	0.890868	0.922896	0.954036	0.913789	1	0.944901
O60825	PFKFB2	6-phosphofructo-2-kinase/fructose-2,6-bisphosphatase 2	6	1	0.844821	0.958195	0.94423	0.921068	0.864329	0.901237	0.914879	0.931889	0.947816
O60826	CCDC22	Coiled-coil domain-containing protein 22	12	0.936077	1	0.958147	0.902054	0.960487	0.93021	0.858413	0.979718	0.90325	0.857901
O60828	PQBP1	Polyglutamine-binding protein 1	9	0.932858	0.93194	0.923886	0.948635	0.939368	1	0.919078	0.839982	0.980486	0.954839
O60830-2	TIMM17B	Isoform 2 of Mitochondrial import inner membrane translocase subunit Tim17-B	5	0.688097	0.891922	0.743524	0.873812	0.919508	1	0.931324	0.801575	0.92419	0.882424
O60832	DKC1	H/ACA ribonucleoprotein complex subunit 4	18	0.628674	0.557275	0.799472	0.919267	0.734959	0.826598	1	0.725433	0.758197	0.919907
O60841	EIF5B	Eukaryotic translation initiation factor 5B	54	0.957493	0.977222	0.911998	0.909055	0.939413	1	0.975195	0.93562	0.974229	0.972038
O60858-3	TRIM13	Isoform 3 of E3 ubiquitin-protein ligase TRIM13	3	0.97367	1	0.914161	0.979795	0.784788	0.77403	0.645037	0.990405	0.75399	0.773538
O60869	EDF1	Endothelial differentiation-related factor 1	6	0.848194	1	0.793575	0.735816	0.863661	0.832709	0.700662	0.859852	0.763251	0.666134
O60870	KIN	DNA/RNA-binding protein KIN17	11	0.910105	1	0.899985	0.859917	0.826529	0.786139	0.633095	0.838298	0.828881	0.768269
O60879	DIAPH2	Protein diaphanous homolog 2	22	0.953499	0.952684	0.981959	0.990523	0.928691	0.974419	1	0.988335	0.989898	0.998859
O60884	DNAJA2	DnaJ homolog subfamily A member 2	19	0.8948	0.941958	0.911286	0.911959	0.913334	0.961851	0.941981	0.870391	1	0.970863
O60885	BRD4	Bromodomain-containing protein 4	14	0.931029	1	0.852372	0.792361	0.808502	0.812096	0.741427	0.849405	0.877988	0.762267
O60888-2	CUTA	Isoform A of Protein CutA	5	0.774796	0.745967	0.955686	0.996462	0.815204	0.891899	0.948662	0.888913	0.955903	1
O60890	OPHN1	Oligophrenin-1	5	0.714522	0.667824	1	0.827662	0.786037	0.785207	0.835277	0.695118	0.838985	0.840374
O60907	TBL1X	F-box-like/WD repeat-containing protein TBL1X	3	0.899932	0.870007	0.757967	0.862579	0.807902	0.882784	1	0.846618	0.842321	0.845814
O60921	HUS1	Checkpoint protein HUS1	2	1	0.922289	0.810781	0.671464	0.914274	0.772515	0.758205	0.792366	0.716238	0.795678
O60925	PFDN1	Prefoldin subunit 1	5	0.946913	0.893012	0.920554	0.981124	0.947422	1	0.951337	0.930497	0.891662	0.946688
O60927	PPP1R11	Protein phosphatase 1 regulatory subunit 11	3	0.893832	0.886916	0.846288	0.94305	0.988431	0.980977	0.973709	1	0.85756	0.775656
O60930	RNASEH1	Ribonuclease H1	3	0.970265	1	0.918566	0.853547	0.888059	0.946586	0.696428	0.912721	0.830887	0.795867
O60934	NBN	Nibrin	21	0.927006	0.970212	0.970511	0.963042	0.903458	0.937112	0.932779	1	0.997685	0.968399
O60936	NOL3	Nucleolar protein 3	5	0.944599	1	0.978179	0.960588	0.896344	0.946206	0.935068	0.941319	0.999908	0.913142
O60941	DTNB	Dystrobrevin beta	4	0.970681	1	0.977213	0.967039	0.952779	0.940931	0.970572	0.961889	0.961535	0.948516
O60942	RNGTT	mRNA-capping enzyme	8	0.966706	1	0.901214	0.864347	0.894981	0.90224	0.832266	0.95264	0.904041	0.784226
O75027-2	ABCB7	Isoform 2 of ATP-binding cassette sub-family B member 7, mitochondrial	7	0.907003	0.917724	0.914942	0.966068	0.988961	0.963887	0.986683	0.957732	0.935771	1
O75044	SRGAP2	SLIT-ROBO Rho GTPase-activating protein 2	7	0.968425	0.982673	0.948219	0.960504	0.968829	0.995028	0.995008	0.915256	0.995287	1
O75054	IGSF3	Immunoglobulin superfamily member 3	5	0.901116	1	0.812103	0.737674	0.882398	0.814301	0.80083	0.823616	0.818163	0.704044
O75063	FAM20B	Glycosaminoglycan xylosylkinase	3	0.917971	0.983001	0.886797	0.97266	0.867193	0.947137	0.917069	1	0.964646	0.932049
O75083	WDR1	WD repeat-containing protein 1	56	0.931719	0.907866	0.911422	0.917836	0.959615	0.980932	1	0.954241	0.949514	0.985923
O75110	ATP9A	Probable phospholipid-transporting ATPase IIA	4	0.930216	0.95945	0.84595	0.887059	1	0.895211	0.887103	0.874957	0.914926	0.817116
O75113	N4BP1	NEDD4-binding protein 1	2	0.813333	1	0.834324	0.779312	0.615151	0.583681	0.529086	0.667922	0.602229	0.484602
O75116	ROCK2	Rho-associated protein kinase 2	59	0.949383	1	0.913901	0.924785	0.914369	0.962768	0.948782	0.917104	0.982358	0.952442
O75131	CPNE3	Copine-3	23	0.962259	0.964956	0.972603	0.978241	0.997654	1	0.985754	0.94361	0.973383	0.95818
O75143-5	ATG13	Isoform 5 of Autophagy-related protein 13	1	0.963848	1	0.78856	0.569479	0.863375	0.677949	0.498765	0.876444	0.61741	0.501834
O75146	HIP1R	Huntingtin-interacting protein 1-related protein	6	0.908332	1	0.920101	0.93327	0.951233	0.88387	0.898269	0.93639	0.946486	0.933316
O75147	OBSL1	Obscurin-like protein 1	4	1	0.937589	0.848766	0.550104	0.912628	0.632348	0.599624	0.866069	0.590936	0.565047
O75150	RNF40	E3 ubiquitin-protein ligase BRE1B	20	0.998605	1	0.889461	0.842585	0.795987	0.746953	0.662371	0.893178	0.821644	0.753748
O75151	PHF2	Lysine-specific demethylase PHF2	7	0.993895	1	0.908005	0.835706	0.877534	0.872305	0.816814	0.886442	0.913632	0.876282
O75152	ZC3H11A	Zinc finger CCCH domain-containing protein 11A	15	0.973495	1	0.961134	0.943519	0.904198	0.875584	0.826374	0.835059	0.8033	0.789448
O75153	CLUH	Clustered mitochondria protein homolog	31	1	0.98677	0.790918	0.53936	0.74727	0.488691	0.370513	0.725299	0.452227	0.320941
O75164	KDM4A	Lysine-specific demethylase 4A	1	0.851735	1	0.517197	0.345073	0.477975	0.247344	0.174652	0.426836	0.287912	0.159901
O75165	DNAJC13	DnaJ homolog subfamily C member 13	30	0.928818	0.913697	0.951208	0.988828	0.978123	0.93005	1	0.935457	0.950932	0.995935
O75170	PPP6R2	Serine/threonine-protein phosphatase 6 regulatory subunit 2	1	0.881765	1	0.979313	0.906158	0.85953	0.912221	0.875916	0.995616	0.989386	0.866675
O75175	CNOT3	CCR4-NOT transcription complex subunit 3	11	0.936784	0.920107	0.992879	1	0.937932	0.90502	0.877669	0.947848	0.949442	0.921077
O75179	ANKRD17	Ankyrin repeat domain-containing protein 17	14	0.908397	1	0.886612	0.816577	0.833093	0.764666	0.642161	0.917221	0.845919	0.744159
O75182	SIN3B	Paired amphipathic helix protein Sin3b	1	0.914648	1	0.828005	0.60126	0.791521	0.659869	0.611102	0.830373	0.657659	0.545617
O75190	DNAJB6	DnaJ homolog subfamily B member 6	5	0.911336	1	0.825268	0.866452	0.71438	0.610966	0.575326	0.702841	0.585845	0.491703
O75191	XYLB	Xylulose kinase	4	0.865999	0.90162	0.769254	0.815149	0.850147	0.950091	1	0.835833	0.888663	0.977546
O75208	COQ9	Ubiquinone biosynthesis protein COQ9, mitochondrial	5	0.953826	0.927721	0.969011	0.899894	0.983671	1	0.977203	0.974898	0.932841	0.945559
O75223	GGCT	Gamma-glutamylcyclotransferase	9	0.889364	0.861606	0.948919	0.978882	0.906712	0.954746	0.972994	0.922947	0.953446	1
O75251	NDUFS7	NADH dehydrogenase [ubiquinone] iron-sulfur protein 7, mitochondrial	5	0.841384	0.786066	0.98164	1	0.887896	0.930272	0.945089	0.964189	0.971613	0.940313
O75298	RTN2	Reticulon-2	1	0.83429	0.750972	0.847237	0.967388	0.811665	0.966304	0.912835	1	0.880541	0.865603
O75306	NDUFS2	NADH dehydrogenase [ubiquinone] iron-sulfur protein 2, mitochondrial	28	0.978	0.948227	0.917174	0.925561	0.96689	0.966512	1	0.958431	0.930402	0.884128
O75312	ZNF259	Zinc finger protein ZPR1	21	1	0.995063	0.927915	0.896503	0.981916	0.94461	0.900431	0.944319	0.919946	0.911984
O75319	DUSP11	RNA/RNP complex-1-interacting phosphatase	4	0.994445	1	0.753781	0.543277	0.739559	0.589406	0.500919	0.849321	0.615628	0.44809
O75323	GBAS	Protein NipSnap homolog 2	12	0.839697	0.853693	0.894785	0.985221	0.867437	0.956613	0.967593	0.917353	1	0.967904
O75330-3	HMMR	Isoform 3 of Hyaluronan mediated motility receptor	7	0.943495	1	0.801266	0.822513	0.67771	0.585609	0.497701	0.680656	0.583074	0.519625
O75340	PDCD6	Programmed cell death protein 6	10	0.986924	0.935398	0.961691	0.927953	0.990594	1	0.947546	0.982785	0.953638	0.955274
O75347	TBCA	Tubulin-specific chaperone A	18	0.90397	0.924257	0.888198	0.942878	0.90567	1	0.981281	0.86826	0.917041	0.897747
O75348	ATP6V1G1	V-type proton ATPase subunit G 1	2	1	0.993134	0.999848	0.999142	0.863155	0.988881	0.965595	0.930007	0.866167	0.910513
O75351	VPS4B	Vacuolar protein sorting-associated protein 4B	19	0.979288	1	0.932945	0.918055	0.929836	0.916273	0.852172	0.895743	0.911934	0.888789
O75352	MPDU1	Mannose-P-dolichol utilization defect 1 protein	3	0.757801	0.666559	0.711703	0.733925	0.787185	0.838313	0.886405	0.670795	0.906568	1
O75354	ENTPD6	Ectonucleoside triphosphate diphosphohydrolase 6	2	0.862238	1	0.738354	0.618421	0.684346	0.530224	0.476176	0.847469	0.682918	0.607618
O75356	ENTPD5	Ectonucleoside triphosphate diphosphohydrolase 5	1	0.677635	0.761144	0.617241	0.715112	0.741416	0.718435	0.82896	0.767808	0.765039	1
O75362	ZNF217	Zinc finger protein 217	5	0.951454	1	0.896991	0.617715	0.556572	0.363846	0.266429	0.550752	0.3803	0.257566
O75363	BCAS1	Breast carcinoma-amplified sequence 1	6	0.980385	0.946773	1	0.82215	0.857323	0.71647	0.592469	0.963676	0.914104	0.661472
O75367	H2AFY	Core histone macro-H2A.1	38	0.845006	0.861585	0.908777	0.930278	0.903108	0.96231	0.975441	0.918553	1	0.965471
O75368	SH3BGRL	SH3 domain-binding glutamic acid-rich-like protein	10	0.883099	0.897428	0.857239	0.941837	0.894694	1	0.993315	0.873235	0.913005	0.853145
O75369	FLNB	Filamin-B	1	0.853385	0.923954	0.834618	0.799329	0.884022	1	0.832208	0.872746	0.90191	0.885426
O75369-8	FLNB	Isoform 8 of Filamin-B	414	0.92893	0.936261	0.891967	0.897215	0.91198	0.970875	0.926449	0.92392	0.986909	1
O75376	NCOR1	Nuclear receptor corepressor 1	16	0.916715	1	0.870319	0.84821	0.860503	0.856318	0.852407	0.911574	0.864009	0.841658
O75380	NDUFS6	NADH dehydrogenase [ubiquinone] iron-sulfur protein 6, mitochondrial	5	0.747956	0.82528	0.905696	0.880386	1	0.853739	0.724712	0.805584	0.712966	0.906019
O75381	PEX14	Peroxisomal membrane protein PEX14	7	0.886995	0.876054	0.945026	0.933737	0.851801	0.908884	0.870445	0.932795	0.964523	1
O75382	TRIM3	Tripartite motif-containing protein 3	7	0.989939	0.978424	1	0.966524	0.918476	0.926087	0.911042	0.967351	0.963656	0.978048
O75385	ULK1	Serine/threonine-protein kinase ULK1	1	1	0.873252	0.820915	0.56871	0.699699	0.534407	0.500113	0.738484	0.524733	0.459792
O75386	TULP3	Tubby-related protein 3	1	1	0.857539	0.696712	0.481519	0.539859	0.373918	0.255993	0.620184	0.409252	0.30691
O75390	CS	Citrate synthase, mitochondrial	31	0.917819	0.898594	0.921388	0.931465	0.987406	0.983676	1	0.924833	0.964857	0.980919
O75391	SPAG7	Sperm-associated antigen 7	7	0.843316	1	0.741638	0.770024	0.841523	0.893856	0.79956	0.817806	0.831851	0.826349
O75394	MRPL33	39S ribosomal protein L33, mitochondrial	2	0.966895	0.998856	0.817166	0.880254	0.976808	1	0.97924	0.77801	0.776104	0.714885
O75396	SEC22B	Vesicle-trafficking protein SEC22b	8	0.781557	0.807715	0.842112	0.928725	0.866458	0.948424	0.947924	1	0.856073	0.923086
O75400	PRPF40A	Pre-mRNA-processing factor 40 homolog A	2	0.911014	1	0.86296	0.842508	0.933693	0.968358	0.820345	0.893542	0.957203	0.871427
O75400-3	PRPF40A	Isoform 3 of Pre-mRNA-processing factor 40 homolog A	24	0.942799	1	0.893049	0.884922	0.883239	0.913503	0.898687	0.896413	0.937339	0.904822
O75410-2	TACC1	Isoform 2 of Transforming acidic coiled-coil-containing protein 1	20	0.940839	1	0.912554	0.883295	0.917292	0.883824	0.820549	0.912351	0.888613	0.809434
O75414	NME6	Nucleoside diphosphate kinase 6	1	0.770618	1	0.768353	0.856354	0.946484	0.830797	0.839062	0.961233	0.792177	0.812885
O75419-3	CDC45	Isoform 3 of Cell division control protein 45 homolog	3	1	0.937259	0.852694	0.789766	0.905064	0.744387	0.702758	0.86264	0.741572	0.699485
O75420	GIGYF1	PERQ amino acid-rich with GYF domain-containing protein 1	7	0.964087	1	0.94903	0.808323	0.838325	0.825245	0.708606	0.932541	0.778742	0.667517
O75427	LRCH4	Leucine-rich repeat and calponin homology domain-containing protein 4	1	0.0924943	0.112318	0.485752	0.948239	0.508947	0.775544	1	0.351461	0.551232	0.71609
O75431	MTX2	Metaxin-2	4	0.929379	0.869437	0.8953	0.954757	0.954373	0.961048	1	0.939968	0.988142	0.963166
O75436	VPS26A	Vacuolar protein sorting-associated protein 26A	20	0.948757	0.773257	0.963177	0.919884	1	0.839547	0.976225	0.895337	0.884451	0.982825
O75438	NDUFB1	NADH dehydrogenase [ubiquinone] 1 beta subcomplex subunit 1	3	0.765644	0.801984	0.873339	1	0.926648	0.866832	0.94391	0.857409	0.849549	0.953466
O75439	PMPCB	Mitochondrial-processing peptidase subunit beta	17	1	0.9234	0.91728	0.826125	0.921343	0.811537	0.789075	0.963865	0.816987	0.81299
O75446	SAP30	Histone deacetylase complex subunit SAP30	3	0.913512	1	0.847357	0.776359	0.88693	0.844581	0.817983	0.830289	0.835056	0.699129
O75448	MED24	Mediator of RNA polymerase II transcription subunit 24	5	0.987657	0.980464	0.991998	0.918123	0.938154	0.912769	0.874641	0.898599	1	0.955719
O75449	KATNA1	Katanin p60 ATPase-containing subunit A1	1	0.995856	0.897016	1	0.843331	0.851319	0.893825	0.788384	0.90649	0.935619	0.797309
O75475	PSIP1	PC4 and SFRS1-interacting protein	19	0.861638	0.917995	0.890821	0.893695	0.882149	0.972917	0.953702	0.873349	1	0.942915
O75477	ERLIN1	Erlin-1	7	0.774822	0.807985	0.754725	0.840145	0.765799	0.837174	0.879302	0.882837	0.77299	1
O75489	NDUFS3	NADH dehydrogenase [ubiquinone] iron-sulfur protein 3, mitochondrial	13	0.989467	0.756918	0.930148	0.962671	0.909592	0.842632	1	0.97231	0.843431	0.904729
O75494	SRSF10	Serine/arginine-rich splicing factor 10	11	0.965776	0.949364	0.996447	0.963551	0.946171	0.990201	0.99747	0.971419	0.958677	1
O75496	GMNN	Geminin	3	1	0.977854	0.834375	0.722953	0.612535	0.395233	0.247651	0.670745	0.365155	0.323669
O75506	HSBP1	Heat shock factor-binding protein 1	5	0.913593	1	0.846126	0.765745	0.724987	0.670111	0.641023	0.881525	0.631596	0.590118
O75521	ECI2	Enoyl-CoA delta isomerase 2, mitochondrial	20	0.852717	0.864972	0.94305	0.973713	0.967223	0.910534	0.895066	0.895333	0.920486	1
O75528	TADA3	Transcriptional adapter 3	3	0.923121	1	0.898195	0.932681	0.875012	0.849506	0.840033	0.937476	0.878786	0.873246
O75529	TAF5L	TAF5-like RNA polymerase II p300/CBP-associated factor-associated factor 65 kDa subunit 5L	2	0.706594	0.684832	0.903949	0.861326	1	0.614133	0.578005	0.708421	0.62905	0.9802
O75530	EED	Polycomb protein EED	10	1	0.999775	0.9181	0.893684	0.909307	0.862367	0.808688	0.929675	0.838106	0.84772
O75531	BANF1	Barrier-to-autointegration factor	15	0.801026	0.760859	0.863522	0.946008	0.806387	0.93781	0.930245	0.84237	0.913845	1
O75533	SF3B1	Splicing factor 3B subunit 1	55	0.991684	0.930612	0.937221	0.902969	1	0.910438	0.895872	0.902652	0.956253	0.958743
O75534	CSDE1	Cold shock domain-containing protein E1	1	0.911184	1	0.783909	0.819363	0.840079	0.870373	0.847759	0.89146	0.866709	0.851953
O75534-3	CSDE1	Isoform 3 of Cold shock domain-containing protein E1	57	0.942212	1	0.883585	0.776854	0.881936	0.849607	0.718824	0.919376	0.902509	0.822757
O75554	WBP4	WW domain-binding protein 4	6	0.892265	1	0.881872	0.959166	0.85684	0.88925	0.803804	0.920462	0.856723	0.795478
O75563	SKAP2	Src kinase-associated phosphoprotein 2	1	1	0.799266	0.713382	0.607883	0.634101	0.56129	0.518754	0.670726	0.735179	0.70638
O75569	PRKRA	Interferon-inducible double-stranded RNA-dependent protein kinase activator A	8	0.922728	1	0.954105	0.999026	0.955537	0.986439	0.936824	0.975727	0.961292	0.94209
O75570	MTRF1	Peptide chain release factor 1, mitochondrial	1	1	0.901775	0.683757	0.933819	0.983995	0.924645	0.783096	0.917067	0.985061	0.872402
O75581	LRP6	Low-density lipoprotein receptor-related protein 6	4	0.764302	1	0.520279	0.320211	0.545967	0.320907	0.194373	0.558032	0.359215	0.211539
O75582	RPS6KA5	Ribosomal protein S6 kinase alpha-5	3	0.971392	1	0.965384	0.846818	0.922424	0.878475	0.769678	0.917934	0.821023	0.751823
O75586	MED6	Mediator of RNA polymerase II transcription subunit 6	2	0.965178	0.950023	0.814846	0.87635	0.870674	0.923434	1	0.904745	0.898013	0.798914
O75592	MYCBP2	Probable E3 ubiquitin-protein ligase MYCBP2	4	0.969088	1	0.908575	0.928871	0.899576	0.90114	0.93845	0.98932	0.94212	0.920444
O75607	NPM3	Nucleoplasmin-3	5	0.862157	0.833476	0.92604	0.896123	0.925426	0.874181	0.882679	1	0.93603	0.931492
O75608	LYPLA1	Acyl-protein thioesterase 1	9	0.850614	0.860707	0.924336	0.920755	0.927403	1	0.931227	0.871761	0.938801	0.915476
O75616	ERAL1	GTPase Era, mitochondrial	10	0.928091	1	0.819645	0.748875	0.864262	0.789654	0.70463	0.829976	0.732283	0.691226
O75643	SNRNP200	U5 small nuclear ribonucleoprotein 200 kDa helicase	111	1	0.985482	0.858034	0.80192	0.925883	0.796069	0.751461	0.884179	0.878875	0.885181
O75648	TRMU	Mitochondrial tRNA-specific 2-thiouridylase 1	7	1	0.964127	0.933733	0.883382	0.906999	0.807073	0.811492	0.950533	0.821364	0.82234
O75663	TIPRL	TIP41-like protein	9	0.925323	1	0.864665	0.899312	0.887622	0.943969	0.851612	0.898317	0.907476	0.90395
O75665	OFD1	Oral-facial-digital syndrome 1 protein	5	0.974451	1	0.900631	0.763319	0.877798	0.697809	0.629928	0.838174	0.578012	0.559671
O75674	TOM1L1	TOM1-like protein 1	9	0.93988	1	0.97225	0.894629	0.923398	0.861388	0.778369	0.936827	0.917708	0.824712
O75676	RPS6KA4	Ribosomal protein S6 kinase alpha-4	4	0.883579	1	0.806447	0.6357	0.800444	0.727374	0.549756	0.780107	0.678056	0.582475
O75683	SURF6	Surfeit locus protein 6	4	0.959939	1	0.960705	0.868521	0.876011	0.84207	0.838438	0.922717	0.871615	0.891334
O75688	PPM1B	Protein phosphatase 1B	14	0.955777	0.958058	0.980915	0.994452	0.929371	0.979112	0.957039	1	0.985059	0.948221
O75691	UTP20	Small subunit processome component 20 homolog	53	1	0.94495	0.927157	0.833219	0.928919	0.800708	0.73324	0.91245	0.865269	0.874502
O75694	NUP155	Nuclear pore complex protein Nup155	29	1	0.916973	0.922388	0.867091	0.951114	0.879775	0.964243	0.88205	0.892408	0.924013
O75695	RP2	Protein XRP2	4	0.831724	0.80793	0.873671	1	0.927793	0.917426	0.892203	0.915275	0.889892	0.833669
O75717	WDHD1	WD repeat and HMG-box DNA-binding protein 1	33	0.938141	1	0.897344	0.871837	0.880377	0.879538	0.834553	0.852258	0.921012	0.907749
O75718	CRTAP	Cartilage-associated protein	10	0.973783	1	0.788347	0.70542	0.786776	0.739866	0.701439	0.784736	0.73836	0.689223
O75746	SLC25A12	Calcium-binding mitochondrial carrier protein Aralar1	21	0.848582	0.814458	0.822735	0.873307	0.916288	0.920939	0.985525	0.935248	0.908279	1
O75751	SLC22A3	Solute carrier family 22 member 3	1	0.470204	0.798901	0.705564	0.929817	1	0.708613	0.723348	0.962434	0.901268	0.924767
O75781	PALM	Paralemmin-1	5	0.904207	0.96489	0.9277	0.954454	0.934077	0.906061	0.915104	0.924504	1	0.870844
O75787	ATP6AP2	Renin receptor	3	0.909129	1	0.676159	0.636097	0.854033	0.85554	0.9267	0.793922	0.574058	0.715408
O75792	RNASEH2A	Ribonuclease H2 subunit A	14	0.953632	1	0.930481	0.841116	0.892131	0.89797	0.812109	0.884091	0.862558	0.811817
O75794	CDC123	Cell division cycle protein 123 homolog	9	0.919795	1	0.76524	0.540037	0.7308	0.469041	0.291123	0.725801	0.522954	0.394384
O75815	BCAR3	Breast cancer anti-estrogen resistance protein 3	2	0.927169	1	0.647753	0.587314	0.673816	0.545526	0.417694	0.634154	0.498956	0.384556
O75817	POP7	Ribonuclease P protein subunit p20	1	0.930583	0.93055	1	0.967646	0.800964	0.801377	0.765325	0.911548	0.906257	0.913601
O75818	RPP40	Ribonuclease P protein subunit p40	6	0.973894	0.836738	1	0.887646	0.968782	0.845602	0.954825	0.923031	0.854441	0.889416
O75821	EIF3G	Eukaryotic translation initiation factor 3 subunit G	23	0.95348	0.945096	0.958467	0.942524	0.986981	1	0.976654	0.957765	0.953032	0.963427
O75822	EIF3J	Eukaryotic translation initiation factor 3 subunit J	20	0.870401	0.911391	0.905712	0.957635	0.903711	0.986175	1	0.922866	0.930658	0.95227
O75828	CBR3	Carbonyl reductase [NADPH] 3	18	0.839083	0.864252	0.937554	1	0.838313	0.862491	0.87232	0.878608	0.930811	0.91794
O75832	PSMD10	26S proteasome non-ATPase regulatory subunit 10	14	0.895379	0.905146	0.925555	1	0.850027	0.943885	0.96394	0.943012	0.932006	0.959457
O75843	AP1G2	AP-1 complex subunit gamma-like 2	3	0.904632	1	0.851898	0.6082	0.809002	0.52444	0.394796	0.75297	0.463442	0.379761
O75844	ZMPSTE24	CAAX prenyl protease 1 homolog	12	0.790369	0.83327	0.835177	1	0.811043	0.925615	0.950563	0.886044	0.885507	0.965717
O75845	SC5D	Lathosterol oxidase	1	0.902973	1	0.829328	0.867241	0.831378	0.812205	0.712924	0.85669	0.719102	0.676367
O75864	PPP1R37	Protein phosphatase 1 regulatory subunit 37	5	0.975116	0.991877	0.983327	1	0.910869	0.858069	0.789968	0.930908	0.96566	0.943119
O75865-2	TRAPPC6A	Isoform 2 of Trafficking protein particle complex subunit 6A	5	0.974174	0.918516	1	0.90677	0.888829	0.809742	0.897454	0.881141	0.732941	0.733474
O75874	IDH1	Isocitrate dehydrogenase [NADP] cytoplasmic	52	0.86082	0.88426	0.891415	0.937499	0.899196	1	0.998941	0.879658	0.983061	0.937148
O75879	PET112	Glutamyl-tRNA(Gln) amidotransferase subunit B, mitochondrial	4	0.909287	1	0.864796	0.874216	0.844583	0.91275	0.948639	0.887037	0.832345	0.959107
O75880	SCO1	Protein SCO1 homolog, mitochondrial	9	1	0.944046	0.856235	0.905551	0.970513	0.97493	0.82472	0.962638	0.919639	0.995054
O75884	RBBP9	Putative hydrolase RBBP9	6	0.864373	0.848558	0.807188	0.842658	0.844037	0.874684	1	0.807277	0.831133	0.844956
O75886	STAM2	Signal transducing adapter molecule 2	12	0.980819	1	0.917826	0.879078	0.945553	0.930547	0.898869	0.914598	0.91015	0.853791
O75909-4	CCNK	Isoform 4 of Cyclin-K	8	1	0.981313	0.945559	0.926812	0.963318	0.897942	0.874089	0.988872	0.939075	0.916819
O75911	DHRS3	Short-chain dehydrogenase/reductase 3	5	0.822948	0.815869	0.848693	0.971027	0.90087	0.899458	0.969141	0.944872	0.972005	1
O75915	ARL6IP5	PRA1 family protein 3	6	0.820334	0.883588	0.891058	1	0.886284	0.945522	0.932716	0.994595	0.936652	0.950047
O75925	PIAS1	E3 SUMO-protein ligase PIAS1	1	1	0.93565	0.73926	0.449495	0.656957	0.446629	0.518589	0.653069	0.441539	0.439183
O75928	PIAS2	E3 SUMO-protein ligase PIAS2	1	1	0.988162	0.693517	0.658439	0.788155	0.634372	0.51766	0.674108	0.613831	0.55504
O75934	BCAS2	Pre-mRNA-splicing factor SPF27	9	0.979934	1	0.987058	0.966313	0.964884	0.93547	0.837517	0.982741	0.927833	0.900699
O75935	DCTN3	Dynactin subunit 3	8	0.984273	0.995011	0.957944	0.890474	1	0.989855	0.98226	0.916139	0.972401	0.961625
O75937	DNAJC8	DnaJ homolog subfamily C member 8	12	0.902518	0.949223	0.89059	0.919658	0.923955	1	0.992938	0.86016	0.918087	0.927012
O75940	SMNDC1	Survival of motor neuron-related-splicing factor 30	9	0.976432	1	0.876277	0.75987	0.885523	0.830193	0.719836	0.910689	0.856125	0.744525
O75943	RAD17	Cell cycle checkpoint protein RAD17	3	0.843749	0.97629	0.927935	1	0.841885	0.842205	0.794468	0.94982	0.926812	0.840078
O75947	ATP5H	ATP synthase subunit d, mitochondrial	18	0.872442	0.907402	0.870971	0.923151	0.905222	0.997826	1	0.917268	0.951858	0.939264
O75955	FLOT1	Flotillin-1	20	0.892836	0.894464	0.943827	0.956068	0.949097	1	0.948958	0.931241	0.945382	0.909692
O75962	TRIO	Triple functional domain protein	24	1	0.925279	0.952122	0.871117	0.944413	0.865335	0.857929	0.958621	0.8758	0.908219
O75964	ATP5L	ATP synthase subunit g, mitochondrial	10	0.879521	0.907647	0.882509	0.921151	0.89854	0.958023	0.992775	1	0.956436	0.894003
O75970	MPDZ	Multiple PDZ domain protein	14	0.941768	1	0.88545	0.852412	0.881589	0.81396	0.725784	0.871879	0.693393	0.585746
O75976	CPD	Carboxypeptidase D	22	0.897074	0.921723	0.965014	0.828234	0.945245	0.785024	0.68936	1	0.87962	0.840688
O76003	GLRX3	Glutaredoxin-3	26	0.941414	0.918317	0.932412	0.914782	0.954478	1	0.987382	0.908176	0.919687	0.94265
O76021	RSL1D1	Ribosomal L1 domain-containing protein 1	31	0.932006	0.925229	0.934611	0.921073	0.939744	0.975387	0.948456	0.96226	1	0.938231
O76024	WFS1	Wolframin	7	1	0.86605	0.951152	0.905153	0.958259	0.919653	0.963496	0.860748	0.811398	0.863452
O76031	CLPX	ATP-dependent Clp protease ATP-binding subunit clpX-like, mitochondrial	20	0.944845	1	0.900178	0.859098	0.907561	0.800742	0.675972	0.876999	0.804721	0.662987
O76041-2	NEBL	Isoform 2 of Nebulette	2	0.883542	1	0.810921	0.884456	0.826118	0.90139	0.879298	0.857643	0.923516	0.804253
O76054	SEC14L2	SEC14-like protein 2	5	0.955155	0.899538	1	0.926152	0.957294	0.888889	0.851459	0.91262	0.895075	0.995512
O76062	TM7SF2	Delta(14)-sterol reductase	1	0.727172	0.805468	0.774588	0.82909	0.785063	0.77253	0.974561	0.708109	0.897974	1
O76070	SNCG	Gamma-synuclein	3	0.879578	0.857678	0.897827	0.86166	0.908662	0.952095	1	0.94558	0.826116	0.838667
O76071	CIAO1	Probable cytosolic iron-sulfur protein assembly protein CIAO1	12	0.935298	0.895126	0.964773	0.904741	0.938935	0.860166	0.872257	1	0.817631	0.805242
O76081	RGS20	Regulator of G-protein signaling 20	1	0.805031	0.815582	1	0.907432	0.848271	0.69577	0.711422	0.936738	0.92985	0.771805
O76094	SRP72	Signal recognition particle subunit SRP72	30	0.954193	0.981343	0.941267	0.971828	0.97624	1	0.988936	0.948778	0.997632	0.981097
O76095	JTB	Protein JTB	1	0.957374	1	0.890022	0.697323	0.929488	0.68605	0.845091	0.947174	0.84905	0.708732
O94760	DDAH1	N(G),N(G)-dimethylarginine dimethylaminohydrolase 1	10	0.944299	0.954844	0.965743	0.975997	0.925309	0.96949	0.983321	1	0.987516	0.975238
O94762	RECQL5	ATP-dependent DNA helicase Q5	3	0.984885	1	0.906592	0.8621	0.840016	0.76013	0.84231	0.843607	0.770112	0.71735
O94763	URI1	Unconventional prefoldin RPB5 interactor 1	8	0.955991	1	0.97276	0.898968	0.90861	0.880674	0.871341	0.98104	0.934428	0.956778
O94766	B3GAT3	Galactosylgalactosylxylosylprotein 3-beta-glucuronosyltransferase 3	5	0.910139	0.911568	0.973998	0.989439	0.913657	0.932607	0.954849	0.985131	0.933634	1
O94776	MTA2	Metastasis-associated protein MTA2	26	0.954771	1	0.894974	0.864924	0.853134	0.743787	0.671155	0.893342	0.82701	0.728868
O94782	USP1	Ubiquitin carboxyl-terminal hydrolase 1	1	0.958526	1	0.616262	0.365169	0.348444	0.0848228	0.0572913	0.437585	0.100312	0.0730105
O94788	ALDH1A2	Retinal dehydrogenase 2	2	0.861634	0.927405	0.84401	0.936652	0.776539	1	0.957985	0.95201	0.873762	0.863029
O94804	STK10	Serine/threonine-protein kinase 10	9	0.993022	0.962963	0.990072	0.977253	0.917407	0.932371	0.847146	1	0.958962	0.970596
O94806	PRKD3	Serine/threonine-protein kinase D3	3	0.912023	1	0.915149	0.816434	0.794374	0.865473	0.752269	0.874338	0.866598	0.770242
O94808	GFPT2	Glutamine--fructose-6-phosphate aminotransferase [isomerizing] 2	16	0.975658	0.897072	0.947462	0.918367	1	0.904873	0.935429	0.946551	0.897008	0.997165
O94811	TPPP	Tubulin polymerization-promoting protein	2	0.888274	0.863864	0.854418	0.854321	0.960678	0.984226	0.893837	0.967836	1	0.872548
O94817	ATG12	Ubiquitin-like protein ATG12	3	0.93929	1	0.847042	0.854381	0.8187	0.868289	0.836938	0.795961	0.907587	0.881339
O94822-3	LTN1	Isoform 3 of E3 ubiquitin-protein ligase listerin	17	1	0.999053	0.912533	0.885314	0.917262	0.881566	0.865562	0.885247	0.919603	0.897635
O94826	TOMM70A	Mitochondrial import receptor subunit TOM70	41	0.814189	0.815118	0.809727	0.878621	0.763195	0.874881	0.874497	1	0.856249	0.960499
O94829	IPO13	Importin-13	1	0.900538	1	0.90322	0.984008	0.889785	0.935124	0.936171	0.973779	0.949729	0.937494
O94830	DDHD2	Phospholipase DDHD2	8	0.888044	0.953193	0.920606	0.925012	0.897462	0.87211	0.87043	0.948943	0.945675	1
O94832	MYO1D	Unconventional myosin-Id	2	0.884403	0.900002	0.897605	0.929808	0.800324	0.837529	0.749541	0.893456	1	0.83716
O94842	TOX4	TOX high mobility group box family member 4	11	1	0.937455	0.981681	0.915907	0.865997	0.803293	0.72549	0.932007	0.881421	0.81263
O94851	MICAL2	Protein-methionine sulfoxide oxidase MICAL2	8	1	0.980093	0.907728	0.886	0.946042	0.792239	0.819478	0.938645	0.848673	0.788586
O94854	KIAA0754	Uncharacterized protein KIAA0754	2	0.929442	0.959834	0.913609	1	0.994171	0.932199	0.839317	0.925305	0.863416	0.978974
O94855-2	SEC24D	Isoform 2 of Protein transport protein Sec24D	16	0.979885	0.89341	0.965283	0.968282	1	0.917043	0.990994	0.930289	0.893403	0.957
O94864	SUPT7L	STAGA complex 65 subunit gamma	2	0.952185	0.916308	0.925121	0.825658	0.834873	0.690108	0.564661	1	0.757823	0.681583
O94874	UFL1	E3 UFM1-protein ligase 1	25	0.939115	0.890068	0.962928	0.959378	0.967098	0.910264	1	0.946844	0.910892	0.935111
O94880	PHF14	PHD finger protein 14	1	0.867182	1	0.868457	0.877491	0.765746	0.601897	0.608932	0.70434	0.597014	0.515691
O94880-2	PHF14	Isoform 2 of PHD finger protein 14	10	0.965996	1	0.881646	0.852195	0.873528	0.801897	0.785044	0.859147	0.814888	0.753677
O94887	FARP2	FERM, RhoGEF and pleckstrin domain-containing protein 2	5	1	0.940229	0.9674	0.776903	0.970505	0.759849	0.744381	0.872016	0.750335	0.69388
O94888	UBXN7	UBX domain-containing protein 7	8	1	0.970937	0.920555	0.887751	0.83293	0.788046	0.793821	0.945601	0.565891	0.64884
O94901-9	SUN1	Isoform 9 of SUN domain-containing protein 1	12	0.872258	0.875218	0.786073	0.7763	0.79531	0.800992	0.827815	1	0.802105	0.863947
O94903	PROSC	Proline synthase co-transcribed bacterial homolog protein	12	0.838922	0.741479	0.94275	1	0.815295	0.887587	0.897259	0.955196	0.825588	0.978411
O94905	ERLIN2	Erlin-2	19	0.905068	0.929242	0.896663	0.899873	0.948325	0.974942	0.966822	1	0.958299	0.975831
O94906	PRPF6	Pre-mRNA-processing factor 6	36	0.943175	0.951226	0.952778	0.930235	0.946074	0.959035	0.997043	0.944886	0.948627	1
O94913	PCF11	Pre-mRNA cleavage complex 2 protein Pcf11	18	0.65496	0.662201	0.80782	1	0.593611	0.590869	0.569087	0.627089	0.59379	0.568202
O94915	FRYL	Protein furry homolog-like	15	0.962392	1	0.901241	0.811289	0.926831	0.812471	0.746257	0.884865	0.840279	0.829683
O94916-5	NFAT5	Isoform E of Nuclear factor of activated T-cells 5	3	0.962083	1	0.907435	0.8306	0.925697	0.818747	0.8086	0.856916	0.807241	0.82811
O94919	ENDOD1	Endonuclease domain-containing 1 protein	4	0.844052	0.877884	0.855892	0.894801	0.825773	0.790306	0.746608	1	0.82379	0.846604
O94923	GLCE	D-glucuronyl C5-epimerase	6	0.940575	0.96619	0.840567	0.852437	1	0.940938	0.993512	0.903068	0.847113	0.945633
O94925	GLS	Glutaminase kidney isoform, mitochondrial	1	0.865682	0.743335	0.974775	0.89179	1	0.77058	0.863614	0.980151	0.794719	0.977251
O94925-3	GLS	Isoform 3 of Glutaminase kidney isoform, mitochondrial	26	1	0.97118	0.931755	0.833242	0.993301	0.917765	0.866687	0.944813	0.861449	0.835219
O94927	HAUS5	HAUS augmin-like complex subunit 5	4	1	0.959818	0.920868	0.85491	0.878359	0.868243	0.904388	0.90568	0.843531	0.947625
O94941	UBOX5	RING finger protein 37	2	0.838173	1	0.690375	0.650634	0.650026	0.594448	0.544148	0.665946	0.591489	0.482085
O94952	FBXO21	F-box only protein 21	1	0.884534	1	0.699219	0.582697	0.734527	0.524793	0.416644	0.788436	0.528536	0.516896
O94966-5	USP19	Isoform 5 of Ubiquitin carboxyl-terminal hydrolase 19	11	0.938646	1	0.856226	0.771664	0.84648	0.724162	0.724978	0.874418	0.75644	0.76291
O94967-4	WDR47	Isoform 4 of WD repeat-containing protein 47	1	0.921628	0.955527	0.982824	1	0.908381	0.941352	0.998432	0.949929	0.887815	0.985369
O94973	AP2A2	AP-2 complex subunit alpha-2	23	0.942074	0.918989	0.936907	0.943349	0.971942	0.994485	1	0.927511	0.969887	0.984571
O94979	SEC31A	Protein transport protein Sec31A	41	0.98139	0.965455	0.96351	0.969229	0.99553	0.993239	0.999053	0.95659	0.991456	1
O94986	CEP152	Centrosomal protein of 152 kDa	1	0.948701	0.964574	0.764256	0.878671	1	0.805069	0.927374	0.82923	0.64054	0.735942
O94992	HEXIM1	Protein HEXIM1	18	0.672137	0.769649	0.744185	1	0.63428	0.649649	0.584945	0.657436	0.65995	0.648171
O95049-2	TJP3	Isoform 2 of Tight junction protein ZO-3	3	0.878375	0.930582	0.976305	0.917427	0.957999	1	0.982935	0.996099	0.890434	0.96744
O95059	RPP14	Ribonuclease P protein subunit p14	3	0.920061	0.775352	1	0.901602	0.839911	0.76363	0.797895	0.858319	0.823638	0.930577
O95067	CCNB2	G2/mitotic-specific cyclin-B2	4	1	0.891748	0.736205	0.496533	0.663625	0.414608	0.360099	0.6271	0.406575	0.346913
O95071	UBR5	E3 ubiquitin-protein ligase UBR5	43	1	0.953616	0.919342	0.847539	0.963317	0.869568	0.843321	0.934332	0.889606	0.820886
O95081	AGFG2	Arf-GAP domain and FG repeat-containing protein 2	4	0.953863	0.946061	0.916614	0.841975	0.888003	0.948298	0.861023	1	0.858718	0.768457
O95084	PRSS23	Serine protease 23	11	1	0.861326	0.924283	0.797689	0.849791	0.756046	0.610473	0.868139	0.624852	0.538681
O95104	SCAF4	Splicing factor, arginine/serine-rich 15	16	0.952027	0.918092	0.927597	1	0.947786	0.925835	0.921099	0.914872	0.92178	0.936996
O95139	NDUFB6	NADH dehydrogenase [ubiquinone] 1 beta subcomplex subunit 6	4	1	0.971749	0.925579	0.994962	0.879759	0.894114	0.97439	0.870562	0.922488	0.930657
O95140	MFN2	Mitofusin-2	3	1	0.927619	0.827374	0.691444	0.828746	0.632851	0.597177	0.774499	0.643132	0.626779
O95149	SNUPN	Snurportin-1	2	0.939363	1	0.884338	0.800013	0.876979	0.807264	0.733853	0.850805	0.736864	0.742495
O95155-4	UBE4B	Isoform 4 of Ubiquitin conjugation factor E4 B	13	1	0.996136	0.920418	0.889775	0.983047	0.892599	0.860926	0.929977	0.886794	0.863001
O95159	ZFPL1	Zinc finger protein-like 1	8	0.866956	0.856075	0.960766	1	0.91615	0.919423	0.98433	0.994554	0.949585	0.992638
O95163	IKBKAP	Elongator complex protein 1	35	0.990613	0.98609	0.957463	0.944034	1	0.941253	0.920489	0.97884	0.932766	0.942037
O95166	GABARAP	Gamma-aminobutyric acid receptor-associated protein	2	0.783593	0.825952	0.751933	0.842362	0.820762	1	0.930019	0.676224	0.655921	0.57962
O95167	NDUFA3	NADH dehydrogenase [ubiquinone] 1 alpha subcomplex subunit 3	3	0.961021	1	0.878396	0.936157	0.807593	0.944078	0.954476	0.921273	0.876714	0.843661
O95168	NDUFB4	NADH dehydrogenase [ubiquinone] 1 beta subcomplex subunit 4	5	0.916991	0.88296	0.931325	1	0.888127	0.932214	0.923353	0.966126	0.937914	0.923814
O95169	NDUFB8	NADH dehydrogenase [ubiquinone] 1 beta subcomplex subunit 8, mitochondrial	3	0.702015	0.789824	0.816228	1	0.826319	0.929395	0.845288	0.907068	0.882888	0.973393
O95182	NDUFA7	NADH dehydrogenase [ubiquinone] 1 alpha subcomplex subunit 7	7	0.772377	0.827549	0.77695	0.810593	0.851701	0.964043	1	0.81144	0.85542	0.8242
O95197-3	RTN3	Isoform 3 of Reticulon-3	4	0.808214	0.835721	0.834107	1	0.83844	0.938658	0.986136	0.819845	0.87668	0.990453
O95202	LETM1	LETM1 and EF-hand domain-containing protein 1, mitochondrial	24	0.909373	0.906828	0.876529	0.943603	0.950276	0.999972	1	0.992286	0.904386	0.92408
O95208	EPN2	Epsin-2	4	0.945365	0.905381	0.929011	0.850195	0.842692	0.844239	0.773713	1	0.909173	0.86772
O95218	ZRANB2	Zinc finger Ran-binding domain-containing protein 2	7	0.977609	1	0.819195	0.641112	0.848241	0.593802	0.47638	0.909346	0.71089	0.600143
O95219	SNX4	Sorting nexin-4	7	0.798517	0.786924	0.834295	0.795047	0.931948	0.959304	1	0.827098	0.828395	0.782162
O95229	ZWINT	ZW10 interactor	2	1	0.972397	0.897541	0.627883	0.799981	0.533575	0.573552	0.893006	0.54198	0.544377
O95232	LUC7L3	Luc7-like protein 3	15	0.927773	0.894616	0.941521	1	0.879161	0.912486	0.880651	0.917714	0.912355	0.923229
O95235	KIF20A	Kinesin-like protein KIF20A	6	1	0.990748	0.779811	0.891637	0.55374	0.4584	0.412204	0.58713	0.513379	0.418936
O95239	KIF4A	Chromosome-associated kinesin KIF4A	33	0.900326	1	0.812224	0.717443	0.830276	0.78453	0.661198	0.818603	0.838065	0.678672
O95243	MBD4	Methyl-CpG-binding domain protein 4	1	0.914106	1	0.83854	0.524406	0.747166	0.574196	0.400855	0.789414	0.613361	0.355113
O95248-4	SBF1	Isoform 4 of Myotubularin-related protein 5	3	0.91264	0.917262	0.928914	0.864808	0.955407	0.866515	0.788015	1	0.950034	0.968351
O95249	GOSR1	Golgi SNAP receptor complex member 1	3	0.923129	1	0.880782	0.898511	0.847852	0.856638	0.784727	0.967952	0.839656	0.897718
O95251	KAT7	Histone acetyltransferase KAT7	5	0.971507	1	0.760626	0.682728	0.755872	0.637599	0.583514	0.715163	0.635054	0.5687
O95260-2	ATE1	Isoform ATE1-2 of Arginyl-tRNA--protein transferase 1	13	0.947665	0.968162	0.927349	0.982623	0.948831	0.958175	1	0.960874	0.979516	0.975096
O95271	TNKS	Tankyrase-1	1	0.872788	1	0.786041	0.671058	0.746038	0.685649	0.625232	0.796406	0.75134	0.645025
O95292	VAPB	Vesicle-associated membrane protein-associated protein B/C	12	0.805557	0.813046	0.789163	0.867646	0.785672	0.912968	0.940368	0.945621	0.852818	1
O95295	SNAPIN	SNARE-associated protein Snapin	2	0.914069	1	0.878753	0.869882	0.859571	0.846686	0.753684	0.879559	0.793995	0.715754
O95297	MPZL1	Myelin protein zero-like protein 1	4	0.885991	1	0.781067	0.852401	0.891201	0.888883	0.873736	0.851123	0.782808	0.714254
O95298	NDUFC2	NADH dehydrogenase [ubiquinone] 1 subunit C2	3	0.844916	0.83928	0.826131	0.874142	0.830765	0.950339	1	0.797852	0.824506	0.864447
O95299	NDUFA10	NADH dehydrogenase [ubiquinone] 1 alpha subcomplex subunit 10, mitochondrial	12	0.877828	0.94455	0.910961	0.971984	0.872291	1	0.975045	0.926358	0.968404	0.939742
O95302	FKBP9	Peptidyl-prolyl cis-trans isomerase FKBP9	16	0.873699	0.90886	0.851223	0.81128	0.861575	0.887405	0.824908	1	0.887325	0.916699
O95336	PGLS	6-phosphogluconolactonase	18	0.905515	0.875672	0.914812	0.96985	0.918923	0.983293	0.974895	0.931862	0.991204	1
O95340-2	PAPSS2	Isoform B of Bifunctional 3'-phosphoadenosine 5'-phosphosulfate synthase 2	25	0.961401	0.904727	0.962389	0.919821	0.98851	0.967148	0.959373	0.983521	0.973534	1
O95347	SMC2	Structural maintenance of chromosomes protein 2	69	0.952962	1	0.955809	0.958363	0.940891	0.983916	0.921159	0.963749	0.993824	0.968875
O95352	ATG7	Ubiquitin-like modifier-activating enzyme ATG7	14	0.965364	0.890573	0.922219	0.868319	0.960828	0.946657	0.997403	0.902919	0.908574	1
O95359-3	TACC2	Isoform 3 of Transforming acidic coiled-coil-containing protein 2	20	0.985053	0.983134	1	0.879374	0.938532	0.845767	0.847409	0.960905	0.912197	0.866737
O95361	TRIM16	Tripartite motif-containing protein 16	31	1	0.953846	0.875811	0.739593	0.888236	0.759579	0.753406	0.864791	0.775787	0.805575
O95363	FARS2	Phenylalanine--tRNA ligase, mitochondrial	3	0.93141	0.974376	0.93618	0.921481	1	0.99351	0.811536	0.926384	0.854843	0.75331
O95365	ZBTB7A	Zinc finger and BTB domain-containing protein 7A	4	1	0.916652	0.815855	0.740669	0.829174	0.726827	0.643925	0.89201	0.724302	0.640592
O95372	LYPLA2	Acyl-protein thioesterase 2	9	0.869693	0.869081	0.852958	0.82715	0.900435	0.934425	0.925511	0.877846	1	0.960198
O95373	IPO7	Importin-7	31	0.972573	0.925781	0.943683	0.914548	1	0.922587	0.983871	0.851673	0.855395	0.911457
O95376	ARIH2	E3 ubiquitin-protein ligase ARIH2	6	0.926316	0.962899	0.963885	0.958584	1	0.982944	0.959789	0.936736	0.897428	0.905126
O95391	SLU7	Pre-mRNA-splicing factor SLU7	5	1	0.976753	0.952842	0.780741	0.778545	0.542606	0.4332	0.810708	0.583973	0.428164
O95394-4	PGM3	Isoform 3 of Phosphoacetylglucosamine mutase	21	0.943439	0.936486	0.970261	0.977625	0.937533	0.972539	0.965269	0.974874	1	0.955588
O95395	GCNT3	Beta-1,3-galactosyl-O-glycosyl-glycoprotein beta-1,6-N-acetylglucosaminyltransferase 3	1	1	0.772657	0.67745	0.489409	0.494402	0.271966	0.249005	0.568248	0.308389	0.258124
O95396	MOCS3	Adenylyltransferase and sulfurtransferase MOCS3	9	0.981686	1	0.863056	0.831913	0.877113	0.900748	0.863089	0.888329	0.84546	0.847865
O95400	CD2BP2	CD2 antigen cytoplasmic tail-binding protein 2	13	0.640063	0.681058	0.816673	0.923897	0.739231	0.808081	0.818244	0.753382	0.851329	1
O95425	SVIL	Supervillin	16	1	0.890447	0.950308	0.890787	0.980822	0.89271	0.901437	0.932724	0.810359	0.826711
O95429	BAG4	BAG family molecular chaperone regulator 4	2	0.9816	1	0.882648	0.757209	0.824924	0.782213	0.753035	0.643747	0.840424	0.80993
O95433	AHSA1	Activator of 90 kDa heat shock protein ATPase homolog 1	34	0.812622	0.77406	0.862568	1	0.827239	0.782354	0.807175	0.812372	0.785188	0.823909
O95445	APOM	Apolipoprotein M	2	0.881888	0.632038	0.942002	1	0.583094	0.808379	0.872191	0.545529	0.8011	0.818169
O95453	PARN	Poly(A)-specific ribonuclease PARN	30	0.975476	1	0.950313	0.934895	0.923643	0.956875	0.925853	0.965004	0.960964	0.956527
O95456	PSMG1	Proteasome assembly chaperone 1	8	0.992398	0.961974	0.978076	0.868448	1	0.864193	0.778214	0.932546	0.828901	0.800852
O95466-2	FMNL1	Isoform 2 of Formin-like protein 1	12	0.905915	0.949345	0.896234	0.898506	0.891867	0.863346	0.852669	1	0.88787	0.912754
O95470	SGPL1	Sphingosine-1-phosphate lyase 1	23	0.867655	0.86963	0.836296	0.903552	0.857779	0.912933	0.957012	0.957515	0.882574	1
O95476	CTDNEP1	CTD nuclear envelope phosphatase 1	1	0.665532	0.862091	0.924939	0.61007	0.694259	1	0.650068	0.893656	0.772935	0.782371
O95478	NSA2	Ribosome biogenesis protein NSA2 homolog	13	0.920069	0.885456	0.995021	0.715875	0.994095	0.939034	0.782899	1	0.913278	0.657714
O95479	H6PD	GDH/6PGL endoplasmic bifunctional protein	3	0.83122	0.911753	0.871198	0.988995	0.921308	0.883557	0.8805	0.966325	0.935884	1
O95486	SEC24A	Protein transport protein Sec24A	13	0.911412	0.921362	0.922149	1	0.922354	0.919019	0.918203	0.903829	0.94338	0.951468
O95487	SEC24B	Protein transport protein Sec24B	18	0.97192	0.969763	0.904016	0.920421	1	0.919478	0.947913	0.914444	0.914503	0.958634
O95490-6	LPHN2	Isoform 6 of Latrophilin-2	1	0.986144	1	0.756448	0.932753	0.85444	0.806821	0.63758	0.852961	0.923489	0.832928
O95544-2	NADK	Isoform 2 of NAD kinase	1	0.970391	1	0.930396	0.733387	0.870237	0.878327	0.660612	0.80913	0.737109	0.807488
O95551-2	TDP2	Isoform 2 of Tyrosyl-DNA phosphodiesterase 2	4	1	0.984327	0.904259	0.824238	0.843372	0.700374	0.69468	0.853694	0.738162	0.74357
O95563	MPC2	Mitochondrial pyruvate carrier 2	1	0.992257	1	0.751383	0.655183	0.710164	0.633045	0.652005	0.757147	0.551072	0.521067
O95568	METTL18	Histidine protein methyltransferase 1 homolog	1	1	0.973084	0.805031	0.862707	0.760432	0.82555	0.652659	0.915136	0.927831	0.672434
O95571	ETHE1	Persulfide dioxygenase ETHE1, mitochondrial	9	0.916946	0.882202	0.881297	0.934459	0.92456	1	0.811611	0.91941	0.975612	0.952492
O95573	ACSL3	Long-chain-fatty-acid--CoA ligase 3	56	0.92305	0.873144	0.934918	0.984116	1	0.977871	0.995272	0.915577	0.949671	0.965839
O95602	POLR1A	DNA-directed RNA polymerase I subunit RPA1	43	1	0.980894	0.850242	0.797548	0.825668	0.696329	0.676846	0.825292	0.734609	0.733177
O95613	PCNT	Pericentrin	3	0.938729	0.98249	1	0.936256	0.967073	0.906673	0.995264	0.838817	0.844459	0.785447
O95619	YEATS4	YEATS domain-containing protein 4	3	1	0.959971	0.907085	0.854258	0.983426	0.84193	0.760101	0.908663	0.81241	0.769518
O95620	DUS4L	tRNA-dihydrouridine(20a/20b) synthase [NAD(P)+]-like	1	1	0.747607	0.955866	0.83435	0.947584	0.81832	0.715188	0.989296	0.787856	0.844866
O95625	ZBTB11	Zinc finger and BTB domain-containing protein 11	3	0.997839	1	0.899175	0.789595	0.699301	0.441094	0.387076	0.69103	0.515777	0.429601
O95628-9	CNOT4	Isoform 9 of CCR4-NOT transcription complex subunit 4	6	0.961842	1	0.943843	0.933651	0.810475	0.75627	0.65929	0.9105	0.799534	0.698657
O95630	STAMBP	STAM-binding protein	17	0.963236	0.975854	0.895468	0.840462	0.983954	1	0.984828	0.89725	0.973119	0.985126
O95639	CPSF4	Cleavage and polyadenylation specificity factor subunit 4	7	0.948756	1	0.928591	0.944573	0.721951	0.769059	0.81242	0.758157	0.758173	0.721041
O95671	ASMTL	N-acetylserotonin O-methyltransferase-like protein	5	0.962818	0.916974	0.950041	0.908789	0.97278	1	0.982712	0.898764	0.953149	0.948497
O95674	CDS2	Phosphatidate cytidylyltransferase 2	2	0.724789	0.835546	0.819943	0.95731	0.794334	0.970724	0.955666	0.9756	0.98817	1
O95684	FGFR1OP	FGFR1 oncogene partner	4	0.899338	1	0.908344	0.842065	0.875831	0.832292	0.739582	0.84963	0.813246	0.752105
O95685	PPP1R3D	Protein phosphatase 1 regulatory subunit 3D	1	0.955039	0.891007	1	0.961264	0.797877	0.692847	0.696831	0.834188	0.86057	0.847705
O95696-2	BRD1	Isoform 2 of Bromodomain-containing protein 1	4	1	0.925949	0.846012	0.88541	0.764411	0.810731	0.664928	0.87418	0.809005	0.752252
O95707	POP4	Ribonuclease P protein subunit p29	5	1	0.958335	0.906007	0.871171	0.916239	0.920181	0.938256	0.88789	0.85224	0.891185
O95714	HERC2	E3 ubiquitin-protein ligase HERC2	16	0.948827	1	0.882015	0.780668	0.829987	0.684213	0.69211	0.861525	0.712819	0.687039
O95716	RAB3D	Ras-related protein Rab-3D	6	0.92907	0.92474	0.900774	0.896512	0.962584	0.920777	1	0.982321	0.807772	0.946929
O95721	SNAP29	Synaptosomal-associated protein 29	6	0.939074	1	0.869547	0.845653	0.844923	0.857817	0.749434	0.901114	0.797561	0.745124
O95747	OXSR1	Serine/threonine-protein kinase OSR1	18	0.97558	0.932443	0.956581	0.979847	0.972388	0.998297	1	0.952695	0.950378	0.951636
O95749	GGPS1	Geranylgeranyl pyrophosphate synthase	6	0.870839	0.861548	0.885059	0.908333	0.92745	0.938082	0.980433	0.836585	0.873496	1
O95755	RAB36	Ras-related protein Rab-36	1	0.825081	1	0.77042	0.791222	0.756858	0.75198	0.867166	0.967862	0.745953	0.667309
O95757	HSPA4L	Heat shock 70 kDa protein 4L	37	0.884055	0.918364	0.887558	1	0.86819	0.90073	0.921024	0.880448	0.878652	0.923462
O95758-4	PTBP3	Isoform 4 of Polypyrimidine tract-binding protein 3	18	0.921115	0.924021	0.969436	0.929366	0.91597	0.928587	0.893862	0.969201	1	0.923111
O95759	TBC1D8	TBC1 domain family member 8	4	1	0.932529	0.932652	0.76761	0.97609	0.778196	0.813781	0.840776	0.779849	0.747083
O95772	STARD3NL	MLN64 N-terminal domain homolog	1	0.897339	0.923993	0.867542	1	0.975616	0.784686	0.790615	0.894019	0.868849	0.713518
O95777	NAA38	N-alpha-acetyltransferase 38, NatC auxiliary subunit	10	0.978122	1	0.946515	0.949589	0.94047	0.923485	0.947221	0.978707	0.940653	0.920019
O95782	AP2A1	AP-2 complex subunit alpha-1	48	0.95059	0.900164	0.930916	0.93222	1	0.94643	0.96988	0.931733	0.960686	0.983079
O95786	DDX58	Probable ATP-dependent RNA helicase DDX58	7	0.29877	0.282424	0.633536	1	0.355797	0.38191	0.383916	0.381808	0.519957	0.46523
O95793	STAU1	Double-stranded RNA-binding protein Staufen homolog 1	3	0.958386	1	0.905727	0.835666	0.896372	0.861628	0.803587	0.893713	0.83707	0.793999
O95793-3	STAU1	Isoform 3 of Double-stranded RNA-binding protein Staufen homolog 1	23	0.977189	1	0.947341	0.897042	0.940556	0.893934	0.784435	0.934031	0.895578	0.79547
O95801	TTC4	Tetratricopeptide repeat protein 4	14	0.9227	1	0.866336	0.844362	0.82104	0.77229	0.736752	0.876825	0.785186	0.777739
O95810	SDPR	Serum deprivation-response protein	15	0.85456	0.869587	0.928175	1	0.918309	0.921744	0.864102	0.954512	0.938432	0.898726
O95816	BAG2	BAG family molecular chaperone regulator 2	18	0.948525	0.948205	0.976198	0.955508	0.971099	0.976061	0.927332	0.970231	1	0.942849
O95817	BAG3	BAG family molecular chaperone regulator 3	18	0.607813	0.6562	0.797136	1	0.521237	0.48084	0.472484	0.52537	0.481607	0.472801
O95819-3	MAP4K4	Isoform 3 of Mitogen-activated protein kinase kinase kinase kinase 4	21	1	0.939233	0.931559	0.859785	0.985189	0.888741	0.90881	0.879753	0.739001	0.715029
O95822	MLYCD	Malonyl-CoA decarboxylase, mitochondrial	5	0.956214	0.885589	0.973866	0.985993	0.953474	0.873736	0.900673	1	0.928574	0.938833
O95825	CRYZL1	Quinone oxidoreductase-like protein 1	10	0.92337	0.933926	0.915508	0.914389	0.92332	1	0.998037	0.901368	0.930276	0.929344
O95831	AIFM1	Apoptosis-inducing factor 1, mitochondrial	45	0.872827	0.835498	0.868354	0.90365	0.864349	0.957919	0.986408	0.924611	0.927063	1
O95834-3	EML2	Isoform 3 of Echinoderm microtubule-associated protein-like 2	11	0.958026	0.83622	0.987309	0.990135	1	0.938943	0.982037	0.957623	0.986352	0.98566
O95835	LATS1	Serine/threonine-protein kinase LATS1	2	1	0.939759	0.771986	0.673538	0.828486	0.638743	0.486613	0.833188	0.62324	0.623489
O95848	NUDT14	Uridine diphosphate glucose pyrophosphatase	3	0.88676	0.805602	0.918654	0.90814	0.876457	0.950169	1	0.90537	0.8592	0.989805
O95857	TSPAN13	Tetraspanin-13	1	0.899805	0.889547	0.900103	0.999467	0.882624	0.842511	0.765848	1	0.788907	0.660314
O95858	TSPAN15	Tetraspanin-15	1	0.839276	0.845618	0.743172	0.918557	0.958701	0.927314	0.907492	0.883329	1	0.764962
O95861-2	BPNT1	Isoform 2 of 3'(2'),5'-bisphosphate nucleotidase 1	10	0.947571	0.911459	1	0.98123	0.914532	0.980312	0.936346	0.980976	0.980252	0.937543
O95864	FADS2	Fatty acid desaturase 2	12	0.741003	1	0.633187	0.484452	0.639585	0.461853	0.227521	0.670981	0.458518	0.232774
O95865	DDAH2	N(G),N(G)-dimethylarginine dimethylaminohydrolase 2	6	0.839988	0.921171	0.79128	0.825418	0.866778	0.946219	1	0.817799	0.894388	0.91342
O95873	C6orf47	Uncharacterized protein C6orf47	1	0.777574	1	0.746246	0.94404	0.78105	0.795413	0.83704	0.830948	0.827639	0.854541
O95881	TXNDC12	Thioredoxin domain-containing protein 12	12	0.881564	0.878837	0.837527	0.897196	0.907232	1	0.99337	0.830742	0.915676	0.925907
O95900	TRUB2	Probable tRNA pseudouridine synthase 2	6	1	0.971403	0.842367	0.616739	0.84272	0.724559	0.607821	0.825933	0.73774	0.639034
O95905-3	ECD	Isoform 3 of Protein SGT1	10	0.944361	1	0.785841	0.514061	0.740865	0.499144	0.385847	0.737776	0.568195	0.459273
O95983	MBD3	Methyl-CpG-binding domain protein 3	4	0.928007	1	0.864393	0.772934	0.875279	0.800595	0.707617	0.833729	0.821339	0.730236
O95985	TOP3B	DNA topoisomerase 3-beta-1	4	0.958429	1	0.809456	0.833691	0.786014	0.835424	0.716548	0.908901	0.79235	0.812163
O95989	NUDT3	Diphosphoinositol polyphosphate phosphohydrolase 1	7	0.963881	0.877297	0.919543	0.944326	0.92346	0.857826	0.901974	1	0.904293	0.961998
O95994	AGR2	Anterior gradient protein 2 homolog	37	0.865658	0.822466	0.843258	0.973754	0.886768	0.970442	1	0.941145	0.898916	0.94663
O95999	BCL10	B-cell lymphoma/leukemia 10	1	0.816779	0.862067	0.890761	1	0.780142	0.738022	0.669512	0.797168	0.812881	0.770747
O96000	NDUFB10	NADH dehydrogenase [ubiquinone] 1 beta subcomplex subunit 10	11	0.954656	0.956244	0.938101	0.97651	0.939544	0.997734	1	0.93289	0.964539	0.944375
O96005	CLPTM1	Cleft lip and palate transmembrane protein 1	11	0.922586	1	0.857962	0.90017	0.920978	0.929247	0.857129	0.957075	0.890617	0.909002
O96006	ZBED1	Zinc finger BED domain-containing protein 1	3	0.937186	1	0.829516	0.865055	0.857051	0.802812	0.765551	0.786704	0.738699	0.72472
O96007	MOCS2	Molybdopterin synthase catalytic subunit	8	0.921814	0.988195	1	0.914101	0.89568	0.899482	0.852029	0.921978	0.87842	0.901973
O96008	TOMM40	Mitochondrial import receptor subunit TOM40 homolog	22	0.883004	0.788319	0.854772	0.840236	0.902374	0.856727	0.933418	1	0.807531	0.921967
O96013	PAK4	Serine/threonine-protein kinase PAK 4	20	0.93858	0.976926	0.900467	0.872474	1	0.916084	0.832162	0.933299	0.897302	0.912153
O96017-9	CHEK2	Isoform 9 of Serine/threonine-protein kinase Chk2	1	0.854077	0.89577	0.779447	1	0.720654	0.866869	0.813019	0.797	0.811345	0.71293
O96019	ACTL6A	Actin-like protein 6A	13	0.978509	0.981654	0.944024	0.899937	1	0.962401	0.911543	0.971789	0.9275	0.878589
O96028	WHSC1	Histone-lysine N-methyltransferase NSD2	15	0.874287	1	0.771915	0.724017	0.758353	0.744126	0.648916	0.797325	0.764573	0.70568
O96033	MOCS2	Molybdopterin synthase sulfur carrier subunit	1	0.830474	0.931485	0.944673	1	0.818424	0.884679	0.773525	0.895686	0.86071	0.805229
P00167	CYB5A	Cytochrome b5	6	0.842715	0.785914	0.891662	1	0.840321	0.927713	0.885809	0.951397	0.890493	0.858673
P00326	ADH1C	Alcohol dehydrogenase 1C	2	0.938446	0.647463	1	0.821894	0.811159	0.683811	0.926163	0.828355	0.577994	0.989884
P00338-3	LDHA	Isoform 3 of L-lactate dehydrogenase A chain	59	0.683265	0.677777	0.7004	0.733808	0.72142	0.737721	1	0.697623	0.762394	0.754475
P00352	ALDH1A1	Retinal dehydrogenase 1	349	0.826146	0.850812	0.874331	0.969956	0.874757	0.975448	0.969484	0.974658	0.984872	1
P00367	GLUD1	Glutamate dehydrogenase 1, mitochondrial	37	0.918221	0.876409	0.926355	0.936998	0.943554	0.969135	0.971883	0.926228	0.964277	1
P00374	DHFR	Dihydrofolate reductase	9	0.927541	1	0.787287	0.658582	0.817042	0.803391	0.604501	0.768787	0.648995	0.509452
P00387-3	CYB5R3	Isoform 3 of NADH-cytochrome b5 reductase 3	18	0.658009	0.594802	0.622115	0.674973	0.634839	0.673796	0.667026	0.750666	0.830415	1
P00390	GSR	Glutathione reductase, mitochondrial	58	0.964341	0.964814	0.939418	0.925526	0.969665	1	0.990257	0.950474	0.989278	0.964952
P00403	MT-CO2	Cytochrome c oxidase subunit 2	6	0.673242	0.687147	0.730731	1	0.743438	0.901216	0.971487	0.689471	0.78644	0.89561
P00441	SOD1	Superoxide dismutase [Cu-Zn]	12	0.818159	0.811264	0.815893	0.851517	0.883508	0.992806	1	0.793014	0.950445	0.955858
P00450	CP	Ceruloplasmin	1	0.834007	0.837599	0.872196	0.953602	0.808547	0.788762	0.813683	1	0.806905	0.754391
P00480	OTC	Ornithine carbamoyltransferase, mitochondrial	2	0.907258	0.74542	0.933722	0.861701	0.80829	0.813941	1	0.811777	0.740031	0.950644
P00491	PNP	Purine nucleoside phosphorylase	25	0.930476	0.779746	1	0.947703	0.991099	0.896503	0.98625	0.937905	0.856398	0.921685
P00492	HPRT1	Hypoxanthine-guanine phosphoribosyltransferase	22	0.623206	0.615422	0.88405	1	0.782682	0.830414	0.968819	0.614952	0.638689	0.646651
P00505	GOT2	Aspartate aminotransferase, mitochondrial	54	0.962028	0.868652	0.954227	0.955274	0.983646	0.980385	1	0.993014	0.969607	0.967416
P00533	EGFR	Epidermal growth factor receptor	41	0.933354	0.788813	0.843651	0.77672	1	0.821178	0.783342	0.909588	0.803534	0.817
P00558	PGK1	Phosphoglycerate kinase 1	122	0.827487	0.843232	0.91564	0.951131	0.882235	0.942377	0.95309	0.902933	1	0.95923
P00568	AK1	Adenylate kinase isoenzyme 1	17	0.872454	0.902287	0.828519	0.894016	0.8912	0.990729	1	0.86744	0.878649	0.903007
P00734	F2	Prothrombin	6	0.890434	0.399835	1	0.799329	0.61053	0.550673	0.589053	0.637532	0.544085	0.597103
P00747	PLG	Plasminogen	1	0.132441	0.0813491	0.490601	0.995284	0.49562	1	0.895583	0.376453	0.682299	0.866198
P00813	ADA	Adenosine deaminase	24	0.872675	0.902541	0.902821	0.941968	0.898175	1	0.947737	0.923555	0.97716	0.970961
P00846	MT-ATP6	ATP synthase subunit a	2	0.696094	0.803643	0.834024	1	0.911961	0.905202	0.952326	0.790135	0.860201	0.951984
P00918	CA2	Carbonic anhydrase 2	6	0.902873	0.897419	0.90508	1	0.836423	0.936635	0.942885	0.901237	0.904652	0.88536
P00966	ASS1	Argininosuccinate synthase	4	0.98103	0.82601	0.993613	0.942779	0.844454	0.939525	0.898341	0.930012	0.939177	1
P00973-3	OAS1	Isoform p48 of 2'-5'-oligoadenylate synthase 1	4	0.5665	0.564693	0.790366	1	0.512351	0.446389	0.337618	0.60679	0.613998	0.485512
P01008	SERPINC1	Antithrombin-III	4	1	0.386259	0.824927	0.475279	0.607109	0.455343	0.465774	0.531749	0.341182	0.496199
P01023	A2M	Alpha-2-macroglobulin	12	0.39775	0.583147	0.89796	0.876508	0.842491	0.82081	0.628925	0.429003	0.533718	1
P01024	C3	Complement C3	7	0.24272	0.286885	0.415088	0.48804	0.427386	0.415198	0.629514	0.306995	0.473525	1
P01033	TIMP1	Metalloproteinase inhibitor 1	4	0.317249	0.343137	0.475108	0.83181	0.420204	0.705333	1	0.22631	0.296714	0.514986
P01034	CST3	Cystatin-C	3	0.356204	0.405465	0.362876	0.697468	0.396681	0.696859	1	0.25285	0.31396	0.51986
P01111	NRAS	GTPase NRas	6	0.798618	0.86429	0.810036	0.905422	0.847513	1	0.998696	0.903292	0.877468	0.859623
P01112	HRAS	GTPase HRas	5	0.750132	0.812078	0.873963	1	0.83497	0.896733	0.849386	0.938503	0.968146	0.891624
P01116	KRAS	GTPase KRas	2	0.914289	0.939534	0.9527	1	0.860745	0.947561	0.987646	0.95047	0.954707	0.955487
P01130	LDLR	Low-density lipoprotein receptor	2	0.960175	1	0.898902	0.787509	0.887453	0.747816	0.760945	0.91927	0.714921	0.705971
P01344-3	IGF2	Isoform 3 of Insulin-like growth factor II	2	0.937197	0.709671	0.786522	0.725089	1	0.818929	0.717966	0.859852	0.780909	0.799398
P02144	MB	Myoglobin	2	0.685257	0.761993	0.738498	0.838227	0.707167	0.940377	1	0.703268	0.827125	0.887176
P02545	LMNA	Prelamin-A/C	99	0.969489	0.903944	0.957756	0.952138	0.969418	0.962922	0.963318	1	0.910977	0.959039
P02647	APOA1	Apolipoprotein A-I	1	0.21076	0.732533	0.422792	0.965516	0.686652	0.93582	1	0.639002	0.750164	0.911134
P02649	APOE	Apolipoprotein E	4	0.441423	0.391135	0.35713	0.407695	0.625831	0.806438	0.73942	0.663878	0.847223	1
P02654	APOC1	Apolipoprotein C-I	1	0.382422	0.404535	0.657409	0.93448	0.538666	0.672213	1	0.290561	0.259844	0.31877
P02686	MBP	Myelin basic protein	3	1	0.879849	0.924152	0.726831	0.737386	0.610844	0.57693	0.716915	0.638872	0.592277
P02751-15	FN1	Isoform 15 of Fibronectin	13	0.848987	1	0.718034	0.660908	0.862433	0.626432	0.614544	0.732708	0.564407	0.494299
P02771	AFP	Alpha-fetoprotein	2	0.214285	0.544799	0.846772	0.83423	0.700365	0.781994	0.566214	0.346694	0.449808	1
P02774-3	GC	Isoform 3 of Vitamin D-binding protein	5	0.275068	0.490448	0.720248	0.836609	0.619657	0.752446	0.543727	0.271715	0.439261	1
P02786	TFRC	Transferrin receptor protein 1	30	0.886363	1	0.774055	0.780604	0.916259	0.828958	0.679353	0.786771	0.799138	0.682516
P02787	TF	Serotransferrin	3	0.464438	0.769817	0.869987	0.879832	0.872277	0.985085	0.741428	0.428631	0.621957	1
P02788	LTF	Lactotransferrin	3	0.396276	0.750165	0.793807	0.81022	0.806874	0.926221	0.628154	0.392535	0.538416	1
P02792	FTL	Ferritin light chain	4	0.847902	1	0.630715	0.895018	0.610763	0.591891	0.593956	0.543976	0.495609	0.663232
P02794	FTH1	Ferritin heavy chain	6	0.923875	1	0.747854	0.702463	0.772827	0.67375	0.464127	0.77703	0.633639	0.469099
P03886	MT-ND1	NADH-ubiquinone oxidoreductase chain 1	1	0.746211	0.785684	0.796556	1	0.798357	0.996046	0.983515	0.935931	0.96746	0.91079
P03891	MT-ND2	NADH-ubiquinone oxidoreductase chain 2	1	0.504339	0.568893	0.819243	1	0.628777	0.67725	0.583491	0.687838	0.974531	0.764261
P03915	MT-ND5	NADH-ubiquinone oxidoreductase chain 5	1	0.767564	0.867865	0.762606	1	0.815517	0.997815	0.965137	0.732266	0.813035	0.813434
P04003	C4BPA	C4b-binding protein alpha chain	1	0.163477	0.217985	0.176179	0.271283	0.549397	0.671918	0.715428	0.813295	0.950561	1
P04004	VTN	Vitronectin	6	0.744649	0.41256	0.789144	0.640191	0.872417	0.607831	0.535716	0.893825	0.541161	1
P04040	CAT	Catalase	13	0.944605	1	0.892065	0.94535	0.932574	0.974564	0.969906	0.924968	0.959306	0.911897
P04049-2	RAF1	Isoform 2 of RAF proto-oncogene serine/threonine-protein kinase	6	0.974109	0.897495	0.925206	0.943848	1	0.841172	0.83372	0.9066	0.866669	0.895625
P04062	GBA	Glucosylceramidase	16	1	0.930353	0.947582	0.911041	0.941946	0.879226	0.883269	0.906088	0.947734	0.888767
P04066	FUCA1	Tissue alpha-L-fucosidase	1	0.922759	0.950775	0.914157	0.885261	0.943507	1	0.934176	0.91829	0.924625	0.790944
P04075-2	ALDOA	Isoform 2 of Fructose-bisphosphate aldolase A	103	0.874538	0.915391	0.911283	0.974161	0.90435	0.996981	1	0.946882	0.947738	0.977499
P04080	CSTB	Cystatin-B	9	0.698037	0.737476	0.755534	0.816403	0.758959	0.825427	1	0.724895	0.732377	0.794443
P04083	ANXA1	Annexin A1	108	0.86463	0.855456	0.9015	1	0.902098	0.984912	0.962513	0.916282	0.967944	0.932009
P04114	APOB	Apolipoprotein B-100	3	1	0.936542	0.836195	0.58083	0.903689	0.58669	0.526138	0.913806	0.609824	0.628004
P04150-3	NR3C1	Isoform Alpha-2 of Glucocorticoid receptor	18	0.989613	1	0.814884	0.713521	0.808879	0.740638	0.610699	0.803664	0.692143	0.591808
P04156	PRNP	Major prion protein	1	0.667431	0.711513	0.91068	1	0.910516	0.666795	0.732285	0.942382	0.909246	0.621403
P04179	SOD2	Superoxide dismutase [Mn], mitochondrial	10	0.925638	0.768671	0.935543	0.923977	0.796885	0.92452	1	0.826111	0.933622	0.989491
P04181	OAT	Ornithine aminotransferase, mitochondrial	24	1	0.88762	0.874209	0.752175	0.926918	0.772326	0.689125	0.909624	0.710007	0.62175
P04183	TK1	Thymidine kinase, cytosolic	17	0.962743	0.862625	0.935708	0.989451	0.869244	0.9309	1	0.831372	0.729561	0.777541
P04350	TUBB4A	Tubulin beta-4A chain	11	0.898014	0.931594	0.900744	0.915677	0.871968	0.929018	1	0.907149	0.953599	0.898078
P04406	GAPDH	Glyceraldehyde-3-phosphate dehydrogenase	374	0.81116	0.804394	0.862804	0.909096	0.858019	0.890509	1	0.874854	0.899097	0.934646
P04424	ASL	Argininosuccinate lyase	3	0.847796	0.894803	0.872	0.920214	0.881226	0.981316	0.960194	0.893762	1	0.965825
P04632	CAPNS1	Calpain small subunit 1	20	0.919975	0.889099	0.943598	0.932572	0.951354	1	0.974839	0.949742	0.971891	0.983383
P04637	TP53	Cellular tumor antigen p53	1	0.308549	0.358616	0.615674	0.809866	0.458054	1	0.930579	0.3976	0.419157	0.416472
P04792	HSPB1	Heat shock protein beta-1	51	0.818816	0.763465	0.856026	1	0.815156	0.822033	0.82718	0.805509	0.752458	0.727324
P04818	TYMS	Thymidylate synthase	11	1	0.997031	0.870331	0.638909	0.885137	0.630402	0.56373	0.859123	0.665182	0.662399
P04843	RPN1	Dolichyl-diphosphooligosaccharide--protein glycosyltransferase subunit 1	40	0.772556	0.778801	0.765895	0.858345	0.796666	0.914599	0.910188	0.983524	0.852699	1
P04844	RPN2	Dolichyl-diphosphooligosaccharide--protein glycosyltransferase subunit 2	20	0.805393	0.820053	0.828332	0.955998	0.862605	0.92369	0.9985	0.871608	0.848861	1
P04899-4	GNAI2	Isoform sGi2 of Guanine nucleotide-binding protein G(i) subunit alpha-2	16	0.833336	0.793785	0.869517	0.946326	1	0.914298	0.97701	0.878955	0.892265	0.89408
P04920	SLC4A2	Anion exchange protein 2	16	0.879067	1	0.806092	0.860394	0.882729	0.759609	0.75986	0.797065	0.751943	0.716168
P05023	ATP1A1	Sodium/potassium-transporting ATPase subunit alpha-1	55	0.794887	0.866136	0.852268	0.956962	0.976869	0.965183	0.978315	0.819691	1	0.862228
P05026	ATP1B1	Sodium/potassium-transporting ATPase subunit beta-1	14	0.847588	0.988364	0.812617	0.929494	0.963812	1	0.970688	0.785174	0.981473	0.842235
P05062	ALDOB	Fructose-bisphosphate aldolase B	1	1	0.174237	0.288765	0.231322	0.331501	0.548911	0.381759	0.20879	0.182271	0.46576
P05067	APP	Amyloid beta A4 protein	10	0.907345	1	0.474386	0.519159	0.492867	0.484556	0.440311	0.462273	0.341356	0.307918
P05091	ALDH2	Aldehyde dehydrogenase, mitochondrial	48	0.914335	0.909116	0.906616	0.950509	0.936803	1	0.990835	0.933059	0.96875	0.936862
P05114	HMGN1	Non-histone chromosomal protein HMG-14	5	0.826431	0.867161	0.941588	0.954976	0.901726	1	0.964416	0.846677	0.93906	0.867368
P05121	SERPINE1	Plasminogen activator inhibitor 1	15	0.996814	0.785794	0.801182	1	0.401978	0.355347	0.392793	0.396841	0.317517	0.30862
P05141	SLC25A5	ADP/ATP translocase 2	51	0.873534	0.815913	0.893968	0.895691	0.906986	0.917311	0.993576	0.873333	0.93396	1
P05161	ISG15	Ubiquitin-like protein ISG15	7	0.105323	0.0977049	0.331881	0.94138	0.156581	0.241638	1	0.173502	0.3491	0.366153
P05165	PCCA	Propionyl-CoA carboxylase alpha chain, mitochondrial	8	0.842366	0.831694	0.777689	0.80995	0.862445	0.907156	1	0.811754	0.830685	0.901586
P05166-2	PCCB	Isoform 2 of Propionyl-CoA carboxylase beta chain, mitochondrial	13	0.985812	1	0.955116	0.978248	0.955057	0.983647	0.989678	0.991916	0.963654	0.960013
P05198	EIF2S1	Eukaryotic translation initiation factor 2 subunit 1	37	0.992382	0.956023	0.941444	0.938266	0.991621	1	0.992476	0.935215	0.943689	0.987905
P05204	HMGN2	Non-histone chromosomal protein HMG-17	2	0.928818	1	0.796525	0.934659	0.916105	0.942939	0.841265	0.836315	0.84894	0.748646
P05362	ICAM1	Intercellular adhesion molecule 1	1	0.708013	0.717867	0.894939	0.973614	0.745198	0.636382	0.685369	0.731664	0.694558	1
P05386	RPLP1	60S acidic ribosomal protein P1	7	0.636355	0.698955	0.706949	0.787878	0.753031	0.812678	0.925741	0.713056	0.868477	1
P05387	RPLP2	60S acidic ribosomal protein P2	25	0.868124	0.919431	0.902833	0.898991	0.875848	1	0.969974	0.883304	0.917589	0.948578
P05388	RPLP0	60S acidic ribosomal protein P0	47	0.939284	0.858209	0.943971	0.903485	1	0.962843	0.990881	0.914484	0.930842	0.974588
P05412	JUN	Transcription factor AP-1	2	0.813319	0.549787	1	0.546557	0.427593	0.239396	0.206393	0.49708	0.440352	0.417806
P05423	POLR3D	DNA-directed RNA polymerase III subunit RPC4	3	0.924243	1	0.860802	0.843093	0.857861	0.861758	0.850164	0.823152	0.87146	0.853704
P05452	CLEC3B	Tetranectin	3	0.782604	0.51319	0.948301	1	0.946654	0.788756	0.775752	0.765356	0.784423	0.960421
P05455	SSB	Lupus La protein	44	0.856299	0.895987	0.815419	0.896441	0.887721	1	0.978033	0.888106	0.927956	0.889333
P05549	TFAP2A	Transcription factor AP-2-alpha	4	0.929286	1	0.874322	0.800308	0.693253	0.602494	0.507997	0.792078	0.594164	0.514234
P05556	ITGB1	Integrin beta-1	59	0.906106	1	0.784061	0.750085	0.831974	0.829922	0.727931	0.911436	0.823998	0.715323
P06132	UROD	Uroporphyrinogen decarboxylase	7	0.828744	0.846022	0.850866	0.927323	0.870451	0.912156	1	0.830048	0.914929	0.925722
P06280	GLA	Alpha-galactosidase A	11	0.999166	1	0.840802	0.800149	0.883142	0.838087	0.821522	0.874114	0.782396	0.742671
P06396-2	GSN	Isoform 2 of Gelsolin	26	0.879841	0.882888	0.856897	0.897203	0.91453	1	0.991848	0.851496	0.94855	0.977754
P06400	RB1	Retinoblastoma-associated protein	11	0.869394	0.886695	0.975866	0.897856	0.941851	0.897982	0.829908	1	0.936789	0.890168
P06454	PTMA	Prothymosin alpha	3	0.895808	0.884737	0.905696	0.939941	0.976434	0.9426	0.809651	1	0.892701	0.733238
P06493	CDK1	Cyclin-dependent kinase 1	26	1	0.971792	0.918651	0.843265	0.915074	0.819239	0.690075	0.909352	0.795305	0.681254
P06576	ATP5B	ATP synthase subunit beta, mitochondrial	69	0.93395	0.87721	0.965786	0.972565	0.965467	0.948781	0.977942	1	0.999831	0.985477
P06703	S100A6	Protein S100-A6	27	0.820432	0.813813	0.896233	0.944726	0.848759	0.94738	1	0.840154	0.872464	0.913811
P06730-2	EIF4E	Isoform 2 of Eukaryotic translation initiation factor 4E	12	0.969364	0.974307	0.974424	0.944881	0.942987	0.973449	0.935113	0.97776	1	0.934387
P06731	CEACAM5	Carcinoembryonic antigen-related cell adhesion molecule 5	1	0.863721	0.767351	0.787762	1	0.891334	0.585077	0.64812	0.796188	0.873461	0.770323
P06733	ENO1	Alpha-enolase	247	0.823757	0.83408	0.865893	0.926814	0.865864	0.944272	1	0.935184	0.942056	0.975387
P06737	PYGL	Glycogen phosphorylase, liver form	49	0.91776	0.875802	0.908026	0.934109	0.937814	0.971366	1	0.917999	0.985481	0.992329
P06744-2	GPI	Isoform 2 of Glucose-6-phosphate isomerase	81	0.802481	0.785981	0.837027	0.871004	0.835362	0.862876	1	0.889475	0.887018	0.911583
P06746	POLB	DNA polymerase beta	6	0.927702	1	0.95723	0.950241	0.920074	0.980049	0.885771	0.921787	0.952197	0.927021
P06748	NPM1	Nucleophosmin	73	0.793794	0.822949	0.822033	0.951621	0.830367	0.934402	0.967959	1	0.931611	0.969201
P06753-2	TPM3	Isoform 2 of Tropomyosin alpha-3 chain	17	0.937572	0.922585	0.950891	0.910233	0.971906	1	0.938178	0.923991	0.996831	0.948345
P06756	ITGAV	Integrin alpha-V	51	0.793802	0.961909	0.79064	0.938555	0.805773	0.926755	0.835277	0.834501	1	0.808276
P06865	HEXA	Beta-hexosaminidase subunit alpha	10	1	0.982822	0.96995	0.950259	0.981111	0.941071	0.972698	0.932733	0.89869	0.905893
P07093-3	SERPINE2	Isoform 3 of Glia-derived nexin	4	0.792495	0.798309	0.746878	1	0.80374	0.88735	0.974608	0.679898	0.626311	0.732859
P07099	EPHX1	Epoxide hydrolase 1	36	0.775395	0.788824	0.762015	0.895653	0.860323	0.940287	1	0.873328	0.83702	0.988251
P07108-5	DBI	Isoform 5 of Acyl-CoA-binding protein	12	0.831617	0.806884	0.880052	1	0.85932	0.981455	0.936027	0.903317	0.945498	0.894759
P07195	LDHB	L-lactate dehydrogenase B chain	75	0.900709	0.793664	0.920987	0.950219	0.98548	0.933065	1	0.909229	0.928041	0.975632
P07199	CENPB	Major centromere autoantigen B	12	0.982244	1	0.890927	0.857779	0.97229	0.940232	0.892108	0.920245	0.873835	0.832487
P07203	GPX1	Glutathione peroxidase 1	4	0.542576	0.579396	0.635218	1	0.5576	0.690384	0.874548	0.612292	0.703296	0.747228
P07204	THBD	Thrombomodulin	1	0.796817	0.741459	0.819223	1	0.720709	0.643703	0.659087	0.763562	0.683039	0.63093
P07205	PGK2	Phosphoglycerate kinase 2	3	0.764008	0.869147	0.821783	0.877056	0.839507	1	0.99915	0.867465	0.952027	0.938579
P07237	P4HB	Protein disulfide-isomerase	62	0.879239	0.912098	0.897557	0.936348	0.889049	1	0.965558	0.982911	0.990733	0.990845
P07305	H1F0	Histone H1.0	5	0.642596	0.655979	0.642424	0.681397	0.656306	0.753227	1	0.632408	0.755903	0.722007
P07311	ACYP1	Acylphosphatase-1	9	1	0.876083	0.98532	0.986509	0.956036	0.941928	0.980179	0.892906	0.92562	0.912205
P07355-2	ANXA2	Isoform 2 of Annexin A2	232	0.733626	0.741091	0.785159	0.831214	0.77855	0.817115	1	0.820768	0.849354	0.857979
P07384	CAPN1	Calpain-1 catalytic subunit	54	0.976403	0.932892	0.967127	0.996149	1	0.985875	0.977235	0.9814	0.985642	0.997832
P07437	TUBB	Tubulin beta chain	158	0.834623	0.816531	0.831704	0.896081	0.831398	0.888176	0.946905	0.92017	0.900759	1
P07602-3	PSAP	Isoform Sap-mu-9 of Prosaposin	17	1	0.777325	0.823147	0.829085	0.96321	0.919181	0.889216	0.552811	0.71824	0.63172
P07686	HEXB	Beta-hexosaminidase subunit beta	18	0.99484	1	0.907318	0.89531	0.949925	0.998366	0.944448	0.927296	0.884491	0.866291
P07711	CTSL	Cathepsin L1	16	0.733909	0.645177	0.788858	1	0.718501	0.724377	0.810144	0.694485	0.549537	0.556896
P07737	PFN1	Profilin-1	93	0.753887	0.76521	0.762377	0.804008	0.770197	0.840832	1	0.815949	0.822745	0.819187
P07738	BPGM	Bisphosphoglycerate mutase	2	0.723166	0.755013	0.812545	1	0.705853	0.818467	0.789722	0.77861	0.79565	0.823088
P07741	APRT	Adenine phosphoribosyltransferase	20	0.864218	0.807748	0.904907	0.931771	0.900601	0.963827	1	0.910269	0.92417	0.938236
P07814	EPRS	Bifunctional glutamate/proline--tRNA ligase	120	0.971718	0.968072	0.955142	0.950897	0.982033	0.995503	0.985832	0.9664	1	0.992208
P07858	CTSB	Cathepsin B	16	0.938927	0.949994	0.849781	0.916785	0.920822	0.981944	1	0.862215	0.878264	0.893169
P07900-2	HSP90AA1	Isoform 2 of Heat shock protein HSP 90-alpha	161	0.649677	0.664267	0.738707	0.742895	0.684086	0.638103	1	0.69174	0.750806	0.715659
P07902	GALT	Galactose-1-phosphate uridylyltransferase	1	0.803058	0.849339	0.864237	1	0.833221	0.856145	0.901011	0.873727	0.951959	0.905481
P07910-2	HNRNPC	Isoform C1 of Heterogeneous nuclear ribonucleoproteins C1/C2	71	0.851155	0.888387	0.90128	0.947365	0.922557	0.992091	0.992982	0.97059	1	0.974395
P07919	UQCRH	Cytochrome b-c1 complex subunit 6, mitochondrial	7	0.8859	0.832726	0.871278	0.854217	0.868866	0.922449	1	0.827983	0.905432	0.942996
P07942	LAMB1	Laminin subunit beta-1	32	1	0.986865	0.791975	0.642104	0.772536	0.69649	0.618189	0.903967	0.757159	0.684631
P07947	YES1	Tyrosine-protein kinase Yes	20	0.927325	0.936144	0.957626	0.972077	1	0.968528	0.995295	0.961761	0.994882	0.982836
P07948	LYN	Tyrosine-protein kinase Lyn	10	0.89382	0.91083	0.900399	1	0.879117	0.857611	0.869638	0.925821	0.871751	0.826402
P07951	TPM2	Tropomyosin beta chain	2	0.928025	1	0.878258	0.976061	0.866757	0.944282	0.936796	0.913473	0.880669	0.941472
P07951-2	TPM2	Isoform 2 of Tropomyosin beta chain	10	0.84519	0.927695	0.84516	0.902849	0.894648	0.992203	1	0.807297	0.885894	0.916942
P07954	FH	Fumarate hydratase, mitochondrial	33	0.949605	1	0.880531	0.886844	0.961943	0.966871	0.94936	0.911444	0.926841	0.925598
P07992	ERCC1	DNA excision repair protein ERCC-1	4	0.926898	1	0.772605	0.699397	0.905451	0.845336	0.797431	0.727783	0.722465	0.707451
P07996	THBS1	Thrombospondin-1	11	1	0.890415	0.836036	0.766527	0.911461	0.714606	0.721924	0.83302	0.729939	0.865465
P08047	SP1	Transcription factor Sp1	7	0.66066	0.649604	0.838267	1	0.756532	0.845872	0.966806	0.81497	0.869268	0.92314
P08069	IGF1R	Insulin-like growth factor 1 receptor	15	0.896065	1	0.857747	0.870265	0.905575	0.86385	0.886315	0.906219	0.928026	0.757283
P08107	HSPA1A	Heat shock 70 kDa protein 1A/1B	124	0.750894	0.785963	0.848815	1	0.736866	0.756829	0.894747	0.818426	0.818074	0.823257
P08133	ANXA6	Annexin A6	44	0.903995	0.87968	0.9152	0.904359	0.928009	0.965695	1	0.928349	0.938504	0.95041
P08134	RHOC	Rho-related GTP-binding protein RhoC	21	0.820818	0.819959	0.875504	0.889704	0.790335	0.941581	1	0.846106	0.90368	0.894582
P08174-7	CD55	Isoform 7 of Complement decay-accelerating factor	13	0.771599	0.744259	0.852926	0.995934	0.962444	0.957573	0.879466	1	0.888071	0.867599
P08195	SLC3A2	4F2 cell-surface antigen heavy chain	1	0.90215	0.954336	0.937318	1	0.989702	0.89374	0.966112	0.847433	0.932642	0.819263
P08195-3	SLC3A2	Isoform 3 of 4F2 cell-surface antigen heavy chain	65	0.79005	0.850659	0.892242	0.916743	0.913259	0.855465	1	0.790591	0.929484	0.820907
P08236	GUSB	Beta-glucuronidase	2	0.739285	0.740817	0.867713	0.742576	0.98538	0.574887	0.571443	0.651655	0.634198	1
P08237-3	PFKM	Isoform 3 of 6-phosphofructokinase, muscle type	31	0.93555	0.935803	0.974544	0.972197	0.948534	0.973194	1	0.980313	0.975984	0.984593
P08238	HSP90AB1	Heat shock protein HSP 90-beta	238	0.945966	1	0.958096	0.915865	0.951747	0.901254	0.940058	0.960173	0.976747	0.924832
P08240	SRPR	Signal recognition particle receptor subunit alpha	19	0.779491	0.786895	0.887826	0.90712	0.82052	0.851787	1	0.883959	0.87198	0.880808
P08243	ASNS	Asparagine synthetase [glutamine-hydrolyzing]	37	0.999561	0.92464	0.968843	0.893989	1	0.861896	0.909664	0.992853	0.84372	0.945449
P08397	HMBS	Porphobilinogen deaminase	8	0.859714	0.882217	0.889285	0.845119	0.929822	0.960967	0.983384	0.84571	0.964964	1
P08559-4	PDHA1	Isoform 4 of Pyruvate dehydrogenase E1 component subunit alpha, somatic form, mitochondrial	25	0.982912	0.961828	0.998136	0.989327	0.940946	0.99198	1	0.964141	0.973688	0.965189
P08574	CYC1	Cytochrome c1, heme protein, mitochondrial	14	0.88991	0.903555	0.853003	0.869807	0.906574	0.952008	1	0.902441	0.865176	0.940468
P08579	SNRPB2	U2 small nuclear ribonucleoprotein B''	7	0.941041	0.972787	0.965694	0.996257	0.980926	1	0.976745	0.969311	0.944944	0.949905
P08581-2	MET	Isoform 2 of Hepatocyte growth factor receptor	14	0.955169	1	0.846418	0.696133	0.85751	0.647169	0.577662	0.803598	0.631738	0.518245
P08582	MFI2	Melanotransferrin	13	0.886706	0.917642	0.854559	0.989773	0.908316	0.991163	0.903444	0.956445	1	0.889276
P08621	SNRNP70	U1 small nuclear ribonucleoprotein 70 kDa	27	0.951385	0.98	0.923506	0.957364	0.957054	1	0.99615	0.966691	0.956497	0.945862
P08648	ITGA5	Integrin alpha-5	8	0.873301	0.927676	0.911537	1	0.871011	0.856626	0.954737	0.915622	0.942908	0.890498
P08651	NFIC	Nuclear factor 1 C-type	5	0.96256	1	0.856329	0.752258	0.869294	0.826438	0.778469	0.876694	0.802722	0.750156
P08670	VIM	Vimentin	157	0.900789	0.914944	0.950799	1	0.920163	0.967479	0.977382	0.960204	0.975459	0.97867
P08697	SERPINF2	Alpha-2-antiplasmin	2	0.501342	0.517022	0.886363	0.898933	0.698042	0.711018	0.62489	0.509563	0.52114	1
P08754	GNAI3	Guanine nucleotide-binding protein G(k) subunit alpha	3	0.821801	0.794148	0.88534	1	0.990966	0.946891	0.891229	0.927052	0.831353	0.887192
P08758	ANXA5	Annexin A5	33	0.816807	0.736551	0.828498	0.871343	0.861295	0.89859	1	0.800208	0.867174	0.919649
P08865	RPSA	40S ribosomal protein SA	47	0.964298	0.92225	0.949276	0.904029	0.978138	0.945131	1	0.931243	0.923226	0.946574
P08962	CD63	CD63 antigen	7	0.804423	0.745196	0.864455	1	0.867554	0.864527	0.740672	0.862302	0.694464	0.653927
P09001	MRPL3	39S ribosomal protein L3, mitochondrial	9	1	0.926678	0.908366	0.831779	0.926658	0.853717	0.726938	0.93522	0.782787	0.629544
P09012	SNRPA	U1 small nuclear ribonucleoprotein A	19	0.869635	0.870299	1	0.955363	0.926612	0.973195	0.971966	0.939561	0.898872	0.971543
P09038	FGF2	Fibroblast growth factor 2	2	0.980349	0.958604	0.9379	1	0.904676	0.988999	0.974003	0.949137	0.925672	0.969933
P09104	ENO2	Gamma-enolase	20	0.851089	0.868512	0.826092	0.857458	0.870754	0.961768	1	0.859676	0.891009	0.893512
P09110	ACAA1	3-ketoacyl-CoA thiolase, peroxisomal	9	0.884444	0.937643	0.918672	0.960728	0.957223	0.99995	0.985448	0.926293	0.959587	1
P09132	SRP19	Signal recognition particle 19 kDa protein	9	0.90369	0.963897	0.881836	0.930855	0.875819	0.898634	0.846069	1	0.945057	0.874937
P09211	GSTP1	Glutathione S-transferase P	66	0.879742	0.858092	0.906592	1	0.924395	0.997476	0.993729	0.934177	0.974078	0.967941
P09234	SNRPC	U1 small nuclear ribonucleoprotein C	5	0.880801	0.889056	0.920502	0.929223	0.89476	0.943013	1	0.884669	0.917523	0.88622
P09382	LGALS1	Galectin-1	31	0.819688	0.864576	0.871864	0.94718	0.888765	1	0.98253	0.860195	0.934359	0.935229
P09417	QDPR	Dihydropteridine reductase	14	0.896195	0.888787	0.89256	0.949899	0.87149	0.976796	0.984637	0.935113	0.968213	1
P09429	HMGB1	High mobility group protein B1	35	0.772936	0.788889	0.844989	0.849037	0.803425	0.917368	1	0.850315	0.890445	0.870951
P09455-3	RBP1	Isoform 3 of Retinol-binding protein 1	1	0.854994	0.99474	0.88883	1	0.806373	0.893498	0.951732	0.821986	0.872508	0.889948
P09493-3	TPM1	Isoform 3 of Tropomyosin alpha-1 chain	48	0.897623	1	0.842613	0.86222	0.876975	0.955175	0.86724	0.863076	0.915622	0.895953
P09496-2	CLTA	Isoform Non-brain of Clathrin light chain A	13	0.932963	0.864766	0.871092	0.848064	0.894963	0.958185	1	0.827475	0.934537	0.970854
P09497-2	CLTB	Isoform Non-brain of Clathrin light chain B	7	0.824189	0.8962	0.872504	0.942187	0.854442	0.972924	1	0.843411	0.887853	0.906413
P09525	ANXA4	Annexin A4	60	0.809999	0.78629	0.836798	0.896497	0.868085	0.96354	1	0.841903	0.920848	0.953218
P09543	CNP	2',3'-cyclic-nucleotide 3'-phosphodiesterase	26	0.925451	0.936708	0.997426	1	0.920341	0.940952	0.935085	0.974135	0.977528	0.971212
P09601	HMOX1	Heme oxygenase 1	14	0.995656	1	0.892781	0.877109	0.837177	0.726852	0.600119	0.944121	0.74589	0.640876
P09622	DLD	Dihydrolipoyl dehydrogenase, mitochondrial	25	0.92281	0.919326	0.912086	0.909482	0.986358	0.99208	1	0.904556	0.959475	0.937927
P09651-2	HNRNPA1	Isoform A1-A of Heterogeneous nuclear ribonucleoprotein A1	70	0.894414	0.853331	0.87652	0.917215	0.893747	0.947766	1	0.91777	0.905228	0.97345
P09661	SNRPA1	U2 small nuclear ribonucleoprotein A'	23	0.891027	0.896934	0.924358	0.928878	0.888049	0.963759	1	0.910131	0.987852	0.988381
P09669	COX6C	Cytochrome c oxidase subunit 6C	7	0.828927	0.848494	0.885779	0.902922	0.841322	0.948298	1	0.839069	0.979396	0.974641
P09874	PARP1	Poly [ADP-ribose] polymerase 1	70	0.935718	0.978511	0.903013	0.925928	0.936924	0.997122	0.948185	0.947821	1	0.962453
P09884	POLA1	DNA polymerase alpha catalytic subunit	30	0.893345	1	0.866888	0.798668	0.83325	0.838459	0.734734	0.849093	0.843155	0.782796
P09913	IFIT2	Interferon-induced protein with tetratricopeptide repeats 2	3	0.0369374	0.044417	0.490426	1	0.099074	0.103369	0.106819	0.128933	0.161527	0.161599
P09914	IFIT1	Interferon-induced protein with tetratricopeptide repeats 1	10	0.0592071	0.0597483	0.524248	1	0.159359	0.187446	0.185563	0.22352	0.390613	0.312935
P09936	UCHL1	Ubiquitin carboxyl-terminal hydrolase isozyme L1	48	0.912714	0.907479	0.919081	0.972731	0.914609	1	0.884733	0.981968	0.996272	0.958806
P09960	LTA4H	Leukotriene A-4 hydrolase	56	0.900856	0.823676	0.9026	0.87541	1	0.944739	0.964187	0.890927	0.923653	0.935487
P09972	ALDOC	Fructose-bisphosphate aldolase C	9	0.929052	0.882474	0.969162	0.955077	0.927883	0.969047	1	0.959905	0.926961	0.914348
P0C0L4	C4A	Complement C4-A	4	0.485023	0.411188	0.429458	0.660869	0.641798	0.586206	0.888617	0.350541	0.469253	1
P0C0S5	H2AFZ	Histone H2A.Z	23	0.736895	0.774104	0.7936	0.809784	0.812749	0.832329	1	0.770851	0.780818	0.743549
P0C1Z6	TFPT	TCF3 fusion partner	1	0.905769	0.911033	1	0.679645	0.696649	0.609134	0.525119	0.900865	0.669639	0.537204
P0C2W1	FBXO45	F-box/SPRY domain-containing protein 1	2	0.965371	0.843298	0.985196	1	0.94566	0.840636	0.924861	0.902095	0.884412	0.916118
P0C2Y1	NBPF7	Putative neuroblastoma breakpoint family member 7	1	0.141963	0.137959	0.21485	0.212915	0.304619	0.281616	0.339639	1	0.685311	0.715412
P0C7P0	CISD3	CDGSH iron-sulfur domain-containing protein 3, mitochondrial	3	0.804951	0.905199	0.844653	0.938402	0.812282	1	0.995378	0.803335	0.857245	0.865445
P0C7X5	ZNF806	Zinc finger protein 806	2	0.9334	1	0.675634	0.511557	0.511255	0.487703	0.482664	0.607945	0.585345	0.469403
P0CAP2	POLR2M	DNA-directed RNA polymerase II subunit GRINL1A	3	0.782076	0.802801	0.866285	1	0.7593	0.826026	0.758898	0.795966	0.8212	0.777252
P0CB43	FAM203B	Protein FAM203B	10	0.934866	1	0.84433	0.760581	0.835903	0.805048	0.743129	0.834012	0.827712	0.889235
P0CG12	CHTF8	Chromosome transmission fidelity protein 8 homolog isoform 2	3	0.878674	1	0.815827	0.612151	0.846144	0.85563	0.866077	0.83305	0.685153	0.503383
P0CG22	DHRS4L1	Putative dehydrogenase/reductase SDR family member 4-like 2	3	0.887588	0.875807	0.935107	0.996557	0.923118	0.946007	0.954861	0.952969	1	0.923393
P0CG38	POTEI	POTE ankyrin domain family member I	103	0.778062	0.798005	0.794362	1	0.799447	0.873639	0.885068	0.93049	0.87602	0.955592
P0CW22	RPS17L	40S ribosomal protein S17-like	16	0.968167	1	0.90248	0.837733	0.932135	0.952577	0.897292	0.898431	0.913902	0.883428
P0DI81-3	TRAPPC2	Isoform 3 of Trafficking protein particle complex subunit 2	1	0.949291	0.831975	0.925248	0.9381	1	0.68278	0.731627	0.834789	0.706347	0.721176
P10070	GLI2	Zinc finger protein GLI2	1	0.86209	0.937513	1	0.982901	0.832611	0.635229	0.565481	0.820626	0.643959	0.593976
P10109	FDX1	Adrenodoxin, mitochondrial	4	0.945826	1	0.930716	0.843909	0.898875	0.770026	0.690943	0.950954	0.823528	0.669982
P10114	RAP2A	Ras-related protein Rap-2a	1	0.755543	0.836351	0.862976	1	0.804528	0.7897	0.907764	0.902535	0.899804	0.78663
P10124	SRGN	Serglycin	2	0.577891	0.624276	0.595607	0.88628	0.577497	0.784224	1	0.48551	0.51692	0.597742
P10155	TROVE2	60 kDa SS-A/Ro ribonucleoprotein	28	0.900513	0.891217	0.982376	1	0.891074	0.920271	0.912852	0.967786	0.994288	0.962559
P10244	MYBL2	Myb-related protein B	1	0.969428	1	0.600825	0.587812	0.721907	0.705477	0.489828	0.748111	0.477204	0.329045
P10253	GAA	Lysosomal alpha-glucosidase	14	0.885259	0.902742	0.901123	0.947567	0.899612	0.925221	0.884484	0.957102	1	0.893313
P10301	RRAS	Ras-related protein R-Ras	13	0.793555	0.782893	0.82907	0.908958	0.943907	0.953705	1	0.788377	0.89534	0.888802
P10398	ARAF	Serine/threonine-protein kinase A-Raf	6	0.915763	0.910966	0.960788	0.997733	1	0.983501	0.946284	0.965356	0.909952	0.990588
P10451-5	SPP1	Isoform 5 of Osteopontin	3	0.344214	0.42609	0.480402	1	0.453305	0.679665	0.851632	0.351928	0.370478	0.484086
P10515	DLAT	Dihydrolipoyllysine-residue acetyltransferase component of pyruvate dehydrogenase complex, mitochondrial	24	0.896339	0.911787	0.950264	0.981139	0.928321	0.957263	1	0.944412	0.970301	0.948544
P10586	PTPRF	Receptor-type tyrosine-protein phosphatase F	7	0.852557	1	0.713805	0.577209	0.866469	0.660374	0.492582	0.82391	0.523729	0.3763
P10599	TXN	Thioredoxin	115	0.756721	0.745937	0.86495	0.872942	0.788672	0.917686	1	0.794256	0.84855	0.919174
P10606	COX5B	Cytochrome c oxidase subunit 5B, mitochondrial	11	0.773338	0.750667	0.829814	0.802314	0.817186	0.857163	1	0.81275	0.804438	0.754242
P10619	CTSA	Lysosomal protective protein	8	1	0.890362	0.984515	0.809972	0.883327	0.755817	0.737276	0.955539	0.82687	0.75619
P10620	MGST1	Microsomal glutathione S-transferase 1	12	0.758756	0.559289	0.830115	0.929362	0.866125	0.766944	0.859359	1	0.750753	0.816515
P10636-9	MAPT	Isoform Tau-G of Microtubule-associated protein tau	3	0.795901	0.789897	0.815051	0.799443	0.78215	0.864542	0.893692	0.795989	0.98571	1
P10644	PRKAR1A	cAMP-dependent protein kinase type I-alpha regulatory subunit	20	0.936156	0.953259	0.907679	0.968292	0.903655	1	0.965426	0.878535	0.959224	0.948123
P10646	TFPI	Tissue factor pathway inhibitor	3	0.917182	0.671641	0.981562	0.747509	1	0.907252	0.773894	0.911074	0.754289	0.60823
P10746	UROS	Uroporphyrinogen-III synthase	3	0.869184	0.949527	0.842072	0.946977	0.872818	0.922274	1	0.990986	0.900243	0.964475
P10768	ESD	S-formylglutathione hydrolase	15	0.829223	0.808245	0.802074	0.826069	0.881018	0.924974	1	0.804024	0.852714	0.903251
P10809	HSPD1	60 kDa heat shock protein, mitochondrial	206	0.898062	0.894995	0.925633	0.98111	0.925434	0.969296	1	0.942789	0.946492	0.979855
P10909-2	CLU	Isoform 2 of Clusterin	10	0.682067	0.731676	0.738971	1	0.663541	0.749848	0.929685	0.487778	0.512692	0.630252
P11021	HSPA5	78 kDa glucose-regulated protein	103	0.855721	0.834839	0.869351	0.953589	0.854818	0.942601	0.932721	1	0.906414	0.984687
P11047	LAMC1	Laminin subunit gamma-1	26	1	0.971913	0.730181	0.535229	0.709078	0.566054	0.473327	0.865691	0.623185	0.606753
P11117	ACP2	Lysosomal acid phosphatase	10	0.9945	0.948796	0.962382	0.961961	0.923728	0.948389	0.918695	1	0.944134	0.942157
P11142	HSPA8	Heat shock cognate 71 kDa protein	174	0.84703	0.912611	0.954558	0.982256	0.863043	0.895625	1	0.896439	0.990633	0.968417
P11166	SLC2A1	Solute carrier family 2, facilitated glucose transporter member 1	11	0.751107	0.877935	0.836015	0.972989	0.914815	0.983704	0.94561	0.781587	1	0.810507
P11171	EPB41	Protein 4.1	4	0.899947	0.803542	0.943043	0.861753	1	0.854345	0.849693	0.917118	0.818332	0.774566
P11172	UMPS	Uridine 5'-monophosphate synthase	33	0.933197	0.832766	0.937703	0.92159	0.914963	0.902906	0.939427	0.987969	0.916292	1
P11177	PDHB	Pyruvate dehydrogenase E1 component subunit beta, mitochondrial	24	0.915617	0.909771	0.936399	0.922674	0.98206	1	0.968569	0.937943	0.97418	0.921752
P11182	DBT	Lipoamide acyltransferase component of branched-chain alpha-keto acid dehydrogenase complex, mitochondrial	12	0.943031	0.897935	0.934732	0.906678	0.874277	0.901426	0.920392	1	0.945532	0.923833
P11216	PYGB	Glycogen phosphorylase, brain form	68	0.933007	0.869884	0.935243	0.905788	0.958202	0.908971	0.927153	0.919096	0.977905	1
P11233	RALA	Ras-related protein Ral-A	2	0.938645	0.916491	0.924579	0.912246	1	0.934814	0.928231	0.934551	0.877438	0.838988
P11234	RALB	Ras-related protein Ral-B	7	0.908954	0.942525	0.94733	0.935181	0.935811	0.974726	0.988676	0.928245	0.928921	1
P11274	BCR	Breakpoint cluster region protein	8	0.991546	1	0.923124	0.832478	0.928486	0.958475	0.890015	0.909494	0.921553	0.869936
P11279	LAMP1	Lysosome-associated membrane glycoprotein 1	3	0.841774	0.927171	0.899848	0.923856	0.877162	1	0.897017	0.994485	0.892687	0.894994
P11310-2	ACADM	Isoform 2 of Medium-chain specific acyl-CoA dehydrogenase, mitochondrial	19	0.875629	0.866728	0.936065	0.966333	0.930918	0.990817	1	0.922334	0.98877	0.942084
P11362-21	FGFR1	Isoform 21 of Fibroblast growth factor receptor 1	2	0.647784	1	0.369224	0.199254	0.3915	0.207485	0.137979	0.365976	0.201509	0.158606
P11387	TOP1	DNA topoisomerase 1	35	0.976714	0.950511	0.950325	1	0.962727	0.959485	0.965845	0.927853	0.966725	0.967544
P11388-4	TOP2A	Isoform 4 of DNA topoisomerase 2-alpha	94	1	0.988613	0.776473	0.740947	0.73048	0.643517	0.606702	0.741346	0.663188	0.600577
P11413-2	G6PD	Isoform Long of Glucose-6-phosphate 1-dehydrogenase	196	0.708727	0.675433	0.764564	0.767172	0.771016	0.770246	1	0.777904	0.825131	0.839037
P11441	UBL4A	Ubiquitin-like protein 4A	5	0.960676	1	0.923281	0.825505	0.936785	0.891602	0.869839	0.883952	0.919079	0.841425
P11498	PC	Pyruvate carboxylase, mitochondrial	36	0.919965	0.902318	0.953058	0.936773	1	0.933842	0.95692	0.964033	0.899794	0.980209
P11586	MTHFD1	C-1-tetrahydrofolate synthase, cytoplasmic	86	0.914724	0.935479	0.905691	0.919426	0.937793	1	0.990683	0.905683	0.991248	0.993869
P11717	IGF2R	Cation-independent mannose-6-phosphate receptor	53	1	0.953916	0.930261	0.803774	0.97304	0.880155	0.797935	0.966655	0.876153	0.822685
P11766	ADH5	Alcohol dehydrogenase class-3	35	0.888022	0.885421	0.883278	0.88804	0.909554	0.980135	0.971593	0.929352	1	0.997522
P11802	CDK4	Cyclin-dependent kinase 4	4	0.923371	1	0.605596	0.441658	0.572863	0.347616	0.274995	0.512453	0.286804	0.234672
P11908-2	PRPS2	Isoform 2 of Ribose-phosphate pyrophosphokinase 2	25	0.909328	0.918162	1	0.981345	0.95418	0.952902	0.861889	0.971442	0.980634	0.924175
P11940	PABPC1	Polyadenylate-binding protein 1	67	0.950858	0.972664	0.967726	0.90234	0.937005	0.93016	0.89451	0.904657	1	0.986123
P12004	PCNA	Proliferating cell nuclear antigen	48	0.874108	0.885267	1	0.904962	0.880469	0.865362	0.763549	0.821534	0.984512	0.886163
P12036	NEFH	Neurofilament heavy polypeptide	1	0.982013	1	0.955103	0.924721	0.94386	0.867902	0.962501	0.972209	0.89599	0.916657
P12074	COX6A1	Cytochrome c oxidase subunit 6A1, mitochondrial	5	0.861729	0.900432	0.807505	0.999926	0.797042	0.958016	0.944943	1	0.805	0.841642
P12081	HARS	Histidine--tRNA ligase, cytoplasmic	31	0.970015	0.922014	0.991433	0.962594	0.986498	0.961536	0.968472	0.999088	0.963906	1
P12235	SLC25A4	ADP/ATP translocase 1	11	0.868875	0.779215	0.912863	0.929869	0.900577	0.876687	0.942854	0.925016	0.964703	1
P12236	SLC25A6	ADP/ATP translocase 3	5	0.865327	0.826979	0.977647	1	0.856043	0.933798	0.887541	0.952488	0.98235	0.973016
P12259	F5	Coagulation factor V	6	0.36139	0.312048	0.337482	0.571521	0.383689	0.506072	0.9193	0.340756	0.468703	1
P12268	IMPDH2	Inosine-5'-monophosphate dehydrogenase 2	45	0.925992	1	0.949061	0.974936	0.933558	0.96171	0.928142	0.949164	0.972376	0.974704
P12270	TPR	Nucleoprotein TPR	92	0.948547	1	0.915155	0.90266	0.904641	0.933589	0.919489	0.893317	0.935102	0.921331
P12277	CKB	Creatine kinase B-type	4	1	0.901445	0.717767	0.707288	0.726462	0.562958	0.557545	0.678549	0.546022	0.487481
P12429	ANXA3	Annexin A3	31	0.861159	0.834925	0.875705	0.899003	0.887851	0.993282	0.959739	0.839866	0.927845	1
P12532-2	CKMT1A	Isoform 2 of Creatine kinase U-type, mitochondrial	9	0.844952	0.845111	0.954806	0.994356	0.867414	0.921334	0.90655	0.988371	1	0.998837
P12694	BCKDHA	2-oxoisovalerate dehydrogenase subunit alpha, mitochondrial	13	0.964358	1	0.873233	0.815997	0.920604	0.860279	0.800023	0.91842	0.798204	0.666541
P12814	ACTN1	Alpha-actinin-1	123	0.867531	0.861042	0.907716	0.895916	0.866767	0.916834	0.926482	0.891597	0.985063	1
P12830	CDH1	Cadherin-1	7	0.730184	1	0.738139	0.9679	0.744963	0.922516	0.836294	0.758591	0.95446	0.729625
P12931-2	SRC	Isoform 2 of Proto-oncogene tyrosine-protein kinase Src	27	1	0.96978	0.973372	0.948601	0.982648	0.946945	0.925067	0.978318	0.959521	0.938856
P12955	PEPD	Xaa-Pro dipeptidase	18	0.957835	0.8526	0.970239	0.963264	0.988334	0.959209	1	0.996499	0.940154	0.950594
P12956	XRCC6	X-ray repair cross-complementing protein 6	76	0.764868	0.780576	0.811923	0.834062	0.814808	0.875611	1	0.804336	0.907586	0.881916
P13010	XRCC5	X-ray repair cross-complementing protein 5	73	0.923953	0.887951	0.931342	0.907262	0.962325	0.97428	0.99663	0.892648	1	0.995783
P13051	UNG	Uracil-DNA glycosylase	9	1	0.978945	0.883191	0.666611	0.994944	0.685854	0.691492	0.855657	0.686868	0.786978
P13056	NR2C1	Nuclear receptor subfamily 2 group C member 1	3	0.900866	0.783765	0.930092	0.795736	1	0.64496	0.54571	0.751271	0.631225	0.826636
P13073	COX4I1	Cytochrome c oxidase subunit 4 isoform 1, mitochondrial	11	0.843954	0.858969	0.81306	0.866017	0.839488	0.943744	1	0.931168	0.841671	0.935198
P13196	ALAS1	5-aminolevulinate synthase, nonspecific, mitochondrial	4	1	0.772327	0.738458	0.613772	0.861073	0.558576	0.413794	0.771987	0.563976	0.393312
P13284	IFI30	Gamma-interferon-inducible lysosomal thiol reductase	2	1	0.752768	0.927676	0.972615	0.910005	0.862504	0.836349	0.727681	0.824202	0.705785
P13473-2	LAMP2	Isoform LAMP-2B of Lysosome-associated membrane glycoprotein 2	9	0.885827	0.838842	0.973663	0.9567	0.916652	0.891847	0.808502	1	0.891959	0.844857
P13489	RNH1	Ribonuclease inhibitor	36	0.985468	0.945053	0.980332	0.969222	0.988473	0.983889	1	0.975756	0.968469	0.99628
P13498	CYBA	Cytochrome b-245 light chain	5	0.836211	0.898065	0.70451	0.851752	0.742834	0.8768	1	0.724129	0.621098	0.640724
P13611	VCAN	Versican core protein	4	0.866771	1	0.697856	0.602964	0.51316	0.537286	0.507609	0.627362	0.590888	0.481602
P13639	EEF2	Elongation factor 2	182	0.95009	0.945401	0.936312	0.923479	0.967214	0.97384	0.973115	0.942203	0.999585	1
P13640	MT1G	Metallothionein-1G	4	0.736917	0.747527	0.752508	1	0.73429	0.838028	0.75684	0.609691	0.743054	0.595875
P13667	PDIA4	Protein disulfide-isomerase A4	78	0.822227	0.852726	0.807938	0.873314	0.855863	0.987817	1	0.949434	0.890816	0.973897
P13674	P4HA1	Prolyl 4-hydroxylase subunit alpha-1	16	0.944539	0.965315	0.888168	0.750264	0.905551	0.846565	0.810876	1	0.880935	0.93015
P13693	TPT1	Translationally-controlled tumor protein	28	0.876021	0.895015	0.955268	1	0.89532	0.951984	0.9004	0.913723	0.94331	0.903087
P13716-2	ALAD	Isoform 2 of Delta-aminolevulinic acid dehydratase	3	0.899604	0.792957	1	0.882978	0.830378	0.737664	0.816957	0.806045	0.811636	0.888861
P13746-2	HLA-A	Isoform 2 of HLA class I histocompatibility antigen, A-11 alpha chain	1	0.726635	0.914555	0.633323	1	0.699229	0.626162	0.572468	0.846854	0.592782	0.485662
P13797	PLS3	Plastin-3	58	0.942922	0.897633	0.949781	0.918908	0.980259	0.975203	0.999086	0.925681	0.999625	1
P13798	APEH	Acylamino-acid-releasing enzyme	22	0.900288	0.85363	0.86086	0.881584	0.941137	0.933992	1	0.840976	0.909913	0.959029
P13804	ETFA	Electron transfer flavoprotein subunit alpha, mitochondrial	22	0.819748	0.855815	0.83389	0.886805	0.893823	0.972628	1	0.860671	0.93172	0.94858
P13807	GYS1	Glycogen [starch] synthase, muscle	10	0.88988	0.936381	0.823012	0.805717	0.875832	0.973618	0.951141	0.77877	0.986396	1
P13861	PRKAR2A	cAMP-dependent protein kinase type II-alpha regulatory subunit	22	0.852626	0.865699	0.836515	0.837187	0.857537	0.868513	0.864489	0.943849	0.985558	1
P13929	ENO3	Beta-enolase	13	0.897213	0.884976	0.910311	0.957089	0.893042	0.975511	1	0.900963	0.985347	0.988922
P13984	GTF2F2	General transcription factor IIF subunit 2	14	0.938385	0.965051	0.964057	0.896747	0.913887	0.879133	0.865541	1	0.934093	0.880981
P13987	CD59	CD59 glycoprotein	5	0.86885	0.884024	0.870025	1	0.938296	0.96452	0.926295	0.994883	0.907447	0.850229
P13994	CCDC130	Coiled-coil domain-containing protein 130	1	0.839983	1	0.793157	0.778002	0.729999	0.60508	0.688077	0.759825	0.687089	0.587721
P13995	MTHFD2	Bifunctional methylenetetrahydrofolate dehydrogenase/cyclohydrolase, mitochondrial	14	0.996595	1	0.823487	0.689643	0.823001	0.68719	0.555166	0.693831	0.680814	0.570554
P14174	MIF	Macrophage migration inhibitory factor	22	0.839367	0.840889	0.916767	1	0.867749	0.983629	0.97477	0.946541	0.963313	0.984567
P14316	IRF2	Interferon regulatory factor 2	1	1	0.955454	0.789454	0.597774	0.77007	0.580164	0.525444	0.80647	0.657673	0.527723
P14324	FDPS	Farnesyl pyrophosphate synthase	13	0.9336	0.843687	0.978077	0.987347	1	0.988436	0.952299	0.866298	0.994221	0.981751
P14373	TRIM27	Zinc finger protein RFP	5	1	0.913198	0.778553	0.647922	0.754593	0.555951	0.526929	0.777058	0.643854	0.626208
P14406	COX7A2	Cytochrome c oxidase subunit 7A2, mitochondrial	3	0.710623	0.713446	0.763402	0.872654	0.790818	0.970599	1	0.724387	0.898356	0.941327
P14550	AKR1A1	Alcohol dehydrogenase [NADP(+)]	15	0.884259	0.915109	0.902082	0.983003	0.921442	0.993116	0.961414	0.959179	1	0.942854
P14618	PKM	Pyruvate kinase PKM	50	0.869308	0.816995	0.932848	0.976821	0.935093	0.952603	1	0.955944	0.983352	0.9758
P14618-2	PKM	Isoform M1 of Pyruvate kinase PKM	295	0.838898	0.859712	0.870105	0.964209	0.88159	0.957154	0.997494	1	0.952289	0.978064
P14625	HSP90B1	Endoplasmin	109	0.854591	0.82594	0.86744	0.906355	0.895349	0.980911	0.964457	1	0.91641	0.991579
P14635	CCNB1	G2/mitotic-specific cyclin-B1	8	1	0.999501	0.713906	0.613144	0.566306	0.462452	0.389459	0.562931	0.448453	0.431489
P14649	MYL6B	Myosin light chain 6B	12	1	0.973693	0.928019	0.956339	0.975872	0.993417	0.957943	0.973705	0.972191	0.928431
P14678-3	SNRPB	Isoform SM-B1 of Small nuclear ribonucleoprotein-associated proteins B and B'	24	0.950951	0.90261	1	0.889077	0.946289	0.965907	0.926253	0.992045	0.968374	0.983966
P14735	IDE	Insulin-degrading enzyme	35	0.960397	0.955076	0.952051	0.950059	0.988928	0.993814	1	0.917247	0.97134	0.959357
P14854	COX6B1	Cytochrome c oxidase subunit 6B1	15	0.864969	0.92397	0.883947	0.975643	0.917826	0.996209	1	0.888763	0.845836	0.857172
P14859-2	POU2F1	Isoform 2 of POU domain, class 2, transcription factor 1	9	0.965062	1	0.941715	0.911655	0.878635	0.868944	0.885215	0.981335	0.948607	0.907536
P14866	HNRNPL	Heterogeneous nuclear ribonucleoprotein L	56	0.843571	0.807631	0.843326	0.886094	0.867556	0.944263	0.880946	0.919572	1	0.96072
P14868	DARS	Aspartate--tRNA ligase, cytoplasmic	54	0.953942	0.90968	0.974977	0.959189	0.988019	0.972817	1	0.976042	0.960353	0.978566
P14927	UQCRB	Cytochrome b-c1 complex subunit 7	7	0.871529	0.855199	0.832196	0.879625	0.877324	0.978299	1	0.849461	0.886146	0.851614
P15056	BRAF	Serine/threonine-protein kinase B-raf	1	0.918232	0.802357	0.929698	0.882581	0.814703	0.787378	0.948302	1	0.80329	0.958144
P15121	AKR1B1	Aldose reductase	100	0.837451	0.760207	0.911259	0.903012	0.867909	0.915182	1	0.91642	0.894488	0.956889
P15144	ANPEP	Aminopeptidase N	3	0.837863	0.788887	0.833552	1	0.792672	0.801414	0.733201	0.85571	0.841953	0.76125
P15151	PVR	Poliovirus receptor	3	0.887386	1	0.925644	0.974935	0.968199	0.865878	0.903842	0.957799	0.937856	0.83902
P15170-3	GSPT1	Isoform 3 of Eukaryotic peptide chain release factor GTP-binding subunit ERF3A	59	0.939051	0.933476	0.926016	0.876129	0.940677	1	0.989872	0.910202	0.940132	0.985076
P15260	IFNGR1	Interferon gamma receptor 1	3	0.954968	1	0.886766	0.812168	0.666588	0.529494	0.459717	0.770038	0.528105	0.509365
P15291	B4GALT1	Beta-1,4-galactosyltransferase 1	4	0.941385	0.96943	1	0.77987	0.878674	0.663092	0.604064	0.944674	0.852606	0.747823
P15311	EZR	Ezrin	38	0.970114	0.928616	0.942416	0.937291	0.96247	1	0.978014	0.951365	0.958868	0.968021
P15336	ATF2	Cyclic AMP-dependent transcription factor ATF-2	1	0.957058	1	0.98185	0.920228	0.770932	0.694876	0.54646	0.935527	0.908493	0.776939
P15374	UCHL3	Ubiquitin carboxyl-terminal hydrolase isozyme L3	6	0.823852	0.859524	1	0.93345	0.853317	0.9438	0.913543	0.960971	0.932107	0.943984
P15407	FOSL1	Fos-related antigen 1	1	1	0.644926	0.942033	0.928516	0.735106	0.563865	0.532373	0.759066	0.661129	0.615673
P15408	FOSL2	Fos-related antigen 2	1	1	0.95104	0.73167	0.743963	0.749771	0.611754	0.524775	0.683219	0.790984	0.660111
P15428	HPGD	15-hydroxyprostaglandin dehydrogenase [NAD(+)]	22	0.91316	1	0.860746	0.617693	0.877955	0.706213	0.51529	0.824243	0.624188	0.450761
P15529-2	CD46	Isoform B of Membrane cofactor protein	6	1	0.701816	0.814749	0.766248	0.792494	0.68662	0.641317	0.651769	0.779283	0.544917
P15531-2	NME1	Isoform 2 of Nucleoside diphosphate kinase A	54	0.85007	0.85481	0.900112	0.976851	0.907752	0.995575	1	0.946687	0.970025	0.991474
P15559	NQO1	NAD(P)H dehydrogenase [quinone] 1	3	1	0.457874	0.913034	0.60014	0.867992	0.501654	0.713029	0.816642	0.520106	0.676295
P15559-3	NQO1	Isoform 3 of NAD(P)H dehydrogenase [quinone] 1	73	0.770358	0.716802	0.81617	0.822005	0.819073	0.864712	1	0.829419	0.839343	0.896738
P15586	GNS	N-acetylglucosamine-6-sulfatase	10	0.940212	1	0.921023	0.928257	0.943739	0.990418	0.977816	0.976535	0.916441	0.921211
P15735	PHKG2	Phosphorylase b kinase gamma catalytic chain, liver/testis isoform	2	0.9698	0.994667	1	0.983396	0.943152	0.931664	0.856804	0.897449	0.88465	0.900344
P15848	ARSB	Arylsulfatase B	1	0.950022	1	0.913571	0.807704	0.888279	0.74896	0.727051	0.970635	0.796166	0.803514
P15880	RPS2	40S ribosomal protein S2	44	1	0.960187	0.953974	0.918048	0.987975	0.979483	0.895764	0.953298	0.945356	0.919185
P15927-3	RPA2	Isoform 3 of Replication protein A 32 kDa subunit	9	0.902887	0.953567	0.948649	0.99029	0.960959	0.923363	0.950279	0.969196	1	0.951638
P15954	COX7C	Cytochrome c oxidase subunit 7C, mitochondrial	2	1	0.800421	0.811304	0.734289	0.799968	0.790432	0.954976	0.782735	0.724619	0.75947
P16035	TIMP2	Metalloproteinase inhibitor 2	2	0.740794	0.802947	0.593625	0.843825	0.714894	0.852678	1	0.515382	0.364965	0.534017
P16070	CD44	CD44 antigen	29	0.814566	0.889348	0.79658	0.875191	0.912228	0.852811	1	0.779313	0.833835	0.716697
P16083	NQO2	Ribosyldihydronicotinamide dehydrogenase [quinone]	9	0.919058	0.918098	0.938645	0.976815	0.926737	0.872902	0.984404	0.958367	0.940087	1
P16104	H2AFX	Histone H2AX	14	0.788636	0.650498	0.756953	0.895961	0.734256	0.815315	0.847959	1	0.778442	0.985233
P16144	ITGB4	Integrin beta-4	25	0.918757	1	0.78608	0.815914	0.780686	0.717596	0.629331	0.890584	0.846706	0.7134
P16152	CBR1	Carbonyl reductase [NADPH] 1	39	0.915386	0.91623	0.951931	0.97761	0.94534	0.994428	1	0.958599	0.988063	0.977932
P16157-14	ANK1	Isoform Er13 of Ankyrin-1	5	0.89284	0.984699	0.934597	0.921066	0.932798	0.994981	0.957353	0.945794	0.966058	1
P16219	ACADS	Short-chain specific acyl-CoA dehydrogenase, mitochondrial	6	0.952863	0.895379	0.962946	1	0.945019	0.903186	0.976307	0.951986	0.931976	0.832844
P16220	CREB1	Cyclic AMP-responsive element-binding protein 1	8	0.931911	0.999231	0.956335	1	0.904101	0.888362	0.820859	0.940575	0.942793	0.868364
P16278	GLB1	Beta-galactosidase	9	1	0.937472	0.914815	0.863769	0.899771	0.855949	0.922542	0.9096	0.846737	0.874345
P16298-4	PPP3CB	Isoform 4 of Serine/threonine-protein phosphatase 2B catalytic subunit beta isoform	2	0.886479	1	0.993565	0.993933	0.943672	0.846665	0.916867	0.95953	0.923685	0.889071
P16333	NCK1	Cytoplasmic protein NCK1	11	1	0.974335	0.882317	0.805363	0.839958	0.793445	0.766038	0.909506	0.839654	0.770408
P16383	GCFC2	GC-rich sequence DNA-binding factor 2	4	0.88276	1	0.836787	0.688856	0.742792	0.592057	0.515139	0.755089	0.598892	0.561243
P16401	HIST1H1B	Histone H1.5	9	0.854219	0.8734	0.871254	0.911136	0.869474	0.974053	1	0.922974	0.997079	0.947247
P16402	HIST1H1D	Histone H1.3	5	0.878254	0.791749	0.782259	0.79958	0.86291	1	0.993579	0.82389	0.799104	0.890505
P16403	HIST1H1C	Histone H1.2	54	0.807711	0.777658	0.819781	0.936351	0.862153	0.927696	0.86703	1	0.90856	0.960486
P16435	POR	NADPH--cytochrome P450 reductase	44	0.805532	0.761317	0.830956	0.909093	0.832721	0.87606	0.884793	0.99193	0.845429	1
P16455	MGMT	Methylated-DNA--protein-cysteine methyltransferase	4	0.89486	0.927011	0.856845	0.87169	0.841116	1	0.989227	0.844019	0.847243	0.859484
P16591	FER	Tyrosine-protein kinase Fer	4	0.947029	1	0.876821	0.859817	0.887387	0.84403	0.870061	0.903039	0.881875	0.851598
P16615	ATP2A2	Sarcoplasmic/endoplasmic reticulum calcium ATPase 2	71	0.915119	0.902774	0.897403	0.919292	0.907302	0.90423	0.888417	1	0.884941	0.881346
P16885	PLCG2	1-phosphatidylinositol 4,5-bisphosphate phosphodiesterase gamma-2	9	0.856185	0.768927	1	0.941612	0.841076	0.836859	0.941016	0.900541	0.908184	0.904786
P16930	FAH	Fumarylacetoacetase	12	0.84395	0.869244	0.864017	0.869745	0.906225	0.962677	1	0.827845	0.939432	0.998604
P16949-2	STMN1	Isoform 2 of Stathmin	9	0.815499	0.8995	0.849123	0.890249	0.875084	0.941145	1	0.817695	0.916717	0.89693
P16989	YBX3	Y-box-binding protein 3	3	1	0.920844	0.793429	0.471252	0.71754	0.508005	0.47877	0.853668	0.666971	0.586339
P16989-2	YBX3	Isoform 2 of Y-box-binding protein 3	8	0.978342	1	0.810178	0.541625	0.85499	0.695523	0.633257	0.941128	0.794134	0.673823
P17010	ZFX	Zinc finger X-chromosomal protein	2	0.981887	1	0.892405	0.755289	0.745206	0.619576	0.520678	0.908701	0.718879	0.637759
P17029	ZKSCAN1	Zinc finger protein with KRAB and SCAN domains 1	1	1	0.85533	0.694161	0.692506	0.63213	0.507698	0.374827	0.690128	0.621314	0.562237
P17066	HSPA6	Heat shock 70 kDa protein 6	10	0.599509	0.617831	0.704544	1	0.635718	0.654292	0.661008	0.565666	0.628373	0.638896
P17096-3	HMGA1	Isoform HMG-R of High mobility group protein HMG-I/HMG-Y	12	0.856457	0.814569	0.831581	0.904832	0.947363	0.994628	1	0.873053	0.867979	0.874906
P17152	TMEM11	Transmembrane protein 11, mitochondrial	8	0.968754	0.805811	0.922618	0.878524	1	0.846586	0.942187	0.883742	0.86198	0.919423
P17174	GOT1	Aspartate aminotransferase, cytoplasmic	17	0.755641	0.74854	0.795563	0.797653	0.814738	0.780384	1	0.811152	0.816512	0.84578
P17252	PRKCA	Protein kinase C alpha type	23	0.945041	0.895314	0.912696	0.899547	0.968773	0.954256	1	0.934501	0.917465	0.93431
P17275	JUNB	Transcription factor jun-B	2	0.667323	0.587205	1	0.951365	0.50108	0.403042	0.398195	0.52817	0.436008	0.404627
P17301	ITGA2	Integrin alpha-2	34	0.830262	0.824393	0.849272	1	0.928914	0.869617	0.891813	0.87924	0.919477	0.87446
P17302	GJA1	Gap junction alpha-1 protein	2	0.738023	1	0.648513	0.811857	0.516849	0.355252	0.307838	0.570387	0.361924	0.28538
P17480	UBTF	Nucleolar transcription factor 1	28	0.998627	1	0.773399	0.452049	0.743851	0.463884	0.351023	0.83622	0.615721	0.470986
P17535	JUND	Transcription factor jun-D	7	0.990238	1	0.855175	0.692233	0.751419	0.669838	0.511057	0.778516	0.701292	0.607468
P17544	ATF7	Cyclic AMP-dependent transcription factor ATF-7	4	0.85323	1	0.831812	0.579705	0.68979	0.562648	0.503156	0.766012	0.722989	0.620252
P17568	NDUFB7	NADH dehydrogenase [ubiquinone] 1 beta subcomplex subunit 7	6	0.775036	0.782088	0.824508	0.902564	0.829301	0.916634	1	0.877215	0.876447	0.933231
P17612	PRKACA	cAMP-dependent protein kinase catalytic subunit alpha	5	0.760824	0.917714	0.772603	0.785004	0.660258	0.998145	0.864659	0.710866	1	0.861266
P17655	CAPN2	Calpain-2 catalytic subunit	60	0.933293	0.856004	0.935559	0.930114	0.967286	0.983029	1	0.944131	0.964074	0.975024
P17676	CEBPB	CCAAT/enhancer-binding protein beta	4	0.892531	1	0.667527	0.389803	0.561276	0.318335	0.207025	0.628477	0.428182	0.258061
P17706	PTPN2	Tyrosine-protein phosphatase non-receptor type 2	5	0.962956	0.863388	0.921554	0.98134	0.970367	0.902094	0.925155	1	0.881114	0.947272
P17707	AMD1	S-adenosylmethionine decarboxylase proenzyme	2	1	0.883371	0.623548	0.253311	0.370292	0.109344	0.101187	0.367801	0.153451	0.106722
P17812	CTPS1	CTP synthase 1	29	1	0.978656	0.889239	0.919522	0.922423	0.979233	0.937128	0.936447	0.988737	0.993029
P17844	DDX5	Probable ATP-dependent RNA helicase DDX5	77	0.980145	0.969642	0.909561	0.869645	1	0.987829	0.90436	0.963287	0.954046	0.91529
P17858-2	PFKL	Isoform 2 of 6-phosphofructokinase, liver type	22	0.891245	0.763258	0.937291	0.939145	0.946045	0.937434	1	0.895553	0.875156	0.91851
P17931	LGALS3	Galectin-3	15	0.834995	0.844285	0.820137	0.85545	0.836939	1	0.989501	0.79963	0.856769	0.878036
P17936-2	IGFBP3	Isoform 2 of Insulin-like growth factor-binding protein 3	1	0.929918	0.791668	0.920949	0.734468	0.845829	0.641566	1	0.701488	0.641347	0.55521
P17980	PSMC3	26S protease regulatory subunit 6A	37	0.94202	0.991244	0.978976	0.943594	0.95046	0.956369	0.89644	0.940787	1	0.93559
P17987	TCP1	T-complex protein 1 subunit alpha	70	0.92238	0.927904	0.918605	0.950544	0.973179	1	0.994786	0.930027	0.951015	0.971622
P18031	PTPN1	Tyrosine-protein phosphatase non-receptor type 1	18	0.888588	0.807696	0.865089	0.877729	0.856583	0.864108	0.887071	1	0.829405	0.958736
P18065	IGFBP2	Insulin-like growth factor-binding protein 2	3	0.80099	0.84085	0.729332	0.980185	0.772422	0.865853	1	0.740309	0.764418	0.878428
P18074	ERCC2	TFIIH basal transcription factor complex helicase XPD subunit	7	1	0.911965	0.961419	0.915512	0.901982	0.875352	0.846286	0.921943	0.911859	0.909426
P18077	RPL35A	60S ribosomal protein L35a	24	0.910891	0.939783	0.895879	0.818968	0.943801	1	0.943839	0.822765	0.96359	0.916001
P18084	ITGB5	Integrin beta-5	23	0.854334	0.882799	0.801011	0.980203	0.841761	0.956566	0.856777	0.847079	1	0.808691
P18085	ARF4	ADP-ribosylation factor 4	11	0.865398	0.618379	1	0.792552	0.755462	0.762698	0.961587	0.699668	0.711977	0.75897
P18124	RPL7	60S ribosomal protein L7	35	0.917303	0.87797	0.985453	0.919099	1	0.943309	0.878976	0.992782	0.98555	0.946993
P18206	VCL	Vinculin	146	0.92324	0.933542	0.921979	0.910628	0.942444	0.962903	0.942636	0.921818	0.985975	1
P18283	GPX2	Glutathione peroxidase 2	16	0.569247	0.568017	0.648584	0.814449	0.569205	0.685865	0.749276	0.852699	1	0.963112
P18433-3	PTPRA	Isoform 3 of Receptor-type tyrosine-protein phosphatase alpha	5	0.821546	0.767438	0.922128	1	0.914339	0.84849	0.813125	0.932037	0.94021	0.827279
P18462	HLA-A	HLA class I histocompatibility antigen, A-25 alpha chain	7	0.771531	0.788125	0.834101	1	0.811196	0.86896	0.818045	0.829509	0.796619	0.722153
P18583-3	SON	Isoform B of Protein SON	2	0.935784	1	0.77297	0.900021	0.696252	0.71088	0.680109	0.855531	0.566973	0.617774
P18583-5	SON	Isoform D of Protein SON	37	0.95069	1	0.857973	0.787403	0.842967	0.761484	0.696474	0.859943	0.790197	0.745334
P18615	NELFE	Negative elongation factor E	13	0.958307	1	0.896946	0.909583	0.916798	0.930523	0.850535	0.943827	0.906634	0.848018
P18621-3	RPL17	Isoform 3 of 60S ribosomal protein L17	36	0.801234	0.834374	0.836531	0.789088	0.82723	0.8408	1	0.837019	0.866655	0.812612
P18669	PGAM1	Phosphoglycerate mutase 1	40	0.897671	0.859931	0.900487	0.971688	0.90368	1	0.949107	0.919986	0.983349	0.99452
P18754-2	RCC1	Isoform 2 of Regulator of chromosome condensation	27	0.940279	0.971482	0.940437	0.965788	0.94246	1	0.990263	0.954656	0.953401	0.968007
P18827	SDC1	Syndecan-1	3	0.875378	1	0.831034	0.503727	0.731767	0.388634	0.272735	0.60599	0.261356	0.134119
P18846	ATF1	Cyclic AMP-dependent transcription factor ATF-1	1	1	0.805235	0.966331	0.923433	0.987281	0.807772	0.625336	0.786133	0.706683	0.730217
P18858	LIG1	DNA ligase 1	32	0.938069	0.990422	0.935775	0.956898	0.908603	0.958127	0.894757	0.932211	1	0.898876
P18859-2	ATP5J	Isoform 2 of ATP synthase-coupling factor 6, mitochondrial	9	0.810498	0.948485	0.73178	0.817731	0.885103	1	0.983692	0.896273	0.955476	0.812016
P18887	XRCC1	DNA repair protein XRCC1	15	0.945199	0.967683	0.942621	0.881091	0.860744	0.916788	0.851287	1	0.920215	0.888229
P19022	CDH2	Cadherin-2	10	0.730625	0.990708	0.716918	0.914166	0.906185	1	0.86104	0.769236	0.928294	0.768166
P19075	TSPAN8	Tetraspanin-8	1	0.708519	0.781516	0.870965	1	0.90076	0.823423	0.989545	0.972011	0.870746	0.817636
P19174-2	PLCG1	Isoform 2 of 1-phosphatidylinositol 4,5-bisphosphate phosphodiesterase gamma-1	16	1	0.97287	0.98493	0.959171	0.960682	0.926924	0.855485	0.996831	0.964329	0.907532
P19256	CD58	Lymphocyte function-associated antigen 3	2	0.801154	0.914572	0.787024	0.933525	0.92789	0.943204	1	0.877557	0.879293	0.981969
P19338	NCL	Nucleolin	83	0.854819	0.849152	0.883617	0.898899	0.918211	0.963524	0.96091	0.899576	1	0.977742
P19367-3	HK1	Isoform 3 of Hexokinase-1	52	0.923911	0.903651	0.974319	0.995096	0.935545	0.968141	1	0.955488	0.964385	0.980275
P19387	POLR2C	DNA-directed RNA polymerase II subunit RPB3	7	1	0.963067	0.954073	0.780273	0.968497	0.755704	0.650374	0.945652	0.725027	0.642487
P19388	POLR2E	DNA-directed RNA polymerases I, II, and III subunit RPABC1	7	0.973789	1	0.945712	0.866733	0.982365	0.864511	0.85377	0.901968	0.860657	0.859048
P19404	NDUFV2	NADH dehydrogenase [ubiquinone] flavoprotein 2, mitochondrial	17	0.984912	1	0.988342	0.924949	0.981514	0.974674	0.974222	0.995248	0.950254	0.857922
P19419	ELK1	ETS domain-containing protein Elk-1	1	0.866015	1	0.673798	0.609508	0.857583	0.790626	0.642997	0.76211	0.65608	0.578104
P19440	GGT1	Gamma-glutamyltranspeptidase 1	13	0.872369	0.891532	0.900353	0.993146	0.906843	0.928122	0.954649	1	0.989933	0.951374
P19447	ERCC3	TFIIH basal transcription factor complex helicase XPB subunit	13	1	0.882558	0.979533	0.935361	0.978673	0.834532	0.906402	0.944465	0.854895	0.920186
P19474	TRIM21	E3 ubiquitin-protein ligase TRIM21	7	0.532312	0.523019	0.79419	1	0.487552	0.497837	0.490946	0.591779	0.649469	0.614153
P19525	EIF2AK2	Interferon-induced, double-stranded RNA-activated protein kinase	22	0.923362	0.960181	0.889004	0.932481	0.900759	0.998266	1	0.869166	0.942039	0.9673
P19623	SRM	Spermidine synthase	25	0.959135	0.900456	0.940826	0.964252	0.951977	0.937282	1	0.972829	0.901116	0.965307
P19634	SLC9A1	Sodium/hydrogen exchanger 1	1	0.78426	1	0.966133	0.938902	0.918661	0.769891	0.94433	0.927725	0.787706	0.804718
P19784	CSNK2A2	Casein kinase II subunit alpha'	11	0.960338	0.988077	0.939452	0.94384	0.935363	0.922397	0.898053	1	0.94728	0.948551
P19793	RXRA	Retinoic acid receptor RXR-alpha	6	1	0.996557	0.895315	0.657778	0.86015	0.64204	0.584399	0.824746	0.716503	0.633376
P19823	ITIH2	Inter-alpha-trypsin inhibitor heavy chain H2	3	0.359058	0.415735	0.678671	0.721064	0.675115	0.667037	0.575881	0.424995	0.533714	1
P19838-2	NFKB1	Isoform 2 of Nuclear factor NF-kappa-B p105 subunit	14	0.996142	1	0.935188	0.979782	0.920938	0.940922	0.857136	0.941274	0.942832	0.932518
P19971-2	TYMP	Isoform 2 of Thymidine phosphorylase	3	0.792696	0.79864	0.849826	1	0.791937	0.896278	0.926569	0.829788	0.853054	0.982129
P20020	ATP2B1	Plasma membrane calcium-transporting ATPase 1	43	0.827228	0.899	0.888168	1	0.999636	0.932443	0.980365	0.861539	0.978806	0.87937
P20042	EIF2S2	Eukaryotic translation initiation factor 2 subunit 2	39	0.895892	0.931956	0.962642	1	0.908746	0.92938	0.921649	0.943587	0.952151	0.938544
P20073	ANXA7	Annexin A7	25	0.964441	0.880729	0.947101	0.966441	1	0.969771	0.982156	0.962488	0.965051	0.991277
P20248	CCNA2	Cyclin-A2	3	0.984335	0.713606	0.807782	1	0.729045	0.4983	0.500983	0.537763	0.455075	0.47897
P20290	BTF3	Transcription factor BTF3	28	0.94756	1	0.942935	0.859598	0.87515	0.80853	0.765006	0.898271	0.804791	0.748994
P20338	RAB4A	Ras-related protein Rab-4A	4	0.86026	0.777924	0.89968	1	0.941522	0.951322	0.948384	0.946721	0.877728	0.969475
P20339	RAB5A	Ras-related protein Rab-5A	8	0.871324	0.728716	0.932371	0.936927	1	0.902795	0.911674	0.995193	0.830952	0.909376
P20340-2	RAB6A	Isoform 2 of Ras-related protein Rab-6A	12	0.89036	0.809622	0.954211	0.958691	1	0.940079	0.993925	0.997877	0.887235	0.978567
P20585	MSH3	DNA mismatch repair protein Msh3	13	1	0.939241	0.954049	0.861625	0.984273	0.877099	0.943967	0.925801	0.903212	0.873655
P20591	MX1	Interferon-induced GTP-binding protein Mx1	20	0.0317871	0.0390907	0.263957	1	0.0734741	0.171437	0.215552	0.11767	0.472787	0.443155
P20618	PSMB1	Proteasome subunit beta type-1	16	0.856299	0.913171	0.856258	0.927606	0.896865	1	0.99072	0.887948	0.928345	0.966686
P20645	M6PR	Cation-dependent mannose-6-phosphate receptor	11	0.826368	0.883848	0.910781	1	0.929317	0.984223	0.964499	0.895911	0.915927	0.919829
P20674	COX5A	Cytochrome c oxidase subunit 5A, mitochondrial	14	0.930223	0.914653	0.961443	1	0.919064	0.942974	0.872861	0.965566	0.940956	0.899635
P20700	LMNB1	Lamin-B1	65	0.942553	0.979746	0.921583	0.941113	0.930921	0.991692	0.972206	0.930919	1	0.982899
P20742	PZP	Pregnancy zone protein	2	0.420292	0.543902	0.956407	0.934762	0.878924	0.884282	0.726988	0.462406	0.52556	1
P20749	BCL3	B-cell lymphoma 3 protein	1	0.772252	0.892308	1	0.725254	0.473111	0.362717	0.416601	0.602392	0.489945	0.431493
P20810-6	CAST	Isoform 6 of Calpastatin	72	0.902378	0.937126	0.865202	0.932312	0.902286	1	0.927816	0.898898	0.973634	0.953404
P20839-6	IMPDH1	Isoform 6 of Inosine-5'-monophosphate dehydrogenase 1	15	0.949421	1	0.923118	0.950948	0.926505	0.936029	0.913269	0.961209	0.937834	0.918147
P20933	AGA	N(4)-(beta-N-acetylglucosaminyl)-L-asparaginase	2	1	0.880656	0.83845	0.784833	0.754894	0.771556	0.783954	0.81179	0.704461	0.68035
P20936	RASA1	Ras GTPase-activating protein 1	7	0.870408	0.865024	0.959956	1	0.914052	0.883266	0.887167	0.893729	0.961461	0.950804
P20962	PTMS	Parathymosin	11	0.782552	0.832109	0.804009	0.883215	0.81509	0.926928	1	0.785863	0.880028	0.913616
P21127	CDK11B	Cyclin-dependent kinase 11B	17	1	0.951111	0.904738	0.72086	0.907633	0.736252	0.691973	0.931419	0.769656	0.696142
P21266	GSTM3	Glutathione S-transferase Mu 3	8	0.910276	0.766041	0.89209	0.895808	0.939385	0.878807	1	0.833414	0.849279	0.903745
P21281	ATP6V1B2	V-type proton ATPase subunit B, brain isoform	33	0.961182	0.958369	0.960629	0.975281	0.943223	0.943004	0.944468	1	0.984962	0.957971
P21283	ATP6V1C1	V-type proton ATPase subunit C 1	20	0.99203	0.913681	0.963293	0.927276	1	0.963107	0.929287	0.942165	0.942635	0.926089
P21291	CSRP1	Cysteine and glycine-rich protein 1	16	0.881903	1	0.877139	0.928176	0.911388	0.944327	0.891682	0.933955	0.920416	0.886688
P21333-2	FLNA	Isoform 2 of Filamin-A	348	0.933001	0.976841	0.905327	0.903082	0.958163	0.992172	0.968766	0.959084	0.991463	1
P21359	NF1	Neurofibromin	9	0.982474	1	0.926146	0.895195	0.935558	0.908337	0.870222	0.911187	0.92445	0.898172
P21397	MAOA	Amine oxidase [flavin-containing] A	1	0.809603	0.799681	0.751736	0.780233	0.851476	0.87716	1	0.711462	0.73618	0.724613
P21399	ACO1	Cytoplasmic aconitate hydratase	26	0.925025	0.861624	0.929974	0.985846	0.93214	0.934012	1	0.941281	0.896146	0.997103
P21579	SYT1	Synaptotagmin-1	4	0.944802	0.94058	0.945243	0.823094	1	0.756371	0.705657	0.947667	0.79942	0.709133
P21589	NT5E	5'-nucleotidase	13	0.792987	0.891306	0.789449	0.995203	0.83891	0.960534	0.980588	0.908277	1	0.957317
P21796	VDAC1	Voltage-dependent anion-selective channel protein 1	54	0.849814	0.841418	0.874007	0.916721	0.876276	0.981924	0.991342	1	0.918446	0.985961
P21912	SDHB	Succinate dehydrogenase [ubiquinone] iron-sulfur subunit, mitochondrial	21	0.891581	0.947026	0.87202	0.922764	0.916438	1	0.946904	0.89103	0.907246	0.879998
P21926	CD9	CD9 antigen	7	0.786504	0.819747	0.757706	0.84809	0.939637	0.987796	1	0.783261	0.890899	0.725431
P21953	BCKDHB	2-oxoisovalerate dehydrogenase subunit beta, mitochondrial	4	0.874014	0.855336	0.929041	1	0.845961	0.882568	0.931578	0.932833	0.987402	0.896658
P21964	COMT	Catechol O-methyltransferase	19	0.823066	0.777441	0.807963	0.883812	0.834897	0.934573	1	0.951134	0.820304	0.937133
P21980	TGM2	Protein-glutamine gamma-glutamyltransferase 2	43	0.859916	0.786272	0.904581	0.952988	0.898767	0.938733	0.966764	0.872456	0.937197	1
P22033	MUT	Methylmalonyl-CoA mutase, mitochondrial	8	0.991583	1	0.986547	0.828469	0.906621	0.793917	0.615428	0.951163	0.770866	0.594151
P22059	OSBP	Oxysterol-binding protein 1	23	0.975395	0.925576	1	0.971904	0.978402	0.92729	0.964877	0.954126	0.934658	0.98782
P22061-2	PCMT1	Isoform 2 of Protein-L-isoaspartate(D-aspartate) O-methyltransferase	20	0.911636	0.92488	0.903657	0.900098	0.906674	0.990976	1	0.889564	0.979564	0.974349
P22087	FBL	rRNA 2'-O-methyltransferase fibrillarin	30	0.938446	0.850565	0.989127	0.889681	1	0.9307	0.988819	0.949221	0.846212	0.952802
P22090	RPS4Y1	40S ribosomal protein S4, Y isoform 1	24	0.929965	0.964275	0.93238	0.894792	0.930625	0.909729	0.846485	1	0.9385	0.921713
P22102	GART	Trifunctional purine biosynthetic protein adenosine-3	48	0.919471	0.926377	0.915007	0.896936	0.9516	0.952732	1	0.907797	0.942259	0.980238
P22234-2	PAICS	Isoform 2 of Multifunctional protein ADE2	35	0.932108	0.861264	0.944402	0.888011	1	0.925551	0.967874	0.891347	0.857129	0.93504
P22307	SCP2	Non-specific lipid-transfer protein	34	0.87142	0.91909	0.878884	0.879258	0.898595	1	0.990755	0.899008	0.958286	0.910467
P22314	UBA1	Ubiquitin-like modifier-activating enzyme 1	86	0.9005	0.902564	0.931068	0.950751	0.937243	0.990141	0.960839	0.952444	1	0.983115
P22352	GPX3	Glutathione peroxidase 3	1	0.433831	0.508958	0.47793	0.907259	0.539666	0.694172	1	0.647068	0.815346	0.974322
P22392-2	NME2	Isoform 3 of Nucleoside diphosphate kinase B	16	0.81857	0.845656	0.861963	0.906144	0.872088	0.976288	1	0.990567	0.907341	0.976662
P22413	ENPP1	Ectonucleotide pyrophosphatase/phosphodiesterase family member 1	1	0.385529	0.660654	0.74716	0.724797	0.886843	0.510733	0.417199	0.622503	0.599373	1
P22415	USF1	Upstream stimulatory factor 1	5	0.877751	0.94401	0.957601	1	0.806569	0.779357	0.794327	0.882462	0.863815	0.809631
P22455	FGFR4	Fibroblast growth factor receptor 4	1	0.452838	1	0.38453	0.172231	0.100584	0.131877	0	0.176856	0.111257	0.101288
P22570-3	FDXR	Isoform 3 of NADPH:adrenodoxin oxidoreductase, mitochondrial	26	0.914731	0.914879	1	0.98525	0.936013	0.980055	0.999388	0.960323	0.950956	0.979228
P22626	HNRNPA2B1	Heterogeneous nuclear ribonucleoproteins A2/B1	122	0.750417	0.733036	0.798048	0.885547	0.79627	0.857365	1	0.85282	0.835267	0.863296
P22670	RFX1	MHC class II regulatory factor RFX1	4	0.891641	0.8666	0.968861	1	0.852573	0.787641	0.788809	0.831194	0.884264	0.809717
P22676	CALB2	Calretinin	6	0.895843	0.908724	0.877677	0.966386	0.890788	0.954873	0.941197	0.913556	0.93418	1
P22681	CBL	E3 ubiquitin-protein ligase CBL	6	0.921731	1	0.904455	0.818332	0.864998	0.861839	0.859325	0.835281	0.831916	0.768572
P22692	IGFBP4	Insulin-like growth factor-binding protein 4	2	0.868254	1	0.539396	0.513953	0.538595	0.434726	0.411486	0.446438	0.3762	0.313597
P22694-2	PRKACB	Isoform 2 of cAMP-dependent protein kinase catalytic subunit beta	1	0.872371	1	0.802805	0.964385	0.879177	0.981897	0.933458	0.868999	0.998947	0.849537
P22695	UQCRC2	Cytochrome b-c1 complex subunit 2, mitochondrial	32	0.904512	0.8378	0.915893	0.868666	0.961368	0.93267	1	0.907023	0.8795	0.928489
P22830-2	FECH	Isoform 2 of Ferrochelatase, mitochondrial	17	0.982303	0.936408	0.977587	0.977244	1	0.979713	0.990539	0.965487	0.994267	0.9407
P23025	XPA	DNA repair protein complementing XP-A cells	4	1	0.92482	0.848237	0.801016	0.80391	0.761844	0.69463	0.90765	0.762057	0.794789
P23141-2	CES1	Isoform 2 of Liver carboxylesterase 1	29	0.853034	0.757838	0.864595	0.889719	0.866302	0.893329	0.896328	1	0.901304	0.964137
P23193	TCEA1	Transcription elongation factor A protein 1	24	0.967305	0.999978	0.94496	0.978806	0.999354	1	0.950124	0.94334	0.960025	0.913471
P23229	ITGA6	Integrin alpha-6	33	0.919501	1	0.898155	0.977883	0.954918	0.967062	0.871698	0.98333	0.943939	0.910635
P23246	SFPQ	Splicing factor, proline- and glutamine-rich	46	0.923499	0.936594	0.914954	0.886226	0.935824	0.934821	0.913292	0.899401	0.994397	1
P23258	TUBG1	Tubulin gamma-1 chain	15	0.986415	1	0.960978	0.846662	0.917648	0.811398	0.76113	0.948782	0.837318	0.820753
P23284	PPIB	Peptidyl-prolyl cis-trans isomerase B	39	0.870931	0.862304	0.903181	0.959524	0.946127	1	0.984801	0.936916	0.958368	0.93185
P23297	S100A1	Protein S100-A1	1	0.946112	0.702953	0.837381	0.633299	1	0.681245	0.811303	0.839284	0.721278	0.886463
P23368	ME2	NAD-dependent malic enzyme, mitochondrial	22	0.920926	0.890584	0.922069	0.98702	0.967967	0.990439	1	0.923123	0.935046	0.973647
P23378	GLDC	Glycine dehydrogenase (decarboxylating), mitochondrial	17	0.959303	1	0.986292	0.944745	0.993847	0.940911	0.970868	0.964893	0.929549	0.976325
P23381	WARS	Tryptophan--tRNA ligase, cytoplasmic	19	0.895001	0.873733	0.901771	1	0.932698	0.934436	0.948024	0.938673	0.930315	0.919004
P23396	RPS3	40S ribosomal protein S3	71	0.986421	0.975682	0.981466	0.917998	0.989161	0.94857	0.905956	1	0.962059	0.930661
P23434	GCSH	Glycine cleavage system H protein, mitochondrial	5	0.871604	0.906435	0.84571	0.92873	0.866097	1	0.9865	0.918775	0.924266	0.904269
P23443	RPS6KB1	Ribosomal protein S6 kinase beta-1	10	0.991121	1	0.965593	0.979343	0.940161	0.933814	0.938841	0.989016	0.971226	0.917509
P23458	JAK1	Tyrosine-protein kinase JAK1	10	1	0.958973	0.631899	0.389581	0.578924	0.331286	0.257816	0.647608	0.36799	0.287144
P23497-4	SP100	Isoform Sp100-C of Nuclear autoantigen Sp-100	8	0.810706	0.763869	0.914812	1	0.793219	0.79394	0.816028	0.85832	0.868414	0.858422
P23511	NFYA	Nuclear transcription factor Y subunit alpha	2	0.901877	0.950912	0.763383	0.817639	0.735922	0.714804	1	0.807411	0.708205	0.649284
P23526	AHCY	Adenosylhomocysteinase	55	0.9506	0.849634	0.914732	0.850335	0.992806	0.939162	1	0.895216	0.928821	0.973478
P23528	CFL1	Cofilin-1	48	0.852994	0.904027	0.887538	0.949193	0.89084	1	0.977687	0.983696	0.99006	0.946962
P23588	EIF4B	Eukaryotic translation initiation factor 4B	38	0.915859	0.986322	0.894906	0.94202	0.91714	0.975355	1	0.939678	0.973969	0.988635
P23610	F8A1	Factor VIII intron 22 protein	1	0.873993	1	0.767976	0.774824	0.813234	0.768298	0.847923	0.917846	0.841476	0.712165
P23634	ATP2B4	Plasma membrane calcium-transporting ATPase 4	10	0.852099	0.88936	0.923861	1	0.964818	0.910708	0.914128	0.865717	0.925681	0.831459
P23743	DGKA	Diacylglycerol kinase alpha	7	0.942842	0.940972	0.963842	1	0.928109	0.954397	0.92289	0.959143	0.98288	0.988445
P23786	CPT2	Carnitine O-palmitoyltransferase 2, mitochondrial	11	0.880712	0.874354	0.917163	1	0.872413	0.940991	0.987841	0.906161	0.948766	0.931334
P23919	DTYMK	Thymidylate kinase	27	0.878801	0.876636	0.906632	0.964151	0.927321	1	0.985918	0.893658	0.976141	0.979032
P23921	RRM1	Ribonucleoside-diphosphate reductase large subunit	41	1	0.984606	0.861478	0.735288	0.945594	0.884514	0.845799	0.887338	0.84227	0.800262
P24386	CHM	Rab proteins geranylgeranyltransferase component A 1	12	0.830755	0.80826	0.888899	0.876509	0.915884	0.968837	0.935861	0.815466	0.970111	1
P24534	EEF1B2	Elongation factor 1-beta	39	0.863818	0.880734	0.913654	0.927548	0.930127	1	0.985993	0.907574	0.96519	0.973002
P24539	ATP5F1	ATP synthase F(0) complex subunit B1, mitochondrial	16	0.851822	0.845428	0.936048	0.939545	0.940573	0.919491	0.928366	1	0.958088	0.953102
P24557	TBXAS1	Thromboxane-A synthase	1	0.756512	0.640096	0.806003	0.810291	0.736509	0.73755	0.928521	0.826332	0.720977	1
P24593	IGFBP5	Insulin-like growth factor-binding protein 5	2	0.79887	0.52762	0.877172	0.714538	1	0.644475	0.531302	0.908909	0.642798	0.613257
P24666	ACP1	Low molecular weight phosphotyrosine protein phosphatase	6	0.823028	0.831567	0.917769	1	0.873006	0.923354	0.987369	0.933066	0.941254	0.97259
P24666-2	ACP1	Isoform 2 of Low molecular weight phosphotyrosine protein phosphatase	9	0.905427	0.90716	0.826755	0.835508	0.908466	1	0.953729	0.876979	0.938362	0.869376
P24752	ACAT1	Acetyl-CoA acetyltransferase, mitochondrial	25	0.8671	0.883269	0.90021	0.941026	0.907871	0.99372	1	0.910283	0.985306	0.976926
P24821	TNC	Tenascin	2	0.467806	0.458151	0.564504	0.74583	0.751114	0.872042	0.885409	0.644242	0.781765	1
P24928	POLR2A	DNA-directed RNA polymerase II subunit RPB1	46	0.966632	1	0.834338	0.672252	0.786768	0.550709	0.416618	0.745357	0.551162	0.408065
P24941	CDK2	Cyclin-dependent kinase 2	14	1	0.991147	0.984711	0.965083	0.94241	0.909969	0.845514	0.932917	0.903445	0.940157
P25054	APC	Adenomatous polyposis coli protein	6	0.929014	1	0.910153	0.806645	0.897031	0.877811	0.860757	0.812911	0.760175	0.773715
P25098	ADRBK1	Beta-adrenergic receptor kinase 1	7	0.967849	1	0.894232	0.847537	0.881247	0.879093	0.849097	0.920302	0.884525	0.825769
P25205	MCM3	DNA replication licensing factor MCM3	49	0.878278	0.891036	0.884584	0.951684	0.90642	0.949847	0.93409	0.927416	1	0.965132
P25208	NFYB	Nuclear transcription factor Y subunit beta	2	0.866083	0.812524	0.936778	0.882028	0.822905	0.842961	0.837461	0.737206	1	0.940339
P25398	RPS12	40S ribosomal protein S12	21	0.959605	0.950266	0.983325	0.987176	0.969171	1	0.92665	0.972449	0.998457	0.95011
P25440-2	BRD2	Isoform 2 of Bromodomain-containing protein 2	6	0.885549	1	0.924985	0.944891	0.74014	0.651646	0.623478	0.714877	0.657593	0.609532
P25445	FAS	Tumor necrosis factor receptor superfamily member 6	4	0.980508	0.996486	0.946814	0.976701	0.980408	0.973502	0.994843	0.953616	1	0.890331
P25490	YY1	Transcriptional repressor protein YY1	12	1	0.96214	0.980657	0.897373	0.937043	0.938298	0.866547	0.884641	0.958305	0.897602
P25685	DNAJB1	DnaJ homolog subfamily B member 1	20	0.888871	0.865948	0.922525	1	0.74622	0.735094	0.721103	0.759366	0.817301	0.735404
P25686	DNAJB2	DnaJ homolog subfamily B member 2	3	0.94698	1	0.87582	0.911798	0.854542	0.755486	0.731184	0.798919	0.706446	0.670207
P25705	ATP5A1	ATP synthase subunit alpha, mitochondrial	81	0.93413	0.858543	0.962345	0.941599	0.96133	0.974	1	0.941652	0.931255	0.9645
P25774	CTSS	Cathepsin S	1	1	0.946368	0.937038	0.894784	0.806012	0.865475	0.852919	0.897951	0.785249	0.8159
P25786-2	PSMA1	Isoform Long of Proteasome subunit alpha type-1	34	0.886793	0.904802	0.943698	1	0.923485	0.998014	0.935363	0.91627	0.936436	0.918239
P25787	PSMA2	Proteasome subunit alpha type-2	20	0.6467	0.85077	0.652231	1	0.678232	0.463196	0.679439	0.436747	0.6242	0.751381
P25788	PSMA3	Proteasome subunit alpha type-3	19	0.915419	0.834881	0.91456	0.882223	1	0.931973	0.981484	0.90985	0.870928	0.89458
P25789	PSMA4	Proteasome subunit alpha type-4	20	0.956955	0.874173	1	0.89579	0.941217	0.959738	0.979061	0.916619	0.892695	0.892991
P25815	S100P	Protein S100-P	4	0.828261	0.752539	0.941104	1	0.873817	0.925786	0.87568	0.945898	0.93689	0.874886
P26006-1	ITGA3	Isoform 2 of Integrin alpha-3	30	0.875776	0.947962	0.838942	0.919846	0.900122	0.953245	0.893362	0.882734	1	0.90356
P26038	MSN	Moesin	49	0.94334	0.941798	0.947866	0.94312	0.953863	0.9774	1	0.991672	0.972959	0.962914
P26196	DDX6	Probable ATP-dependent RNA helicase DDX6	30	1	0.901803	0.943587	0.873439	0.954708	0.833459	0.789384	0.900693	0.822851	0.834185
P26358-2	DNMT1	Isoform 2 of DNA (cytosine-5)-methyltransferase 1	45	0.923955	1	0.841854	0.693123	0.834747	0.714048	0.588114	0.888557	0.792849	0.727848
P26368	U2AF2	Splicing factor U2AF 65 kDa subunit	26	0.890803	0.906372	0.85586	0.897708	1	0.941216	0.866368	0.933053	0.863806	0.863196
P26373	RPL13	60S ribosomal protein L13	35	0.951788	0.966726	0.950866	0.957291	0.999773	1	0.944802	0.97705	0.996965	0.982474
P26374	CHML	Rab proteins geranylgeranyltransferase component A 2	2	0.981658	0.89581	0.961654	0.873029	1	0.792964	0.832046	0.898137	0.804778	0.821841
P26440	IVD	Isovaleryl-CoA dehydrogenase, mitochondrial	4	0.922762	0.924238	0.951593	0.961801	0.8841	0.871705	0.939442	1	0.978318	0.93698
P26447	S100A4	Protein S100-A4	19	0.519191	0.590708	0.574715	0.654682	0.579879	0.690898	1	0.659752	0.689499	0.688787
P26572	MGAT1	Alpha-1,3-mannosyl-glycoprotein 2-beta-N-acetylglucosaminyltransferase	2	1	0.790751	0.874906	0.857332	0.951424	0.692978	0.713577	0.883195	0.789834	0.951947
P26583	HMGB2	High mobility group protein B2	23	0.888872	0.83015	0.866092	1	0.836384	0.933877	0.94294	0.985747	0.898045	0.907072
P26599-3	PTBP1	Isoform 3 of Polypyrimidine tract-binding protein 1	25	0.945443	0.932487	0.895241	0.909123	0.972579	0.958999	0.940838	1	0.953537	0.987391
P26639	TARS	Threonine--tRNA ligase, cytoplasmic	61	0.979426	0.919717	0.954577	0.953724	1	0.963473	0.973487	0.92143	0.902243	0.939828
P26640	VARS	Valine--tRNA ligase	41	0.747766	0.740581	0.885028	1	0.764762	0.780749	0.826447	0.744094	0.799613	0.801036
P26641	EEF1G	Elongation factor 1-gamma	49	0.901001	0.839722	0.936775	0.836304	0.937214	0.867717	0.919619	0.81785	0.982273	1
P26885	FKBP2	Peptidyl-prolyl cis-trans isomerase FKBP2	5	0.798896	0.828165	0.796005	0.827893	0.780507	0.925512	1	0.842677	0.804362	0.967099
P27105	STOM	Erythrocyte band 7 integral membrane protein	12	0.833854	0.89776	0.869271	1	0.937226	0.899168	0.857907	0.83354	0.906221	0.769993
P27144	AK4	Adenylate kinase 4, mitochondrial	6	0.979374	1	0.899491	0.905488	0.948536	0.993414	0.964527	0.962853	0.89141	0.881354
P27216-2	ANXA13	Isoform B of Annexin A13	15	0.869294	0.936296	0.939881	0.96689	0.948868	1	0.98543	0.930521	0.997181	0.910979
P27348	YWHAQ	14-3-3 protein theta	25	0.907178	0.892804	0.917541	0.965298	0.936871	0.982095	0.996446	0.9496	1	0.972718
P27361	MAPK3	Mitogen-activated protein kinase 3	6	0.728409	0.805459	0.783307	0.804422	0.843364	0.982895	1	0.740978	0.782439	0.749927
P27449	ATP6V0C	V-type proton ATPase 16 kDa proteolipid subunit	1	0.297619	0.247669	0.284681	0.302756	0.364689	0.296143	1	0.431918	0.291065	0.263086
P27540	ARNT	Aryl hydrocarbon receptor nuclear translocator	1	0.924879	1	0.686376	0.615045	0.72035	0.553742	0.509853	0.743256	0.538188	0.484398
P27635	RPL10	60S ribosomal protein L10	41	0.964854	0.937875	1	0.930824	0.956181	0.962105	0.920495	0.979094	0.965999	0.966556
P27694	RPA1	Replication protein A 70 kDa DNA-binding subunit	37	0.979224	0.965401	1	0.969441	0.97732	0.939345	0.930645	0.978966	0.96259	0.964178
P27695	APEX1	DNA-(apurinic or apyrimidinic site) lyase	27	0.911699	0.914492	0.877501	0.959716	0.946795	1	0.934535	0.954871	0.90777	0.972603
P27707	DCK	Deoxycytidine kinase	4	0.998623	0.961613	1	0.946069	0.925105	0.896237	0.839799	0.930141	0.896064	0.834001
P27708	CAD	CAD protein	111	0.972564	0.903609	0.925646	0.903857	0.993171	0.937398	1	0.903742	0.914771	0.975286
P27797	CALR	Calreticulin	43	0.810821	0.8023	0.859082	0.884048	0.836798	0.962348	0.988401	0.961669	0.892573	1
P27824	CANX	Calnexin	65	0.764947	0.79732	0.757032	0.869868	0.783286	0.949597	0.934322	0.991775	0.866996	1
P27986-4	PIK3R1	Isoform 4 of Phosphatidylinositol 3-kinase regulatory subunit alpha	5	0.894858	0.969599	0.939434	1	0.833079	0.888636	0.87939	0.888346	0.960445	0.907775
P28062	PSMB8	Proteasome subunit beta type-8	4	0.676104	0.671546	0.828993	0.990207	0.746826	0.803599	1	0.781761	0.792786	0.837968
P28065	PSMB9	Proteasome subunit beta type-9	1	0.739714	0.703112	0.890396	1	0.830521	0.900636	0.838444	0.736749	0.88061	0.971992
P28066	PSMA5	Proteasome subunit alpha type-5	27	0.902272	0.911377	0.939792	1	0.956577	0.956453	0.945986	0.968754	0.963454	0.972826
P28070	PSMB4	Proteasome subunit beta type-4	15	0.949467	0.74799	0.932585	0.840002	1	0.850109	0.977925	0.880751	0.830924	0.933899
P28072	PSMB6	Proteasome subunit beta type-6	12	0.861659	0.810496	0.887757	0.846119	0.93189	0.926284	0.975373	0.801535	0.955172	1
P28074	PSMB5	Proteasome subunit beta type-5	25	0.998034	0.801063	0.91247	0.849158	0.953217	0.885776	1	0.962857	0.823596	0.954065
P28161	GSTM2	Glutathione S-transferase Mu 2	4	0.842581	0.832927	0.800222	0.832669	0.879166	0.958591	1	0.859183	0.936015	0.928091
P28288	ABCD3	ATP-binding cassette sub-family D member 3	16	0.916213	0.80294	0.929622	0.931304	0.94251	0.898132	1	0.863628	0.891647	0.942977
P28289	TMOD1	Tropomodulin-1	1	1	0.903237	0.826183	0.548879	0.827767	0.661016	0.742988	0.75745	0.737669	0.673674
P28290	SSFA2	Sperm-specific antigen 2	10	0.971368	1	0.905133	0.879116	0.925158	0.871604	0.802264	0.867071	0.828231	0.792134
P28331-2	NDUFS1	Isoform 2 of NADH-ubiquinone oxidoreductase 75 kDa subunit, mitochondrial	39	0.973015	1	0.941299	0.936359	0.955495	0.943204	0.932585	0.969936	0.91004	0.80885
P28340	POLD1	DNA polymerase delta catalytic subunit	39	0.964602	1	0.909692	0.865891	0.879584	0.823777	0.787445	0.915796	0.87107	0.820023
P28347	TEAD1	Transcriptional enhancer factor TEF-1	3	0.988194	1	0.834039	0.7764	0.891313	0.831953	0.672628	0.847003	0.747561	0.702702
P28356	HOXD9	Homeobox protein Hox-D9	1	0.863788	1	0.936296	0.901428	0.622986	0.470159	0.417755	0.628387	0.436523	0.317154
P28370	SMARCA1	Probable global transcription activator SNF2L1	30	0.969756	1	0.90333	0.763446	0.893761	0.83009	0.785117	0.900833	0.875967	0.816421
P28482	MAPK1	Mitogen-activated protein kinase 1	19	1	0.994498	0.918078	0.916033	0.964461	0.967621	0.900215	0.95667	0.948461	0.94756
P28676	GCA	Grancalcin	10	0.875823	0.833949	0.885329	0.829166	0.930712	0.899666	1	0.82929	0.885435	0.897067
P28702-3	RXRB	Isoform 2 of Retinoic acid receptor RXR-beta	2	0.860709	0.958063	0.849978	1	0.831932	0.812705	0.907491	0.947102	0.844111	0.920152
P28715	ERCC5	DNA repair protein complementing XP-G cells	4	0.991189	0.955422	1	0.967715	0.911635	0.857141	0.898907	0.87366	0.840167	0.756176
P28749	RBL1	Retinoblastoma-like protein 1	5	1	0.905773	0.76965	0.605712	0.839124	0.629535	0.620108	0.757257	0.589801	0.580006
P28799	GRN	Granulins	1	0.957957	1	0.745836	0.632864	0.760249	0.480718	0.303342	0.584562	0.344964	0.532973
P28827-2	PTPRM	Isoform 2 of Receptor-type tyrosine-protein phosphatase mu	5	0.871468	1	0.755545	0.734996	0.80136	0.894884	0.762676	0.800717	0.95634	0.743771
P28838	LAP3	Cytosol aminopeptidase	36	0.784901	0.805392	0.834469	1	0.799209	0.90234	0.932224	0.813793	0.901507	0.912051
P28907	CD38	ADP-ribosyl cyclase 1	11	0.717061	0.76836	0.775568	1	0.86047	0.917985	0.931948	0.818947	0.894993	0.826288
P29083	GTF2E1	General transcription factor IIE subunit 1	12	0.961478	1	0.926226	0.886747	0.930119	0.963253	0.951069	0.884091	0.94266	0.973242
P29084	GTF2E2	Transcription initiation factor IIE subunit beta	10	0.918763	1	0.910297	0.909699	0.867429	0.860838	0.818697	0.930009	0.907511	0.867816
P29144	TPP2	Tripeptidyl-peptidase 2	39	0.950999	0.87003	0.931048	0.918522	0.972228	0.956701	1	0.936942	0.933537	0.968063
P29218-3	IMPA1	Isoform 3 of Inositol monophosphatase 1	15	0.98501	0.868595	1	0.964633	0.998323	0.936059	0.971913	0.970994	0.93601	0.932326
P29279	CTGF	Connective tissue growth factor	3	0.397168	0.298056	0.667961	1	0.353399	0.277682	0.323167	0.429194	0.371993	0.51911
P29317	EPHA2	Ephrin type-A receptor 2	36	0.824435	0.763256	0.864412	1	0.854054	0.760953	0.768598	0.823589	0.802044	0.840752
P29323	EPHB2	Ephrin type-B receptor 2	13	0.84449	1	0.828575	0.964415	0.937408	0.888819	0.864358	0.895943	0.918296	0.8234
P29350-4	PTPN6	Isoform 4 of Tyrosine-protein phosphatase non-receptor type 6	10	0.942941	0.969965	0.97985	0.991546	0.960195	0.914996	0.922144	0.994992	1	0.932257
P29353-6	SHC1	Isoform 6 of SHC-transforming protein 1	10	0.970654	1	0.958805	0.877633	0.92085	0.880461	0.809094	0.96668	0.88971	0.871857
P29372	MPG	DNA-3-methyladenine glycosylase	7	0.964523	1	0.887408	0.692805	0.878911	0.77141	0.625791	0.900656	0.722317	0.62928
P29374	ARID4A	AT-rich interactive domain-containing protein 4A	2	0.877068	0.964338	0.876723	1	0.714264	0.84553	0.734384	0.933715	0.862136	0.719569
P29375	KDM5A	Lysine-specific demethylase 5A	1	1	0.967987	0.940005	0.665539	0.735985	0.781855	0.716741	0.943055	0.940685	0.668568
P29401-2	TKT	Isoform 2 of Transketolase	135	0.804784	0.786202	0.83627	0.84821	0.849387	0.881026	1	0.918121	0.92741	0.917924
P29590	PML	Protein PML	6	0.948855	0.887694	0.982488	1	0.864809	0.873704	0.873374	0.942781	0.960441	0.966372
P29597	TYK2	Non-receptor tyrosine-protein kinase TYK2	1	0.925266	1	0.883235	0.644671	0.828526	0.631764	0.562552	0.798867	0.667005	0.595785
P29692-2	EEF1D	Isoform 2 of Elongation factor 1-delta	40	0.899172	0.934056	0.885807	0.922901	0.927232	0.976167	1	0.901586	0.907811	0.982923
P29762	CRABP1	Cellular retinoic acid-binding protein 1	2	0.956122	0.90046	0.923116	0.975861	0.946535	0.983903	0.960446	1	0.944804	0.998695
P29966	MARCKS	Myristoylated alanine-rich C-kinase substrate	19	0.807187	0.881209	0.915005	0.948535	0.900665	0.998498	0.943273	0.902942	1	0.953867
P29992	GNA11	Guanine nucleotide-binding protein subunit alpha-11	7	0.860455	0.845133	0.916875	0.983963	1	0.837786	0.841874	0.93161	0.908172	0.835444
P30038	ALDH4A1	Delta-1-pyrroline-5-carboxylate dehydrogenase, mitochondrial	15	0.908337	0.924038	0.871849	0.939547	0.948946	1	0.987929	0.894784	0.930225	0.936689
P30039	PBLD	Phenazine biosynthesis-like domain-containing protein	4	0.948752	1	0.964616	0.926855	0.931089	0.997717	0.962986	0.879958	0.877407	0.88184
P30040	ERP29	Endoplasmic reticulum resident protein 29	22	0.871886	0.883374	0.876445	0.931968	0.93679	1	0.98432	0.93754	0.949922	0.965768
P30041	PRDX6	Peroxiredoxin-6	34	0.844265	0.813693	0.923638	0.913293	0.921164	0.959071	1	0.868121	0.96732	0.97701
P30042	C21orf33	ES1 protein homolog, mitochondrial	16	0.927267	0.90472	0.884607	0.897068	0.905569	0.94785	1	0.864478	0.946347	0.965797
P30043	BLVRB	Flavin reductase (NADPH)	29	0.860892	0.805121	0.892113	0.949642	0.864335	0.983066	1	0.903462	0.901473	0.974713
P30044	PRDX5	Peroxiredoxin-5, mitochondrial	24	0.794034	0.77803	0.781145	0.800959	0.840767	0.957616	1	0.781893	0.864286	0.921585
P30046	DDT	D-dopachrome decarboxylase	11	0.873053	0.875182	0.950618	0.949489	0.938897	1	0.997463	0.908021	0.960135	0.936348
P30048	PRDX3	Thioredoxin-dependent peroxide reductase, mitochondrial	18	0.81201	0.753193	0.836659	0.863022	0.883267	0.914078	1	0.79962	0.875885	0.85159
P30049	ATP5D	ATP synthase subunit delta, mitochondrial	2	0.868776	0.838613	0.979145	0.997452	0.913542	0.871667	0.8388	1	0.917877	0.87944
P30050	RPL12	60S ribosomal protein L12	32	0.888627	0.885106	0.903565	0.876966	0.945854	0.976931	0.962389	0.876073	1	0.967216
P30084	ECHS1	Enoyl-CoA hydratase, mitochondrial	19	0.938457	0.918074	0.951874	0.939108	0.947455	1	0.967184	0.973183	0.988014	0.946672
P30085	CMPK1	UMP-CMP kinase	16	0.679232	0.677722	0.705097	0.729698	0.661467	0.772802	1	0.674014	0.683925	0.726331
P30086	PEBP1	Phosphatidylethanolamine-binding protein 1	22	0.82879	0.878412	0.836121	0.948143	0.903169	1	0.970541	0.957162	0.935933	0.968242
P30101	PDIA3	Protein disulfide-isomerase A3	68	0.886772	0.895239	0.89725	0.933881	0.894868	0.987445	1	0.965168	0.932598	0.98745
P30153	PPP2R1A	Serine/threonine-protein phosphatase 2A 65 kDa regulatory subunit A alpha isoform	40	0.995946	1	0.960286	0.923655	0.987886	0.913837	0.854714	0.965042	0.870792	0.831005
P30154-2	PPP2R1B	Isoform 2 of Serine/threonine-protein phosphatase 2A 65 kDa regulatory subunit A beta isoform	7	1	0.999226	0.796411	0.583839	0.787249	0.499382	0.370359	0.780555	0.537183	0.382223
P30260-2	CDC27	Isoform 2 of Cell division cycle protein 27 homolog	18	1	0.981706	0.903833	0.836174	0.882031	0.828845	0.786427	0.835979	0.803545	0.749582
P30405	PPIF	Peptidyl-prolyl cis-trans isomerase F, mitochondrial	21	0.939909	0.885541	0.923764	1	0.921855	0.947342	0.931682	0.933057	0.946451	0.936478
P30419	NMT1	Glycylpeptide N-tetradecanoyltransferase 1	20	0.980021	0.894579	0.974588	0.922192	1	0.925374	0.99963	0.96587	0.941714	0.950736
P30508	HLA-C	HLA class I histocompatibility antigen, Cw-12 alpha chain	7	0.656636	0.639015	0.738083	1	0.663537	0.735448	0.70421	0.676498	0.640218	0.670828
P30519	HMOX2	Heme oxygenase 2	12	0.811527	0.728678	0.715753	0.817274	0.701664	0.844362	0.877971	1	0.706523	0.956989
P30520	ADSS	Adenylosuccinate synthetase isozyme 2	26	0.931244	0.945726	0.950232	0.968492	0.980247	0.990281	0.974661	1	0.993639	0.975996
P30530	AXL	Tyrosine-protein kinase receptor UFO	4	0.963037	1	0.69623	0.455214	0.853543	0.551416	0.519913	0.660761	0.513026	0.426542
P30533	LRPAP1	Alpha-2-macroglobulin receptor-associated protein	8	0.946092	1	0.772104	0.686322	0.898294	0.920939	0.941469	0.823194	0.869519	0.899802
P30536	TSPO	Translocator protein	1	0.691161	0.642237	0.718415	0.948678	0.972811	0.983205	1	0.759539	0.818928	0.93858
P30566	ADSL	Adenylosuccinate lyase	21	0.880113	0.89915	0.911153	0.951101	0.889177	0.938805	0.906782	0.926164	1	0.944332
P30622-2	CLIP1	Isoform 3 of CAP-Gly domain-containing linker protein 1	65	0.951565	0.987222	0.949236	0.952474	0.954643	0.985749	0.974892	0.964004	1	0.999655
P30626	SRI	Sorcin	21	0.895653	0.912292	0.92943	0.930171	0.921964	0.991398	0.943466	0.872648	1	0.977773
P30740	SERPINB1	Leukocyte elastase inhibitor	20	0.932358	0.906854	0.92333	0.927894	0.979611	1	0.981127	0.936352	0.983711	0.95814
P30825	SLC7A1	High affinity cationic amino acid transporter 1	2	0.915323	0.813389	0.893018	0.941672	0.905175	0.784322	0.905253	0.8846	1	0.847441
P30837	ALDH1B1	Aldehyde dehydrogenase X, mitochondrial	25	0.967307	0.966456	0.95539	0.967127	0.961204	0.992215	0.985628	1	0.989194	0.962806
P30838	ALDH3A1	Aldehyde dehydrogenase, dimeric NADP-preferring	106	0.830264	0.908093	0.828625	0.942556	0.873885	1	0.956793	0.9027	0.963682	0.926459
P30876	POLR2B	DNA-directed RNA polymerase II subunit RPB2	31	1	0.94223	0.93194	0.822733	0.997402	0.789433	0.674402	0.931738	0.741891	0.627526
P30990	NTS	Neurotensin/neuromedin N	1	0.462486	0.400945	0.590283	0.732572	0.453712	0.689685	1	0.41603	0.519168	0.634099
P31040	SDHA	Succinate dehydrogenase [ubiquinone] flavoprotein subunit, mitochondrial	23	0.951352	0.959086	0.958973	0.953395	0.981157	0.992934	0.951236	1	0.924449	0.885616
P31150	GDI1	Rab GDP dissociation inhibitor alpha	22	0.792448	0.743232	0.843709	0.857408	0.889558	0.929114	0.967778	0.838498	0.951905	1
P31153	MAT2A	S-adenosylmethionine synthase isoform type-2	33	0.970612	0.9318	1	0.98246	0.893783	0.831789	0.779402	0.96665	0.948443	0.879201
P31321	PRKAR1B	cAMP-dependent protein kinase type I-beta regulatory subunit	3	0.856719	1	0.802413	0.694435	0.736443	0.697477	0.626011	0.776062	0.684249	0.667708
P31323	PRKAR2B	cAMP-dependent protein kinase type II-beta regulatory subunit	1	1	0.910909	0.962595	0.805771	0.961168	0.83722	0.725131	0.943356	0.869935	0.717645
P31327-3	CPS1	Isoform 3 of Carbamoyl-phosphate synthase [ammonia], mitochondrial	64	0.836698	0.824945	0.948451	0.943434	0.890927	0.920049	0.972904	0.892998	1	0.998403
P31350-2	RRM2	Isoform 2 of Ribonucleoside-diphosphate reductase subunit M2	18	1	0.755329	0.698996	0.456848	0.775747	0.504656	0.480783	0.698342	0.503107	0.49471
P31483	TIA1	Nucleolysin TIA-1 isoform p40	5	0.932733	0.977515	0.896196	0.905399	0.856848	0.897067	0.888378	1	0.919247	0.91683
P31641	SLC6A6	Sodium- and chloride-dependent taurine transporter	3	0.778307	0.83508	0.84106	0.860869	0.828761	0.843157	0.810045	0.811027	1	0.859138
P31644	GABRA5	Gamma-aminobutyric acid receptor subunit alpha-5	1	0.804167	1	0.716881	0.703789	0.768732	0.615029	0.499212	0.808129	0.683086	0.557153
P31689	DNAJA1	DnaJ homolog subfamily A member 1	36	0.797283	0.849114	0.839063	1	0.759691	0.75463	0.700754	0.781122	0.766476	0.725373
P31749	AKT1	RAC-alpha serine/threonine-protein kinase	5	1	0.969739	0.94687	0.921374	0.961989	0.976149	0.948536	0.931408	0.881208	0.825822
P31751	AKT2	RAC-beta serine/threonine-protein kinase	16	1	0.948009	0.925054	0.790276	0.991744	0.884606	0.850404	0.94199	0.846216	0.830664
P31930	UQCRC1	Cytochrome b-c1 complex subunit 1, mitochondrial	34	0.909848	0.855396	0.93717	0.972585	0.933799	0.95426	1	0.991206	0.912925	0.922232
P31937	HIBADH	3-hydroxyisobutyrate dehydrogenase, mitochondrial	14	0.803855	0.845262	0.837623	0.880149	0.865831	0.973082	0.982779	0.848471	0.982183	1
P31939	ATIC	Bifunctional purine biosynthesis protein PURH	79	0.920998	0.920813	0.953403	0.956927	0.935395	0.999104	1	0.956346	0.991442	0.98923
P31942	HNRNPH3	Heterogeneous nuclear ribonucleoprotein H3	15	0.855901	0.926689	0.894135	1	0.870488	0.941181	0.95163	0.918127	0.898053	0.889565
P31946	YWHAB	14-3-3 protein beta/alpha	13	0.878898	0.895976	0.862865	0.873003	0.93188	1	0.957812	0.895857	0.980477	0.939621
P31947	SFN	14-3-3 protein sigma	23	0.928451	0.988285	0.923683	0.988925	0.930583	0.967137	0.911599	1	0.989505	0.981115
P31948	STIP1	Stress-induced-phosphoprotein 1	79	0.946513	0.961498	0.956557	0.960751	0.955426	1	0.982663	0.96539	0.994415	0.98963
P31949	S100A11	Protein S100-A11	25	0.800263	0.788068	0.877001	1	0.835564	0.939923	0.993235	0.83707	0.908252	0.905717
P32004	L1CAM	Neural cell adhesion molecule L1	1	0.866948	1	0.997917	0.890712	0.904953	0.799675	0.755314	0.87025	0.957445	0.825867
P32121-3	ARRB2	Isoform 2 of Beta-arrestin-2	8	0.969625	0.993261	0.974655	0.979513	0.961061	0.992913	0.982365	0.987168	0.961247	1
P32189	GK	Glycerol kinase	2	0.990828	0.91349	0.901138	0.93661	0.832952	0.953309	0.856813	0.878361	1	0.97035
P32320	CDA	Cytidine deaminase	4	0.822359	0.888571	0.935777	1	0.913602	0.97548	0.967875	0.921735	0.929208	0.857239
P32321-2	DCTD	Isoform 2 of Deoxycytidylate deaminase	16	0.941352	0.922365	1	0.92785	0.853637	0.933945	0.979493	0.923055	0.927932	0.925349
P32322	PYCR1	Pyrroline-5-carboxylate reductase 1, mitochondrial	16	0.959015	1	0.986673	0.896035	0.938076	0.899271	0.806632	0.996977	0.931095	0.820184
P32519	ELF1	ETS-related transcription factor Elf-1	2	0.956091	1	0.76207	0.646264	0.605943	0.434739	0.35069	0.785043	0.510838	0.354189
P32780	GTF2H1	General transcription factor IIH subunit 1	3	0.990682	1	0.945915	0.910465	0.881092	0.834917	0.765416	0.942355	0.865781	0.807697
P32856	STX2	Syntaxin-2	3	0.850962	0.855771	0.893136	1	0.925807	0.902099	0.870685	0.85742	0.882928	0.887626
P32929	CTH	Cystathionine gamma-lyase	1	1	0.66637	0.817367	0.726505	0.59351	0.629067	0.791006	0.706918	0.761256	0.817891
P32969	RPL9	60S ribosomal protein L9	32	0.983153	0.946346	0.992593	0.932514	0.981055	0.980691	0.910724	1	0.974797	0.970936
P32970	CD70	CD70 antigen	1	0.797104	0.949717	1	0.973782	0.973403	0.998405	0.87368	0.96409	0.992729	0.898512
P33121	ACSL1	Long-chain-fatty-acid--CoA ligase 1	16	0.797496	0.775382	0.802401	0.83364	0.779516	0.79184	1	0.800043	0.799839	0.836754
P33176	KIF5B	Kinesin-1 heavy chain	65	0.971933	1	0.956544	0.971751	0.990481	0.991829	0.924983	0.959388	0.96385	0.973602
P33240	CSTF2	Cleavage stimulation factor subunit 2	20	0.97047	1	0.922708	0.932897	0.897674	0.900478	0.881376	0.921818	0.928909	0.897388
P33316	DUT	Deoxyuridine 5'-triphosphate nucleotidohydrolase, mitochondrial	19	0.942394	0.993315	0.907961	0.959845	0.959471	1	0.851536	0.921667	0.913184	0.814907
P33527-9	ABCC1	Isoform 9 of Multidrug resistance-associated protein 1	46	0.830703	0.873144	0.849802	0.968582	0.973387	0.861263	0.933256	0.787537	1	0.869211
P33764	S100A3	Protein S100-A3	7	0.891093	0.862016	0.887693	0.980215	0.90703	1	0.958106	0.877358	0.879523	0.893846
P33981	TTK	Dual specificity protein kinase TTK	6	0.942165	1	0.80217	0.665533	0.739209	0.599707	0.468401	0.767134	0.601543	0.510144
P33991	MCM4	DNA replication licensing factor MCM4	47	0.977398	0.978997	0.960991	0.941462	0.955437	1	0.983597	0.94878	0.962415	0.985775
P33992	MCM5	DNA replication licensing factor MCM5	49	0.97194	0.898554	0.985288	0.977526	0.961049	0.990053	1	0.945104	0.979283	0.980859
P33993	MCM7	DNA replication licensing factor MCM7	42	0.994674	0.855205	0.969869	0.912129	0.992275	0.940399	0.987905	0.94137	0.874195	1
P34896	SHMT1	Serine hydroxymethyltransferase, cytosolic	20	0.911045	0.911372	0.893429	0.899947	0.931049	1	0.967159	0.920648	0.990359	0.969089
P34897	SHMT2	Serine hydroxymethyltransferase, mitochondrial	39	0.956642	0.93502	0.92527	0.894927	0.962099	0.952421	1	0.97422	0.909928	0.941311
P34913	EPHX2	Bifunctional epoxide hydrolase 2	11	0.85966	0.818507	0.9491	0.974943	0.877035	0.874795	0.975949	0.914308	1	0.92772
P34932	HSPA4	Heat shock 70 kDa protein 4	110	0.907292	0.932216	0.916471	0.934179	0.951031	1	0.978269	0.91103	0.965235	0.991504
P34947	GRK5	G protein-coupled receptor kinase 5	1	1	0.847709	0.89836	0.717885	0.798366	0.922951	0.861089	0.986678	0.712714	0.815149
P34949	MPI	Mannose-6-phosphate isomerase	14	0.924357	0.892144	0.969846	0.927146	0.911417	0.955153	1	0.951345	0.96552	0.920239
P35052	GPC1	Glypican-1	21	0.951001	1	0.652997	0.408749	0.685482	0.427862	0.279851	0.713806	0.386739	0.301076
P35080	PFN2	Profilin-2	5	0.852047	0.854008	0.985744	0.917735	0.866766	0.95256	1	0.896541	0.905729	0.960264
P35080-2	PFN2	Isoform IIb of Profilin-2	14	0.876047	0.95291	0.85438	0.80275	0.841941	1	0.944351	0.848591	0.880889	0.833897
P35219	CA8	Carbonic anhydrase-related protein	3	1	0.828626	0.815527	0.70146	0.951652	0.844405	0.8699	0.804044	0.833865	0.930476
P35221-2	CTNNA1	Isoform 2 of Catenin alpha-1	41	0.900822	1	0.731138	0.646237	0.744484	0.688896	0.577705	0.733685	0.709777	0.583686
P35222	CTNNB1	Catenin beta-1	15	0.885037	1	0.761926	0.856775	0.740938	0.801282	0.734146	0.756012	0.860642	0.785039
P35227	PCGF2	Polycomb group RING finger protein 2	1	1	0.952973	0.906589	0.835155	0.823719	0.723775	0.727641	0.806693	0.766165	0.760568
P35232	PHB	Prohibitin	32	0.940639	0.830648	0.91817	0.922988	0.971135	0.963601	1	0.905503	0.935706	0.994648
P35237	SERPINB6	Serpin B6	25	0.97626	0.892194	0.980151	0.983518	1	0.984139	0.997465	0.961952	0.979701	0.984462
P35240-2	NF2	Isoform 2 of Merlin	4	0.874873	1	0.821231	0.769663	0.804517	0.775059	0.689588	0.767411	0.676741	0.740313
P35241	RDX	Radixin	79	0.896758	0.913405	0.913457	0.929893	0.937199	1	0.952357	0.935421	0.95865	0.958506
P35244	RPA3	Replication protein A 14 kDa subunit	12	0.979308	1	0.962882	0.990193	0.928487	0.959242	0.911621	0.935968	0.930697	0.939992
P35249	RFC4	Replication factor C subunit 4	23	0.965193	1	0.964097	0.928285	0.904004	0.896546	0.83853	0.901356	0.920613	0.850728
P35250	RFC2	Replication factor C subunit 2	19	1	0.950336	0.978274	0.890063	0.932107	0.835074	0.827686	0.929271	0.875712	0.825949
P35251	RFC1	Replication factor C subunit 1	19	0.966728	1	0.942141	0.878942	0.882414	0.887154	0.853898	0.925293	0.923792	0.903812
P35268	RPL22	60S ribosomal protein L22	12	0.930001	0.859498	0.964927	0.958902	0.986022	1	0.977428	0.970887	0.936409	0.917778
P35269	GTF2F1	General transcription factor IIF subunit 1	9	0.984035	1	0.898326	0.928612	0.934981	0.91906	0.880057	0.987954	0.936653	0.877256
P35270	SPR	Sepiapterin reductase	23	0.86429	0.862533	0.872297	0.882997	0.921623	0.959448	0.993421	0.855362	0.95762	1
P35354	PTGS2	Prostaglandin G/H synthase 2	3	0.812866	0.843138	0.892251	1	0.668903	0.424148	0.42767	0.871701	0.606319	0.659292
P35520-2	CBS	Isoform 2 of Cystathionine beta-synthase	5	0.932347	1	0.856078	0.773946	0.826334	0.737709	0.794008	0.79983	0.749882	0.790218
P35568	IRS1	Insulin receptor substrate 1	4	1	0.913838	0.738269	0.510429	0.642558	0.320668	0.26813	0.657435	0.396586	0.262054
P35573	AGL	Glycogen debranching enzyme	24	0.957801	0.924241	0.968998	1	0.962723	0.933032	0.931577	0.963288	0.965994	0.934011
P35579	MYH9	Myosin-9	267	0.95755	0.949774	0.93581	0.904847	0.933993	0.954935	0.964306	0.9315	0.989421	1
P35580	MYH10	Myosin-10	73	0.903311	0.906492	0.937752	0.937198	0.915476	0.977219	0.994231	0.953538	0.981239	1
P35606	COPB2	Coatomer subunit beta'	50	0.94316	0.898976	0.935926	0.9137	1	0.954945	0.934136	0.928715	0.971727	0.990809
P35610	SOAT1	Sterol O-acyltransferase 1	6	0.869639	0.944657	0.814177	0.877532	0.836809	0.925071	0.839425	1	0.801775	0.790354
P35611-3	ADD1	Isoform 3 of Alpha-adducin	10	0.948947	0.98076	1	0.886429	0.904603	0.83061	0.784192	0.93104	0.902157	0.838474
P35612	ADD2	Beta-adducin	16	0.952234	1	0.970228	0.935905	0.901761	0.909926	0.917121	0.944174	0.952676	0.905094
P35613	BSG	Basigin	6	0.836218	1	0.81938	0.86475	0.83086	0.858411	0.83742	0.773352	0.888373	0.781385
P35625	TIMP3	Metalloproteinase inhibitor 3	3	0.550138	0.281916	0.687711	0.499794	0.728903	0.485041	0.556743	1	0.646242	0.80843
P35637	FUS	RNA-binding protein FUS	29	0.880927	0.934614	0.866064	0.883089	0.935207	1	0.981528	0.917971	0.998202	0.960937
P35658-5	NUP214	Isoform 5 of Nuclear pore complex protein Nup214	55	0.956504	1	0.940284	0.924811	0.939575	0.946947	0.953777	0.966462	0.944058	0.899088
P35659	DEK	Protein DEK	26	0.87494	0.885932	0.893605	0.884093	0.907761	1	0.933705	0.828691	0.980388	0.953855
P35749-2	MYH11	Isoform 2 of Myosin-11	1	0.816755	0.904531	0.983842	1	0.840413	0.849899	0.802658	0.909269	0.835592	0.782242
P35754	GLRX	Glutaredoxin-1	12	0.810788	0.796757	0.804755	0.713673	0.872149	1	0.988548	0.732899	0.949887	0.978491
P35790	CHKA	Choline kinase alpha	2	0.855185	0.7654	0.761163	0.738739	0.94685	0.680152	0.84248	1	0.752915	0.587112
P35813-3	PPM1A	Isoform 3 of Protein phosphatase 1A	12	0.975776	1	0.958571	0.933803	0.970296	0.965756	0.952308	0.961142	0.974023	0.949662
P35869	AHR	Aryl hydrocarbon receptor	1	0.791077	1	0.395679	0.211088	0.429866	0.200874	0.124732	0.438565	0.10732	0.106435
P35914	HMGCL	Hydroxymethylglutaryl-CoA lyase, mitochondrial	7	0.935773	0.913227	0.939905	0.929861	0.897759	0.995483	1	0.938888	0.954614	0.962936
P35998	PSMC2	26S protease regulatory subunit 7	40	0.953686	1	0.918846	0.912627	0.952929	0.9857	0.966225	0.924857	0.973845	0.970595
P36404	ARL2	ADP-ribosylation factor-like protein 2	11	1	0.805366	0.963396	0.743317	0.962843	0.780152	0.850179	0.887024	0.754721	0.757801
P36405	ARL3	ADP-ribosylation factor-like protein 3	18	0.845691	0.904191	0.924148	0.944141	0.91666	1	0.925319	0.920054	0.977249	0.951515
P36507	MAP2K2	Dual specificity mitogen-activated protein kinase kinase 2	10	0.974747	0.899429	0.950354	0.932774	1	0.993011	0.950768	0.94726	0.93231	0.895574
P36542	ATP5C1	ATP synthase subunit gamma, mitochondrial	17	0.957224	0.882372	0.933463	0.912041	0.994389	0.985447	1	0.940864	0.880219	0.924565
P36543	ATP6V1E1	V-type proton ATPase subunit E 1	17	0.818332	0.84015	0.810161	0.818579	0.894612	0.991709	1	0.818139	0.81352	0.762959
P36551	CPOX	Coproporphyrinogen-III oxidase, mitochondrial	14	0.987734	0.953942	0.932112	0.884467	0.942668	0.917607	0.975343	1	0.947104	0.971286
P36578	RPL4	60S ribosomal protein L4	69	0.864293	0.876795	0.874194	0.825726	0.905052	0.924884	1	0.879258	0.90626	0.859907
P36639	NUDT1	7,8-dihydro-8-oxoguanine triphosphatase	9	0.903469	0.947198	0.973072	0.988055	0.934074	0.973056	0.896498	1	0.937573	0.866127
P36776	LONP1	Lon protease homolog, mitochondrial	46	0.921346	0.901087	0.952459	0.943576	0.95793	0.976488	1	0.967776	0.959499	0.993526
P36871	PGM1	Phosphoglucomutase-1	40	0.942551	0.903028	0.967935	0.978201	0.969057	0.974807	0.999572	0.983874	0.997601	1
P36873-2	PPP1CC	Isoform Gamma-2 of Serine/threonine-protein phosphatase PP1-gamma catalytic subunit	15	0.990138	0.842312	0.906979	0.826508	1	0.800689	0.80951	0.90287	0.770033	0.792168
P36915	GNL1	Guanine nucleotide-binding protein-like 1	9	0.839648	0.888492	0.988977	1	0.886904	0.935133	0.892117	0.921907	0.974714	0.999302
P36941	LTBR	Tumor necrosis factor receptor superfamily member 3	1	0.827351	1	0.555025	0.417209	0.651876	0.446738	0.490703	0.685434	0.406621	0.374865
P36954	POLR2I	DNA-directed RNA polymerase II subunit RPB9	3	0.908916	1	0.800521	0.698926	0.796229	0.682889	0.507411	0.786148	0.553522	0.405602
P36957	DLST	Dihydrolipoyllysine-residue succinyltransferase component of 2-oxoglutarate dehydrogenase complex, mitochondrial	29	0.836449	0.822111	0.930309	0.953745	0.874326	0.910009	0.869202	0.912231	1	0.963233
P36969	GPX4	Phospholipid hydroperoxide glutathione peroxidase, mitochondrial	6	0.46674	0.440795	0.544055	0.767378	0.52437	0.812641	1	0.494855	0.580766	0.726241
P37108	SRP14	Signal recognition particle 14 kDa protein	17	0.884655	0.871148	0.983929	1	0.882404	0.988459	0.926427	0.952253	0.948958	0.89562
P37198	NUP62	Nuclear pore glycoprotein p62	15	0.95281	1	0.921203	0.901493	0.912481	0.903918	0.90229	0.903201	0.925527	0.90921
P37235	HPCAL1	Hippocalcin-like protein 1	13	0.918228	0.94083	0.958071	0.99824	0.942326	1	0.994557	0.966143	0.965572	0.993913
P37268	FDFT1	Squalene synthase	8	0.955546	1	0.876963	0.880406	0.928615	0.941921	0.793678	0.805262	0.842152	0.790472
P37275-2	ZEB1	Isoform 2 of Zinc finger E-box-binding homeobox 1	2	0.961458	1	0.890587	0.898333	0.893955	0.766716	0.664829	0.951531	0.845026	0.732086
P37802	TAGLN2	Transgelin-2	42	0.846269	0.904844	0.848693	0.881138	0.88743	1	0.971861	0.832756	0.927082	0.882543
P37837	TALDO1	Transaldolase	51	0.784105	0.775056	0.795762	0.794619	0.83073	0.889346	1	0.786378	0.872118	0.867127
P38117	ETFB	Electron transfer flavoprotein subunit beta	29	0.867025	0.894143	0.856606	0.849445	0.909607	1	0.968898	0.892909	0.945425	0.890307
P38159	RBMX	RNA-binding motif protein, X chromosome	31	0.868404	0.905847	0.901701	0.924156	0.914847	1	0.979335	0.899969	0.956906	0.916411
P38398	BRCA1	Breast cancer type 1 susceptibility protein	3	0.972778	1	0.74959	0.479799	0.615432	0.454421	0.384566	0.701239	0.533964	0.436251
P38432	COIL	Coilin	7	0.983798	1	0.955179	0.954134	0.884301	0.901269	0.927752	0.931905	0.895192	0.837023
P38435	GGCX	Vitamin K-dependent gamma-carboxylase	3	0.880141	0.96585	0.882199	0.740018	0.922627	0.834247	0.789393	1	0.844496	0.92721
P38571	LIPA	Lysosomal acid lipase/cholesteryl ester hydrolase	5	1	0.957111	0.904705	0.955712	0.80167	0.654376	0.64994	0.762089	0.598304	0.523111
P38606	ATP6V1A	V-type proton ATPase catalytic subunit A	32	0.982826	0.948622	0.982478	0.988878	0.992689	0.973709	1	0.980048	0.971578	0.987148
P38646	HSPA9	Stress-70 protein, mitochondrial	93	0.947648	0.958849	0.944399	0.923789	0.96194	0.976353	0.944784	0.950722	1	0.959757
P38919	EIF4A3	Eukaryotic initiation factor 4A-III	31	1	0.874201	0.968794	0.923666	0.99224	0.859461	0.847117	0.953823	0.888512	0.862552
P38935	IGHMBP2	DNA-binding protein SMUBP-2	4	1	0.893495	0.880529	0.763604	0.808724	0.742217	0.769817	0.81789	0.814258	0.753052
P39019	RPS19	40S ribosomal protein S19	24	0.97381	0.998134	0.996898	0.9401	0.982377	0.955647	0.884607	0.963703	1	0.915353
P39023	RPL3	60S ribosomal protein L3	70	0.935564	0.945169	0.923716	0.902604	0.932888	0.982741	0.940401	0.994787	0.971691	1
P39060	COL18A1	Collagen alpha-1(XVIII) chain	4	0.948793	1	0.671689	0.601005	0.662778	0.54133	0.511516	0.807688	0.625205	0.580785
P39210	MPV17	Protein Mpv17	2	0.733221	0.714153	0.81264	0.850265	0.655239	0.792573	0.821435	0.785056	0.976907	1
P39656	DDOST	Dolichyl-diphosphooligosaccharide--protein glycosyltransferase 48 kDa subunit	15	0.893125	0.852287	0.886442	0.958391	0.890688	0.975168	1	0.968584	0.907323	0.951575
P39687	ANP32A	Acidic leucine-rich nuclear phosphoprotein 32 family member A	27	0.931385	0.870777	0.975877	0.993418	0.981873	0.994782	0.979003	0.944059	0.963665	1
P39748	FEN1	Flap endonuclease 1	24	1	0.949509	0.927284	0.912338	0.961783	0.94602	0.941834	0.960625	0.949437	0.899734
P39880-3	CUX1	Isoform 3 of Homeobox protein cut-like 1	19	0.955837	1	0.849588	0.839498	0.894921	0.921727	0.87628	0.908534	0.851596	0.848313
P40121	CAPG	Macrophage-capping protein	18	0.820149	0.917555	0.866875	0.959918	0.842665	1	0.978753	0.860326	0.966167	0.876926
P40123	CAP2	Adenylyl cyclase-associated protein 2	17	0.891706	0.912808	0.904814	0.957122	0.908321	1	0.962211	0.953618	0.960345	0.937375
P40189	IL6ST	Interleukin-6 receptor subunit beta	4	0.833448	1	0.625321	0.511335	0.557993	0.328787	0.235811	0.499807	0.303753	0.20679
P40199	CEACAM6	Carcinoembryonic antigen-related cell adhesion molecule 6	2	1	0.822682	0.792712	0.8193	0.770382	0.719335	0.657995	0.806142	0.737997	0.587811
P40222	TXLNA	Alpha-taxilin	20	0.938667	1	0.877275	0.838046	0.83954	0.804348	0.663102	0.886244	0.842292	0.772644
P40227	CCT6A	T-complex protein 1 subunit zeta	43	0.92462	0.951939	0.94845	0.983661	0.93256	0.970192	0.958592	0.944664	0.972135	1
P40261	NNMT	Nicotinamide N-methyltransferase	14	0.983654	0.952085	0.965484	0.970106	0.957499	0.999436	0.982627	0.990555	1	0.980639
P40424	PBX1	Pre-B-cell leukemia transcription factor 1	2	0.931591	1	0.743061	0.635434	0.727445	0.611557	0.540834	0.676006	0.688523	0.579274
P40429	RPL13A	60S ribosomal protein L13a	26	0.946547	0.941751	0.918907	0.837565	0.947712	0.965434	0.906686	0.926051	1	0.945207
P40616	ARL1	ADP-ribosylation factor-like protein 1	8	0.749231	0.784502	0.799242	0.905541	0.898853	0.944193	1	0.76265	0.835086	0.928944
P40692	MLH1	DNA mismatch repair protein Mlh1	13	0.88487	1	0.705585	0.606453	0.787345	0.722406	0.67726	0.639908	0.700456	0.712316
P40763	STAT3	Signal transducer and activator of transcription 3	20	0.981923	0.894326	0.931088	0.569797	1	0.56947	0.452067	0.884413	0.590081	0.483165
P40818	USP8	Ubiquitin carboxyl-terminal hydrolase 8	22	0.978546	1	0.935966	0.843239	0.878416	0.849303	0.801394	0.896149	0.860673	0.783813
P40855	PEX19	Peroxisomal biogenesis factor 19	8	0.931384	1	0.885714	0.869974	0.898839	0.953403	0.903417	0.905687	0.900524	0.870575
P40925-3	MDH1	Isoform 3 of Malate dehydrogenase, cytoplasmic	34	0.86447	0.870525	0.966708	1	0.91611	0.988636	0.943143	0.939236	0.998697	0.938643
P40926	MDH2	Malate dehydrogenase, mitochondrial	68	0.788313	0.792985	0.823586	0.864622	0.814046	0.90871	1	0.814816	0.897434	0.936877
P40937	RFC5	Replication factor C subunit 5	23	1	0.966892	0.959331	0.925266	0.974064	0.881726	0.875722	0.906223	0.844339	0.862626
P40938	RFC3	Replication factor C subunit 3	13	0.958056	1	0.863551	0.844415	0.875816	0.844774	0.78475	0.919489	0.810865	0.776756
P40939	HADHA	Trifunctional enzyme subunit alpha, mitochondrial	89	0.924765	0.890642	0.940172	0.957807	0.985319	0.992207	0.979048	0.945943	1	0.98406
P41091	EIF2S3	Eukaryotic translation initiation factor 2 subunit 3	36	1	0.96199	0.943067	0.899851	0.998026	0.913394	0.91764	0.943229	0.898113	0.898466
P41134	ID1	DNA-binding protein inhibitor ID-1	1	0.861332	1	0.576982	0.219646	0.113963	0.0980253	0.0608534	0.184971	0.0836565	0.0490799
P41208	CETN2	Centrin-2	6	0.890039	1	0.783725	0.784729	0.773764	0.827025	0.798087	0.708523	0.691959	0.650858
P41212	ETV6	Transcription factor ETV6	2	0.9629	0.979367	0.967988	0.99215	0.904807	0.836054	0.798022	0.984602	0.942895	1
P41214	EIF2D	Eukaryotic translation initiation factor 2D	15	0.916642	0.94724	0.889763	0.924773	0.907282	0.989684	1	0.898703	0.933842	0.973526
P41223	BUD31	Protein BUD31 homolog	5	0.908684	0.971784	1	0.857449	0.907649	0.832972	0.71571	0.82067	0.725044	0.870729
P41227	NAA10	N-alpha-acetyltransferase 10	13	0.946533	1	0.885491	0.890696	0.916008	0.95706	0.961398	0.92379	0.89497	0.955182
P41229	KDM5C	Lysine-specific demethylase 5C	4	1	0.85329	0.639793	0.48885	0.64402	0.431381	0.422743	0.591632	0.493176	0.431053
P41236	PPP1R2	Protein phosphatase inhibitor 2	2	0.764353	0.854323	0.873164	1	0.770417	0.86094	0.798148	0.850315	0.935971	0.86977
P41240	CSK	Tyrosine-protein kinase CSK	23	0.98481	0.96593	0.989358	0.93851	0.953355	0.940422	0.944586	1	0.958908	0.952902
P41250	GARS	Glycine--tRNA ligase	38	0.962	0.903364	0.908086	0.896709	0.963596	0.962854	0.990996	0.943383	0.936991	1
P41252	IARS	Isoleucine--tRNA ligase, cytoplasmic	72	0.928811	0.88504	0.915939	0.886144	0.964526	0.934075	1	0.885084	0.95648	0.966132
P41440	SLC19A1	Folate transporter 1	4	0.821888	1	0.789282	0.794602	0.820575	0.735324	0.735849	0.784054	0.767626	0.74971
P41567	EIF1	Eukaryotic translation initiation factor 1	14	0.94676	1	0.854364	0.912898	0.832816	0.699856	0.553421	0.925878	0.711805	0.582419
P41743	PRKCI	Protein kinase C iota type	13	0.944798	0.908326	0.993219	1	0.902252	0.904535	0.886814	0.980445	0.897861	0.919289
P42025	ACTR1B	Beta-centractin	16	0.930661	0.940213	0.8767	0.907872	0.954088	0.987407	1	0.935946	0.933398	0.963988
P42126	ECI1	Enoyl-CoA delta isomerase 1, mitochondrial	7	0.882663	0.833769	0.874301	0.892327	0.949139	0.954843	1	0.819038	0.916975	0.858818
P42166	TMPO	Lamina-associated polypeptide 2, isoform alpha	44	0.947153	0.98172	0.958194	1	0.919303	0.966351	0.896813	0.999979	0.997514	0.957406
P42167	TMPO	Lamina-associated polypeptide 2, isoforms beta/gamma	8	0.819052	0.804635	0.784952	0.88099	0.728785	0.927583	0.931542	0.999968	0.927412	1
P42224	STAT1	Signal transducer and activator of transcription 1-alpha/beta	3	0.833265	0.951372	0.936043	1	0.78212	0.846081	0.777827	0.930664	0.918299	0.841388
P42224-2	STAT1	Isoform Beta of Signal transducer and activator of transcription 1-alpha/beta	50	0.901164	0.896867	0.934454	1	0.936188	0.948101	0.920664	0.917833	0.965108	0.937069
P42226	STAT6	Signal transducer and activator of transcription 6	11	0.980186	0.855528	0.963652	0.835143	0.92257	0.930525	0.91498	1	0.841532	0.881687
P42285	SKIV2L2	Superkiller viralicidic activity 2-like 2	46	0.993837	1	0.960436	0.962127	0.993202	0.90547	0.877615	0.966745	0.908731	0.94691
P42330	AKR1C3	Aldo-keto reductase family 1 member C3	199	0.846744	0.832376	0.913699	0.958463	0.893213	0.958969	1	0.972347	0.994412	0.987
P42336	PIK3CA	Phosphatidylinositol 4,5-bisphosphate 3-kinase catalytic subunit alpha isoform	2	0.956744	0.985126	0.975497	1	0.923572	0.909768	0.92725	0.929556	0.981247	0.965856
P42338	PIK3CB	Phosphatidylinositol 4,5-bisphosphate 3-kinase catalytic subunit beta isoform	2	1	0.92223	0.897351	0.917876	0.905741	0.795114	0.929031	0.878605	0.890422	0.799533
P42345	MTOR	Serine/threonine-protein kinase mTOR	31	0.97121	0.949036	0.974036	0.954731	0.988088	0.959737	0.970251	0.965273	0.98013	1
P42356	PI4KA	Phosphatidylinositol 4-kinase alpha	6	0.892972	0.930442	0.933293	1	0.937219	0.901947	0.908867	0.953831	0.971693	0.908469
P42566	EPS15	Epidermal growth factor receptor substrate 15	26	0.832635	0.827915	0.843529	0.820063	0.844087	0.849295	0.858983	0.9206	0.957538	1
P42568	MLLT3	Protein AF-9	2	0.873485	0.885446	0.852457	0.618225	0.80472	0.61323	0.550771	1	0.740501	0.609656
P42574	CASP3	Caspase-3	7	0.979962	0.932249	1	0.989829	0.964728	0.945201	0.930662	0.988938	0.940605	0.912253
P42575	CASP2	Caspase-2	4	1	0.854924	0.819482	0.697081	0.688274	0.573947	0.519378	0.741751	0.600907	0.566687
P42677	RPS27	40S ribosomal protein S27	13	0.982474	1	0.972326	0.945677	0.9766	0.917456	0.927239	0.976745	0.970376	0.955037
P42684	ABL2	Abelson tyrosine-protein kinase 2	2	0.988427	0.979756	1	0.891529	0.834261	0.737295	0.814078	0.931038	0.91874	0.838698
P42694	HELZ	Probable helicase with zinc finger domain	3	0.91738	1	0.893672	0.624033	0.831268	0.668195	0.64941	0.83627	0.697092	0.651228
P42695	NCAPD3	Condensin-2 complex subunit D3	7	0.998118	1	0.812654	0.798369	0.894296	0.773643	0.759644	0.867967	0.775728	0.817873
P42696	RBM34	RNA-binding protein 34	15	0.967134	1	0.948652	0.848547	0.941499	0.915718	0.887973	0.917806	0.965305	0.982102
P42704	LRPPRC	Leucine-rich PPR motif-containing protein, mitochondrial	129	0.993458	0.973159	0.957911	0.880199	1	0.933025	0.897254	0.99016	0.932561	0.863273
P42765	ACAA2	3-ketoacyl-CoA thiolase, mitochondrial	22	0.824926	0.881467	0.853493	0.901724	0.869478	0.963136	0.972147	0.923527	1	0.943561
P42766	RPL35	60S ribosomal protein L35	6	0.938865	1	0.818324	0.835623	0.900372	0.942273	0.698424	0.632686	0.922008	0.917807
P42773	CDKN2C	Cyclin-dependent kinase 4 inhibitor C	1	0.582406	0.808362	0.808352	1	0.758312	0.811431	0.796568	0.641088	0.822069	0.764379
P42785	PRCP	Lysosomal Pro-X carboxypeptidase	4	0.972406	0.945198	0.942258	0.883494	1	0.911059	0.968245	0.932907	0.871792	0.846009
P42830	CXCL5	C-X-C motif chemokine 5	2	0.71958	0.562194	0.518017	0.637167	0.684629	0.757625	1	0.311703	0.241634	0.321623
P42858	HTT	Huntingtin	8	0.931315	0.98205	0.978758	1	0.928958	0.944916	0.916159	0.937491	0.940806	0.967217
P42892	ECE1	Endothelin-converting enzyme 1	10	0.959878	1	0.872403	0.918691	0.85733	0.838588	0.786914	0.914926	0.883073	0.74962
P42898	MTHFR	Methylenetetrahydrofolate reductase	1	0.737042	0.9269	1	0.753423	0.941247	0.793102	0.81985	0.951229	0.855852	0.849352
P43007	SLC1A4	Neutral amino acid transporter A	1	0.886319	1	0.781733	0.810582	0.820017	0.802552	0.718609	0.63349	0.812177	0.604913
P43034	PAFAH1B1	Platelet-activating factor acetylhydrolase IB subunit alpha	33	0.95813	0.931169	0.942593	0.903424	0.960735	0.948616	0.951078	0.971913	1	0.953971
P43155	CRAT	Carnitine O-acetyltransferase	16	0.891101	0.876816	0.935116	1	0.917131	0.929576	0.988089	0.972999	0.950882	0.978083
P43243	MATR3	Matrin-3	45	0.982426	0.963087	0.946236	0.962239	0.967016	1	0.992579	0.96746	0.997999	0.968826
P43246	MSH2	DNA mismatch repair protein Msh2	42	0.994081	1	0.97692	0.926874	0.992607	0.958139	0.952432	0.96034	0.991841	0.97639
P43250-2	GRK6	Isoform GRK6B of G protein-coupled receptor kinase 6	2	0.890322	1	0.857033	0.778379	0.752652	0.829694	0.728682	0.741917	0.729081	0.662021
P43304	GPD2	Glycerol-3-phosphate dehydrogenase, mitochondrial	37	0.917236	0.889271	0.879695	0.918756	0.89965	0.92997	0.958968	1	0.931516	0.987649
P43307	SSR1	Translocon-associated protein subunit alpha	8	0.837571	0.772557	0.820928	0.923205	0.865607	0.950875	0.951438	1	0.835994	0.988272
P43353	ALDH3B1	Aldehyde dehydrogenase family 3 member B1	10	0.962989	1	0.881996	0.865817	0.896387	0.82443	0.790422	0.927005	0.86473	0.806763
P43378	PTPN9	Tyrosine-protein phosphatase non-receptor type 9	4	0.931792	0.870873	0.852565	0.846023	0.931153	0.845455	1	0.868528	0.823725	0.884424
P43487	RANBP1	Ran-specific GTPase-activating protein	24	0.84249	0.907023	0.847803	0.970305	0.901719	0.991619	0.984504	0.93227	0.970446	1
P43490	NAMPT	Nicotinamide phosphoribosyltransferase	63	0.961268	0.946927	0.973529	0.97372	0.97608	0.97739	0.967266	0.965083	1	0.989449
P43686	PSMC4	26S protease regulatory subunit 6B	31	0.950952	1	0.910763	0.893159	0.868924	0.902476	0.88217	0.906654	0.929128	0.956761
P43897	TSFM	Elongation factor Ts, mitochondrial	15	0.957153	0.943118	0.939879	0.937583	0.979492	0.9863	0.94901	0.938425	1	0.968301
P45877	PPIC	Peptidyl-prolyl cis-trans isomerase C	7	1	0.93229	0.966968	0.903102	0.973494	0.898918	0.945373	0.961965	0.824938	0.856793
P45880-1	VDAC2	Isoform 1 of Voltage-dependent anion-selective channel protein 2	42	0.794546	0.817547	0.811219	0.883625	0.830112	0.963453	1	0.877177	0.882584	0.958883
P45954	ACADSB	Short/branched chain specific acyl-CoA dehydrogenase, mitochondrial	14	0.922994	0.945768	0.869735	0.939549	0.925386	1	0.982203	0.970022	0.936571	0.890856
P45973	CBX5	Chromobox protein homolog 5	20	0.864221	1	0.827097	0.864731	0.869814	0.912336	0.854575	0.845823	0.932693	0.823096
P45974	USP5	Ubiquitin carboxyl-terminal hydrolase 5	46	0.892912	0.906616	0.915305	0.914573	0.914104	0.963436	1	0.909637	0.947107	0.977662
P45983	MAPK8	Mitogen-activated protein kinase 8	6	0.893944	0.876236	0.922144	0.924313	0.889051	0.871266	0.880615	1	0.941069	0.951221
P45984	MAPK9	Mitogen-activated protein kinase 9	2	0.766868	0.764371	0.937672	1	0.828745	0.833776	0.826215	0.922219	0.908552	0.976972
P45985-2	MAP2K4	Isoform 2 of Dual specificity mitogen-activated protein kinase kinase 4	10	0.997547	0.961389	0.988762	0.917213	1	0.916157	0.867435	0.941517	0.879112	0.909331
P46013	MKI67	Antigen KI-67	81	0.990576	1	0.755838	0.584173	0.70433	0.597188	0.504143	0.745819	0.649306	0.534231
P46019	PHKA2	Phosphorylase b kinase regulatory subunit alpha, liver isoform	5	1	0.861669	0.82895	0.798143	0.871318	0.809807	0.798491	0.876238	0.736875	0.763312
P46020	PHKA1	Phosphorylase b kinase regulatory subunit alpha, skeletal muscle isoform	17	0.908091	0.884214	0.911891	0.963496	0.950475	0.895467	0.896902	1	0.843388	0.894023
P46060	RANGAP1	Ran GTPase-activating protein 1	31	1	0.972023	0.964381	0.916277	0.958731	0.937031	0.895941	0.929726	0.969161	0.987048
P46063	RECQL	ATP-dependent DNA helicase Q1	49	0.79686	0.700885	0.837321	0.818021	0.827702	0.806564	1	0.806502	0.810855	0.831114
P46087-4	NOP2	Isoform 4 of Putative ribosomal RNA methyltransferase NOP2	41	0.952209	0.979626	0.936298	0.949573	0.937424	0.96646	0.909369	1	0.993285	0.988303
P46100	ATRX	Transcriptional regulator ATRX	25	0.966604	1	0.882929	0.838322	0.899576	0.893568	0.858605	0.907043	0.86013	0.814016
P46108	CRK	Adapter molecule crk	17	0.934967	0.981312	0.91082	0.945679	0.938856	1	0.994451	0.881166	0.823651	0.796734
P46109	CRKL	Crk-like protein	14	0.927661	0.901243	0.923092	0.956288	0.862628	0.963806	1	0.878367	0.816767	0.824427
P46199	MTIF2	Translation initiation factor IF-2, mitochondrial	11	0.900147	0.961808	0.882374	0.915715	0.896139	0.957755	0.94476	0.905618	0.951393	1
P46379-3	BAG6	Isoform 3 of Large proline-rich protein BAG6	16	1	0.957514	0.882181	0.822812	0.891715	0.826195	0.889063	0.830853	0.840321	0.867579
P46459	NSF	Vesicle-fusing ATPase	42	0.909864	0.925281	0.959268	0.973493	0.932176	0.988482	1	0.939304	0.984285	0.98269
P46527	CDKN1B	Cyclin-dependent kinase inhibitor 1B	1	0.397982	0.433331	0.523877	1	0.212669	0.215854	0.217023	0.233583	0.224744	0.187397
P46531	NOTCH1	Neurogenic locus notch homolog protein 1	2	0.954605	0.853088	1	0.887146	0.906056	0.799068	0.934178	0.79864	0.819686	0.755926
P46734-3	MAP2K3	Isoform 2 of Dual specificity mitogen-activated protein kinase kinase 3	16	0.994525	0.921621	1	0.883831	0.981996	0.857045	0.817057	0.993221	0.811071	0.867529
P46736	BRCC3	Lys-63-specific deubiquitinase BRCC36	7	1	0.953303	0.963549	0.868805	0.954097	0.879533	0.841519	0.947962	0.883238	0.877866
P46776	RPL27A	60S ribosomal protein L27a	11	0.974814	1	0.919214	0.882035	0.980242	0.989351	0.936194	0.90273	0.997553	0.969185
P46777	RPL5	60S ribosomal protein L5	48	0.855144	0.886038	0.874774	0.881138	0.898659	0.906711	1	0.922586	0.921632	0.920676
P46778	RPL21	60S ribosomal protein L21	20	0.841821	0.870538	0.834545	0.879945	0.883335	0.916265	0.849217	1	0.937672	0.912034
P46779	RPL28	60S ribosomal protein L28	20	0.937367	0.957507	0.963732	0.933068	0.980244	1	0.911998	0.985097	0.987999	0.909458
P46781	RPS9	40S ribosomal protein S9	41	0.943221	0.945761	0.964916	0.904489	0.976198	0.934325	0.896182	0.967812	1	0.908865
P46782	RPS5	40S ribosomal protein S5	20	0.948881	1	0.957409	0.952637	0.953892	0.951715	0.891255	0.990831	0.958014	0.928243
P46783	RPS10	40S ribosomal protein S10	28	0.961262	0.943019	0.969672	0.937846	1	0.936675	0.956829	0.972951	0.926947	0.904787
P46821	MAP1B	Microtubule-associated protein 1B	147	0.993465	0.977865	0.932733	0.905211	0.957107	0.979849	0.948536	0.958937	0.982989	1
P46926	GNPDA1	Glucosamine-6-phosphate isomerase 1	22	0.950897	0.806811	0.937104	0.886301	0.973586	0.925443	1	0.938851	0.911981	0.963905
P46934-4	NEDD4	Isoform 4 of E3 ubiquitin-protein ligase NEDD4	23	1	0.890407	0.907662	0.840695	0.95116	0.864659	0.862274	0.912776	0.855984	0.878358
P46937-9	YAP1	Isoform 9 of Yorkie homolog	5	0.688393	0.712483	0.80269	0.95061	0.748702	0.822995	0.769314	0.955549	0.962062	1
P46939-2	UTRN	Isoform 2 of Utrophin	50	0.930055	1	0.917925	0.91598	0.952564	0.949229	0.926357	0.933402	0.954148	0.986856
P46940	IQGAP1	Ras GTPase-activating-like protein IQGAP1	140	0.887261	0.902959	0.884112	0.865717	0.951433	1	0.943325	0.898318	0.980619	0.974814
P46976	GYG1	Glycogenin-1	8	0.966507	0.910985	0.909136	0.867756	0.963982	0.995774	1	0.874509	0.991165	0.981672
P46977	STT3A	Dolichyl-diphosphooligosaccharide--protein glycosyltransferase subunit STT3A	8	0.878482	0.895829	0.798807	1	0.885672	0.961316	0.990175	0.936779	0.920012	0.97091
P47224	RABIF	Guanine nucleotide exchange factor MSS4	6	0.929693	0.999688	0.979291	1	0.971138	0.897099	0.84364	0.901467	0.876102	0.83106
P47712	PLA2G4A	Cytosolic phospholipase A2	21	0.902905	0.854271	0.967152	0.972657	0.938874	0.950709	1	0.947982	0.960323	0.936507
P47736-4	RAP1GAP	Isoform 4 of Rap1 GTPase-activating protein 1	8	0.958459	0.932758	0.926889	0.815018	0.965755	0.904046	1	0.937362	0.874628	0.880191
P47755	CAPZA2	F-actin-capping protein subunit alpha-2	17	0.969662	0.882887	0.971895	0.977693	1	0.979622	0.965182	0.990419	0.947321	0.976452
P47756	CAPZB	F-actin-capping protein subunit beta	1	0.792392	0.889194	0.808852	0.851557	0.931768	1	0.898765	0.822054	0.971543	0.921666
P47756-2	CAPZB	Isoform 2 of F-actin-capping protein subunit beta	25	0.903056	0.915432	0.904978	0.913611	0.929763	0.994499	1	0.871066	0.954743	0.954338
P47813	EIF1AX	Eukaryotic translation initiation factor 1A, X-chromosomal	4	0.818038	0.883665	0.850927	0.912824	0.921081	1	0.91606	0.864698	0.915752	0.875923
P47895	ALDH1A3	Aldehyde dehydrogenase family 1 member A3	21	0.977375	0.830725	0.970262	0.938488	0.97097	0.973403	0.938711	1	0.910776	0.931238
P47897	QARS	Glutamine--tRNA ligase	48	0.945119	0.88282	0.960256	0.900904	0.991383	0.986977	0.97388	0.918844	0.976541	1
P47914	RPL29	60S ribosomal protein L29	5	0.986689	0.933788	0.819269	0.911323	0.902603	0.912702	0.973443	0.831254	0.906264	1
P47974	ZFP36L2	Zinc finger protein 36, C3H1 type-like 2	4	0.609162	0.67912	0.9524	1	0.287855	0.174577	0.156082	0.324426	0.21858	0.192565
P47985	UQCRFS1	Cytochrome b-c1 complex subunit Rieske, mitochondrial	14	0.956308	0.978093	0.982668	0.971476	0.967389	0.992281	0.999357	0.978082	1	0.935368
P48047	ATP5O	ATP synthase subunit O, mitochondrial	15	0.891529	0.903917	0.86489	0.936081	0.928228	0.999567	1	0.930153	0.960987	0.921016
P48059-3	LIMS1	Isoform 3 of LIM and senescent cell antigen-like-containing domain protein 1	18	0.9489	0.961497	0.953206	0.948828	0.923433	1	0.935472	0.950164	0.95963	0.903967
P48147	PREP	Prolyl endopeptidase	39	0.951363	0.86812	0.935218	0.939126	0.981764	0.963468	0.993853	0.925982	0.967243	1
P48163	ME1	NADP-dependent malic enzyme	35	0.894277	0.84641	0.878725	0.909493	0.930727	0.923618	1	0.902955	0.902055	0.956529
P48200	IREB2	Iron-responsive element-binding protein 2	21	1	0.899569	0.939363	0.84154	0.778872	0.751229	0.78714	0.619629	0.574764	0.657448
P48307	TFPI2	Tissue factor pathway inhibitor 2	13	1	0.843184	0.808304	0.86169	0.878683	0.906512	0.669905	0.828021	0.770223	0.637621
P48382	RFX5	DNA-binding protein RFX5	1	0.949163	0.981132	0.854431	0.936379	0.844903	0.943024	1	0.973446	0.924057	0.839339
P48426	PIP4K2A	Phosphatidylinositol 5-phosphate 4-kinase type-2 alpha	10	0.934565	0.9454	0.934114	0.949525	0.912034	0.952374	0.959293	0.916061	0.971229	1
P48444	ARCN1	Coatomer subunit delta	43	0.938645	0.918998	1	0.933714	0.968243	0.904774	0.857335	0.978283	0.952495	0.923603
P48449	LSS	Lanosterol synthase	10	0.886095	0.814838	0.997349	1	0.96135	0.872505	0.908439	0.904102	0.973269	0.983196
P48454-3	PPP3CC	Isoform 3 of Serine/threonine-protein phosphatase 2B catalytic subunit gamma isoform	1	1	0.86742	0.897801	0.901715	0.964288	0.911472	0.912766	0.835941	0.828703	0.812009
P48506	GCLC	Glutamate--cysteine ligase catalytic subunit	39	0.944714	0.860948	0.979354	0.934068	0.976829	0.957017	0.996601	1	0.944889	0.955915
P48507	GCLM	Glutamate--cysteine ligase regulatory subunit	20	0.967713	1	0.936167	0.873649	0.963109	0.973165	0.948307	0.91133	0.995462	0.944391
P48509	CD151	CD151 antigen	5	0.701491	0.890372	0.772766	1	0.80184	0.928018	0.817456	0.745155	0.934319	0.828688
P48553	TRAPPC10	Trafficking protein particle complex subunit 10	1	0.685385	0.815509	0.664371	0.927231	1	0.822983	0.865045	0.614524	0.731433	0.991449
P48556	PSMD8	26S proteasome non-ATPase regulatory subunit 8	23	0.968131	0.918944	0.926125	0.895381	0.966593	0.943649	1	0.928322	0.908805	0.96607
P48634	PRRC2A	Protein PRRC2A	15	0.966613	1	0.902654	0.880088	0.902942	0.840824	0.738409	0.932395	0.891766	0.833731
P48637	GSS	Glutathione synthetase	25	0.810043	0.812201	0.889718	0.89521	0.873422	0.903762	0.927049	0.841271	0.965782	1
P48643	CCT5	T-complex protein 1 subunit epsilon	89	0.95243	0.929983	0.910104	0.925892	0.964774	0.986991	1	0.917591	0.919784	0.936369
P48681	NES	Nestin	4	1	0.951365	0.937128	0.948631	0.965924	0.939398	0.991917	0.937189	0.945281	0.953002
P48723	HSPA13	Heat shock 70 kDa protein 13	8	0.922826	0.838697	0.85387	1	0.707476	0.673745	0.703852	0.842412	0.6618	0.688875
P48729-2	CSNK1A1	Isoform 2 of Casein kinase I isoform alpha	8	1	0.946699	0.862374	0.801399	0.888259	0.740543	0.689404	0.860592	0.748347	0.709287
P48730	CSNK1D	Casein kinase I isoform delta	4	1	0.871737	0.866844	0.570393	0.67064	0.468502	0.443871	0.784693	0.477434	0.427424
P48735	IDH2	Isocitrate dehydrogenase [NADP], mitochondrial	21	0.83915	0.847689	0.921531	0.938634	0.866371	1	0.975747	0.894397	0.982409	0.933799
P48739-2	PITPNB	Isoform 2 of Phosphatidylinositol transfer protein beta isoform	20	0.973176	0.907209	0.951715	0.952463	0.967568	0.923534	0.963775	0.979726	0.938132	1
P48960	CD97	CD97 antigen	5	0.963887	1	0.918602	0.895258	0.996818	0.952521	0.8916	0.897171	0.88593	0.9064
P49005	POLD2	DNA polymerase delta subunit 2	7	0.967845	0.886337	0.937225	0.835287	1	0.813185	0.766312	0.95541	0.85261	0.82485
P49006	MARCKSL1	MARCKS-related protein	5	0.768193	0.919812	0.854512	0.933083	0.836035	1	0.971854	0.782322	0.902218	0.824132
P49023-3	PXN	Isoform Gamma of Paxillin	16	1	0.941021	0.972251	0.943172	0.946879	0.935225	0.857062	0.991254	0.897944	0.931441
P49069	CAMLG	Calcium signal-modulating cyclophilin ligand	3	0.871658	1	0.846714	0.883654	0.828652	0.949245	0.902	0.925778	0.850188	0.88838
P49116-2	NR2C2	Isoform 2 of Nuclear receptor subfamily 2 group C member 2	2	0.857768	1	0.958989	0.77677	0.763684	0.801455	0.578762	0.780667	0.789273	0.874546
P49137	MAPKAPK2	MAP kinase-activated protein kinase 2	10	0.952673	1	0.880177	0.710946	0.882259	0.691096	0.533179	0.807259	0.645559	0.544262
P49189	ALDH9A1	4-trimethylaminobutyraldehyde dehydrogenase	28	0.874776	0.862228	0.950666	1	0.891501	0.937151	0.925295	0.959847	0.998165	0.988492
P49207	RPL34	60S ribosomal protein L34	15	0.918593	0.970371	0.918523	0.905817	0.968442	1	0.919492	0.970622	0.956079	0.948345
P49247	RPIA	Ribose-5-phosphate isomerase	6	0.95491	0.898848	1	0.968192	0.932727	0.908476	0.89457	0.942537	0.878047	0.955588
P49257	LMAN1	Protein ERGIC-53	17	0.817392	0.804678	0.855152	0.869174	0.862275	0.895018	0.961764	0.953978	0.878415	1
P49321	NASP	Nuclear autoantigenic sperm protein	45	0.892193	0.921339	0.930699	0.95959	0.908117	0.950091	0.89379	0.95362	1	0.947724
P49327	FASN	Fatty acid synthase	163	0.956173	0.917083	0.928449	0.919469	1	0.951229	0.911534	0.933828	0.968514	0.964539
P49336	CDK8	Cyclin-dependent kinase 8	2	1	0.968493	0.901957	0.81904	0.92369	0.953491	0.899289	0.903955	0.928807	0.859707
P49354	FNTA	Protein farnesyltransferase/geranylgeranyltransferase type-1 subunit alpha	13	0.945017	0.89224	0.993727	0.992328	1	0.893304	0.907246	0.93257	0.950653	0.97608
P49356	FNTB	Protein farnesyltransferase subunit beta	7	0.939915	1	0.880361	0.87824	0.889594	0.953966	0.953858	0.876569	0.898966	0.920687
P49366	DHPS	Deoxyhypusine synthase	7	0.966568	1	0.874103	0.735015	0.898782	0.760452	0.613205	0.904756	0.741245	0.649083
P49368	CCT3	T-complex protein 1 subunit gamma	86	0.957209	0.97464	0.952057	0.956525	0.967082	0.987842	0.970507	0.967758	1	0.992851
P49406	MRPL19	39S ribosomal protein L19, mitochondrial	19	1	0.945107	0.99266	0.939246	0.969053	0.933858	0.945612	0.984581	0.870715	0.850255
P49407-2	ARRB1	Isoform 1B of Beta-arrestin-1	10	0.933866	0.935248	0.992608	0.986249	0.896328	1	0.938529	0.983182	0.999867	0.97346
P49411	TUFM	Elongation factor Tu, mitochondrial	73	0.867994	0.837184	0.868976	0.896388	0.910866	0.956461	1	0.89505	0.91977	0.962933
P49419-2	ALDH7A1	Isoform 2 of Alpha-aminoadipic semialdehyde dehydrogenase	34	0.862752	0.878885	0.886561	0.941125	0.904746	0.989555	1	0.882202	0.958892	0.937617
P49427	CDC34	Ubiquitin-conjugating enzyme E2 R1	6	0.95859	1	0.946958	0.825852	0.826948	0.622847	0.527995	0.853705	0.706326	0.619687
P49441	INPP1	Inositol polyphosphate 1-phosphatase	3	0.855762	0.833116	0.951026	1	0.928118	0.850302	0.884294	0.914658	0.843459	0.968257
P49448	GLUD2	Glutamate dehydrogenase 2, mitochondrial	8	0.904752	0.901822	0.916217	0.949272	0.888249	0.926119	1	0.952302	0.93374	0.933159
P49454	CENPF	Centromere protein F	22	0.973711	1	0.63795	0.50301	0.51744	0.384724	0.327938	0.612657	0.460457	0.400356
P49458	SRP9	Signal recognition particle 9 kDa protein	7	0.922938	0.923401	0.884812	0.87369	0.929994	1	0.967064	0.886527	0.910078	0.859569
P49459	UBE2A	Ubiquitin-conjugating enzyme E2 A	6	1	0.989672	0.926443	0.814739	0.906248	0.705724	0.645442	0.971052	0.7038	0.739672
P49585	PCYT1A	Choline-phosphate cytidylyltransferase A	12	0.954478	1	0.941421	0.910115	0.899217	0.882963	0.851823	0.990422	0.952109	0.92499
P49588	AARS	Alanine--tRNA ligase, cytoplasmic	73	0.979573	0.981303	0.949542	0.918882	0.960076	0.980287	0.937463	0.953806	1	0.983311
P49589-3	CARS	Isoform 3 of Cysteine--tRNA ligase, cytoplasmic	47	0.953138	0.916138	0.977164	0.951947	0.954991	0.970588	0.976502	0.953945	0.949796	1
P49590	HARS2	Probable histidine--tRNA ligase, mitochondrial	11	1	0.923938	0.911572	0.875707	0.884042	0.84127	0.835696	0.935396	0.88474	0.826364
P49591	SARS	Serine--tRNA ligase, cytoplasmic	27	1	0.927642	0.947276	0.943108	0.978011	0.943177	0.984939	0.969997	0.92022	0.988487
P49593	PPM1F	Protein phosphatase 1F	6	0.993203	0.897674	1	0.947151	0.984624	0.942093	0.985927	0.975609	0.910056	0.994791
P49642	PRIM1	DNA primase small subunit	13	0.953612	1	0.893882	0.853973	0.877159	0.860766	0.796191	0.852742	0.810282	0.758477
P49643	PRIM2	DNA primase large subunit	8	0.980968	1	0.910527	0.828149	0.865692	0.822413	0.705639	0.906086	0.891937	0.768124
P49711	CTCF	Transcriptional repressor CTCF	17	0.724061	0.804768	0.76191	0.84545	0.782676	0.859641	0.899991	0.8197	0.974096	1
P49720	PSMB3	Proteasome subunit beta type-3	12	0.960419	0.701902	0.972612	0.843228	1	0.815049	0.905866	0.97086	0.817628	0.827863
P49721	PSMB2	Proteasome subunit beta type-2	14	0.912459	0.753557	1	0.909298	0.990065	0.863208	0.950073	0.926547	0.881869	0.915673
P49736	MCM2	DNA replication licensing factor MCM2	59	0.974768	0.893222	0.969981	0.91777	0.990015	0.954499	1	0.959269	0.940399	0.991484
P49748-3	ACADVL	Isoform 3 of Very long-chain specific acyl-CoA dehydrogenase, mitochondrial	48	0.930614	0.921176	0.979398	0.958603	1	0.975914	0.976065	0.963229	0.921472	0.888301
P49750-4	YLPM1	Isoform 4 of YLP motif-containing protein 1	30	0.942426	1	0.926729	0.977313	0.921787	0.940504	0.95214	0.982259	0.983143	0.920483
P49753	ACOT2	Acyl-coenzyme A thioesterase 2, mitochondrial	19	0.907156	0.841455	0.899853	0.948442	0.939388	0.925375	1	0.929951	0.882037	0.901389
P49754	VPS41	Vacuolar protein sorting-associated protein 41 homolog	3	1	0.948707	0.863049	0.791994	0.95367	0.828704	0.821336	0.857978	0.853909	0.836564
P49755	TMED10	Transmembrane emp24 domain-containing protein 10	17	0.87341	0.87174	0.890019	0.888322	0.919994	0.978243	0.919802	0.978829	0.910607	1
P49756	RBM25	RNA-binding protein 25	21	0.88392	0.927486	0.951541	0.927888	0.881921	0.91648	0.895734	0.904576	1	0.969953
P49757	NUMB	Protein numb homolog	13	0.943377	1	0.974035	0.927759	0.90178	0.924026	0.859718	0.952086	0.95453	0.879767
P49759-3	CLK1	Isoform 3 of Dual specificity protein kinase CLK1	2	0.638875	0.578005	0.755363	1	0.381833	0.287038	0.284938	0.332172	0.229881	0.197019
P49761	CLK3	Dual specificity protein kinase CLK3	2	1	0.976647	0.785605	0.597588	0.704959	0.488551	0.488446	0.694698	0.491698	0.403893
P49768	PSEN1	Presenilin-1	1	0.871949	0.905132	0.866206	1	0.94754	0.835609	0.902774	0.816334	0.897237	0.916102
P49770	EIF2B2	Translation initiation factor eIF-2B subunit beta	7	1	0.933422	0.946126	0.85503	0.876905	0.760345	0.766032	0.897919	0.846717	0.811286
P49773	HINT1	Histidine triad nucleotide-binding protein 1	25	0.796506	0.827294	0.848452	0.920385	0.848267	0.940621	1	0.808417	0.902285	0.911809
P49790	NUP153	Nuclear pore complex protein Nup153	49	1	0.993577	0.908726	0.867182	0.879888	0.83302	0.819064	0.913842	0.833323	0.806399
P49792	RANBP2	E3 SUMO-protein ligase RanBP2	95	0.933043	1	0.89508	0.873944	0.874938	0.863902	0.835761	0.886846	0.899584	0.854473
P49795	RGS19	Regulator of G-protein signaling 19	1	0.766181	0.901349	0.781444	0.961794	0.699244	0.667663	0.607013	0.997645	1	0.639227
P49810	PSEN2	Presenilin-2	1	0.720269	1	0.886948	0.95677	0.854766	0.881484	0.752829	0.887996	0.861606	0.826743
P49815	TSC2	Tuberin	5	0.935605	1	0.91516	0.876051	0.84566	0.809522	0.81316	0.917259	0.814005	0.869681
P49821	NDUFV1	NADH dehydrogenase [ubiquinone] flavoprotein 1, mitochondrial	26	0.937358	0.941817	0.979697	1	0.954309	0.977246	0.976634	0.981511	0.943723	0.883989
P49840	GSK3A	Glycogen synthase kinase-3 alpha	18	1	0.944306	0.982723	0.959858	0.989854	0.871601	0.879644	0.912308	0.877588	0.877307
P49841-2	GSK3B	Isoform 2 of Glycogen synthase kinase-3 beta	5	1	0.94555	0.92798	0.841513	0.923275	0.811853	0.72951	0.915695	0.813062	0.799866
P49848-3	TAF6	Isoform 3 of Transcription initiation factor TFIID subunit 6	10	0.943955	1	0.860268	0.770192	0.903856	0.901156	0.92854	0.838983	0.776206	0.742018
P49902	NT5C2	Cytosolic purine 5'-nucleotidase	19	0.953299	0.881924	0.965926	0.9606	0.971382	0.929211	0.953169	0.965312	0.95429	1
P49903	SEPHS1	Selenide, water dikinase 1	16	0.932923	0.901269	0.926942	0.975909	0.942455	0.954272	0.932074	0.996099	1	0.963894
P49914	MTHFS	5-formyltetrahydrofolate cyclo-ligase	15	0.971493	0.968812	0.946497	0.952417	0.967733	1	0.945703	0.963604	0.976774	0.948825
P49915	GMPS	GMP synthase [glutamine-hydrolyzing]	50	0.980114	0.971342	0.945152	0.938823	0.968712	0.98354	0.962786	0.971535	0.981444	1
P49916	LIG3	DNA ligase 3	29	0.933376	1	0.896602	0.891675	0.954044	0.999993	0.957297	0.934439	0.961663	0.961754
P49917	LIG4	DNA ligase 4	6	0.981131	0.943631	0.970521	1	0.906593	0.886632	0.923992	0.902029	0.857009	0.902709
P49959	MRE11A	Double-strand break repair protein MRE11A	27	0.89735	0.869805	0.908994	0.93582	0.955604	0.957727	0.929213	0.917898	0.908416	1
P50148	GNAQ	Guanine nucleotide-binding protein G(q) subunit alpha	3	0.868599	1	0.880708	0.971305	0.899519	0.870315	0.9027	0.986765	0.921782	0.84553
P50213	IDH3A	Isocitrate dehydrogenase [NAD] subunit alpha, mitochondrial	25	0.926803	0.926171	0.943064	0.943337	0.940566	0.988809	1	0.927391	0.939013	0.973136
P50224-3	SULT1A3	Isoform 3 of Sulfotransferase 1A3/1A4	13	0.951786	0.872669	0.966868	0.993625	1	0.968209	0.982882	0.9596	0.986065	0.913424
P50225	SULT1A1	Sulfotransferase 1A1	4	0.982103	0.869893	0.959213	0.969277	0.980747	0.983509	1	0.953333	0.925973	0.92125
P50238	CRIP1	Cysteine-rich protein 1	13	0.892847	0.937428	0.79852	0.960261	0.835306	1	0.816287	0.905217	0.822216	0.83221
P50336	PPOX	Protoporphyrinogen oxidase	2	0.843572	0.809501	0.897165	1	0.831078	0.947571	0.928502	0.94443	0.973068	0.90222
P50395	GDI2	Rab GDP dissociation inhibitor beta	70	0.837565	0.812698	0.836705	0.838918	0.873318	0.913795	1	0.796816	0.880208	0.905925
P50402	EMD	Emerin	14	0.710342	0.873243	0.744816	0.899765	0.779345	1	0.954199	0.937164	0.882583	0.966372
P50416	CPT1A	Carnitine O-palmitoyltransferase 1, liver isoform	14	0.988942	0.951103	0.916375	0.934334	0.998465	0.945413	0.99883	0.946921	0.910594	1
P50440	GATM	Glycine amidinotransferase, mitochondrial	5	0.988496	0.910441	1	0.892726	0.975146	0.892582	0.979132	0.977486	0.902653	0.94041
P50443	SLC26A2	Sulfate transporter	2	0.722125	0.873993	0.73615	1	0.836367	0.767388	0.755331	0.819688	0.836364	0.841691
P50452	SERPINB8	Serpin B8	10	0.898189	0.787222	1	0.916018	0.876569	0.953166	0.920963	0.91572	0.865334	0.881815
P50453	SERPINB9	Serpin B9	15	0.970184	0.859511	0.986128	0.965004	1	0.953517	0.990514	0.946908	0.956418	0.989687
P50454	SERPINH1	Serpin H1	33	0.910178	1	0.856125	0.900238	0.815234	0.838767	0.828538	0.95998	0.848177	0.839035
P50502	ST13	Hsc70-interacting protein	30	0.890847	0.945508	0.931224	0.965591	0.96367	1	0.984748	0.925832	0.997577	0.975407
P50542-2	PEX5	Isoform 2 of Peroxisomal targeting signal 1 receptor	11	1	0.996821	0.906701	0.859918	0.892972	0.797272	0.728892	0.92212	0.751489	0.697894
P50548	ERF	ETS domain-containing transcription factor ERF	4	0.841501	1	0.678454	0.661341	0.56954	0.5335	0.433847	0.610516	0.576618	0.499959
P50552	VASP	Vasodilator-stimulated phosphoprotein	20	0.871731	0.818506	0.845716	0.81931	0.93325	0.981071	1	0.875863	0.905893	0.906177
P50570	DNM2	Dynamin-2	46	0.916948	0.931875	0.927127	0.895673	0.929844	0.991583	1	0.925445	0.972936	0.94455
P50579	METAP2	Methionine aminopeptidase 2	22	0.895679	0.91396	0.904399	0.974387	0.969351	0.959962	0.916406	0.870167	0.924257	1
P50583	NUDT2	Bis(5'-nucleosyl)-tetraphosphatase [asymmetrical]	4	0.89424	0.829192	0.948116	0.879337	1	0.914977	0.973336	0.934062	0.88983	0.883779
P50613	CDK7	Cyclin-dependent kinase 7	8	1	0.995367	0.924559	0.875733	0.867991	0.754923	0.696041	0.919021	0.825897	0.799025
P50616	TOB1	Protein Tob1	1	0.825974	0.86032	1	0.804804	0.38932	0.447529	0.380367	0.462753	0.451471	0.435095
P50747	HLCS	Biotin--protein ligase	2	0.970219	0.8996	0.825493	0.854751	0.845367	0.926327	1	0.814241	0.856799	0.870763
P50748	KNTC1	Kinetochore-associated protein 1	18	0.979286	1	0.921976	0.995686	0.994345	0.953593	0.981173	0.918912	0.940199	0.932561
P50749	RASSF2	Ras association domain-containing protein 2	9	0.972448	1	0.944843	0.912557	0.948851	0.943722	0.851534	0.94702	0.927691	0.877986
P50750-2	CDK9	Isoform 2 of Cyclin-dependent kinase 9	7	0.930598	1	0.83099	0.760768	0.881872	0.887204	0.926645	0.853812	0.716332	0.678625
P50851-2	LRBA	Isoform 2 of Lipopolysaccharide-responsive and beige-like anchor protein	34	0.955297	0.970413	0.954949	0.974242	0.97699	0.995483	0.95692	0.972488	1	0.971827
P50895	BCAM	Basal cell adhesion molecule	8	0.799308	1	0.736383	0.842703	0.794132	0.904946	0.777692	0.76107	0.897398	0.720385
P50897	PPT1	Palmitoyl-protein thioesterase 1	5	1	0.873846	0.948473	0.686095	0.768338	0.82103	0.832749	0.856035	0.622633	0.643036
P50914	RPL14	60S ribosomal protein L14	18	0.973034	0.94146	0.949478	0.844059	0.999887	0.970156	0.921582	0.92887	1	0.976687
P50990	CCT8	T-complex protein 1 subunit theta	90	0.911958	0.929986	0.946996	0.99239	0.952461	0.97661	1	0.945711	0.987473	0.996887
P50991	CCT4	T-complex protein 1 subunit delta	68	0.922141	0.939394	0.993792	1	0.912104	0.916038	0.920332	0.93572	0.958625	0.913433
P50995	ANXA11	Annexin A11	32	0.870257	0.91595	0.903662	0.90731	0.931773	1	0.980397	0.903717	0.941451	0.944268
P51003	PAPOLA	Poly(A) polymerase alpha	15	1	0.992076	0.963904	0.931795	0.970932	0.946811	0.92984	0.964342	0.948106	0.952016
P51114	FXR1	Fragile X mental retardation syndrome-related protein 1	1	0.837245	1	0.926094	0.838972	0.818434	0.775115	0.73916	0.752163	0.849058	0.772495
P51114-2	FXR1	Isoform 2 of Fragile X mental retardation syndrome-related protein 1	28	0.940745	1	0.931621	0.895059	0.922785	0.883661	0.780536	0.987134	0.944985	0.85292
P51116	FXR2	Fragile X mental retardation syndrome-related protein 2	20	0.949826	0.968834	0.952065	0.940398	0.926806	0.924751	0.882056	1	0.986182	0.967368
P51148-2	RAB5C	Isoform 2 of Ras-related protein Rab-5C	14	0.842924	0.827589	0.861517	0.978837	0.903128	0.977221	0.986548	1	0.878084	0.933082
P51149	RAB7A	Ras-related protein Rab-7a	34	0.855323	0.880661	0.903794	0.947917	0.935582	0.980481	0.933968	1	0.936025	0.958397
P51151	RAB9A	Ras-related protein Rab-9A	8	1	0.935847	0.93911	0.973226	0.974646	0.946956	0.938902	0.984182	0.87008	0.926384
P51153	RAB13	Ras-related protein Rab-13	7	0.878126	0.862925	1	0.949857	0.926186	0.885532	0.859297	0.960766	0.908316	0.908994
P51178-2	PLCD1	Isoform 2 of 1-phosphatidylinositol 4,5-bisphosphate phosphodiesterase delta-1	3	0.864876	0.876955	0.925362	0.917102	0.858349	0.921125	0.948739	0.968841	1	0.936297
P51397	DAP	Death-associated protein 1	13	0.812163	0.872947	0.819627	0.971679	0.793337	0.914371	1	0.836492	0.914776	0.915171
P51398	DAP3	28S ribosomal protein S29, mitochondrial	17	1	0.874252	0.917273	0.805185	0.939755	0.819865	0.761415	0.983606	0.765451	0.703455
P51452	DUSP3	Dual specificity protein phosphatase 3	9	0.957537	1	0.948949	0.956162	0.955771	0.96186	0.897264	0.983365	0.948988	0.950935
P51531	SMARCA2	Probable global transcription activator SNF2L2	16	0.983398	1	0.954707	0.940522	0.967827	0.993875	0.997343	0.964782	0.980857	0.976471
P51553	IDH3G	Isocitrate dehydrogenase [NAD] subunit gamma, mitochondrial	9	0.93395	0.880142	0.972123	0.951426	0.982216	0.9775	1	0.984224	0.964614	0.934009
P51570	GALK1	Galactokinase	19	0.861415	0.866496	0.951487	1	0.882494	0.940245	0.993978	0.923327	0.968148	0.982451
P51571	SSR4	Translocon-associated protein subunit delta	8	0.994833	0.865546	0.997916	0.873915	1	0.816895	0.890133	0.989799	0.883929	0.887294
P51572-2	BCAP31	Isoform 2 of B-cell receptor-associated protein 31	20	0.807251	0.858495	0.78874	0.893554	0.820824	0.98263	0.999157	0.874954	0.883125	1
P51580	TPMT	Thiopurine S-methyltransferase	7	0.917252	0.90755	0.938326	0.949686	0.926393	0.954307	1	0.891515	0.909147	0.910797
P51608-2	MECP2	Isoform B of Methyl-CpG-binding protein 2	9	0.801929	0.905339	0.801768	0.945468	0.878985	0.973783	0.956734	0.893289	0.965448	1
P51610	HCFC1	Host cell factor 1	1	0.866723	0.967134	0.927651	0.968443	0.834411	0.876352	1	0.950742	0.845849	0.920597
P51610-4	HCFC1	Isoform 4 of Host cell factor 1	57	0.966137	1	0.907052	0.890562	0.898365	0.899383	0.863009	0.933593	0.941904	0.890821
P51617	IRAK1	Interleukin-1 receptor-associated kinase 1	1	0.832038	1	0.795224	0.732369	0.7864	0.768475	0.691561	0.702455	0.713331	0.769532
P51636	CAV2	Caveolin-2	1	0.753557	0.765732	0.826206	0.993538	0.976571	1	0.888144	0.614377	0.879047	0.724672
P51648-2	ALDH3A2	Isoform 2 of Fatty aldehyde dehydrogenase	22	0.928294	0.904635	0.973842	0.951977	0.962005	0.955991	0.951243	0.973899	0.977704	1
P51649-2	ALDH5A1	Isoform 2 of Succinate-semialdehyde dehydrogenase, mitochondrial	9	0.900052	0.923954	0.925502	0.925855	0.903276	0.950471	1	0.928701	0.95311	0.974218
P51659	HSD17B4	Peroxisomal multifunctional enzyme type 2	46	0.903125	0.821384	0.922311	0.899778	0.919111	0.902698	1	0.959028	0.904446	0.941117
P51665	PSMD7	26S proteasome non-ATPase regulatory subunit 7	19	0.966566	0.994414	0.976151	0.913589	0.968771	1	0.968169	0.926958	0.944174	0.977149
P51690	ARSE	Arylsulfatase E	2	0.868102	0.983117	0.734211	0.817772	0.870726	0.743429	0.782318	1	0.784449	0.779489
P51692	STAT5B	Signal transducer and activator of transcription 5B	10	1	0.916076	0.901064	0.792848	0.939924	0.831045	0.786504	0.912206	0.795598	0.813252
P51784	USP11	Ubiquitin carboxyl-terminal hydrolase 11	9	0.933178	1	0.758567	0.614343	0.800375	0.564582	0.434857	0.773194	0.534792	0.420509
P51790	CLCN3	H(+)/Cl(-) exchange transporter 3	1	0.915591	0.913115	1	0.976021	0.939821	0.894024	0.806665	0.965595	0.869089	0.903517
P51797-5	CLCN6	Isoform 5 of Chloride transport protein 6	1	0.838904	1	0.824929	0.82058	0.776242	0.705659	0.617408	0.722053	0.683454	0.737782
P51798	CLCN7	H(+)/Cl(-) exchange transporter 7	5	0.998748	0.853873	1	0.93492	0.94958	0.855254	0.865796	0.975525	0.904134	0.940923
P51808	DYNLT3	Dynein light chain Tctex-type 3	1	0.836728	0.55958	0.839725	0.670251	1	0.733632	0.883781	0.830768	0.65848	0.786366
P51809	VAMP7	Vesicle-associated membrane protein 7	7	0.903903	0.849453	0.924442	0.963464	0.964048	0.971924	1	0.908711	0.932971	0.983019
P51812	RPS6KA3	Ribosomal protein S6 kinase alpha-3	26	1	0.914976	0.988822	0.902416	0.987882	0.901104	0.946629	0.928699	0.950633	0.961012
P51843	NR0B1	Nuclear receptor subfamily 0 group B member 1	12	1	0.903024	0.847059	0.727642	0.882034	0.767445	0.761919	0.882846	0.708992	0.643961
P51858	HDGF	Hepatoma-derived growth factor	18	0.858494	0.845866	0.932183	0.938926	0.923777	0.974624	0.92594	0.920832	1	0.949284
P51946	CCNH	Cyclin-H	5	0.962432	0.904961	0.984835	1	0.869191	0.758163	0.781342	0.898507	0.847744	0.87436
P51948	MNAT1	CDK-activating kinase assembly factor MAT1	8	0.954167	1	0.802577	0.804977	0.820884	0.794655	0.648244	0.856566	0.791008	0.733299
P51965	UBE2E1	Ubiquitin-conjugating enzyme E2 E1	5	1	0.991473	0.924763	0.844678	0.897385	0.838997	0.836905	0.822004	0.787779	0.725116
P51970	NDUFA8	NADH dehydrogenase [ubiquinone] 1 alpha subcomplex subunit 8	7	0.893586	0.910486	0.963784	1	0.959187	0.993717	0.968001	0.976606	0.983694	0.912273
P51991	HNRNPA3	Heterogeneous nuclear ribonucleoprotein A3	32	0.867212	0.893063	0.862377	0.900369	0.909126	0.987601	0.984095	0.967195	0.985276	1
P52209	PGD	6-phosphogluconate dehydrogenase, decarboxylating	97	0.908996	0.894587	0.942489	0.926215	0.967656	1	0.993626	0.923027	0.999638	0.98677
P52272	HNRNPM	Heterogeneous nuclear ribonucleoprotein M	101	0.826189	0.856413	0.909291	0.966502	0.913921	0.979038	0.86025	0.917001	1	0.965279
P52292	KPNA2	Importin subunit alpha-1	27	0.975897	1	0.794643	0.838395	0.7621	0.613097	0.53045	0.687145	0.538664	0.482031
P52294	KPNA1	Importin subunit alpha-5	14	1	0.906949	0.885823	0.896611	0.96322	0.90953	0.940473	0.877914	0.824401	0.90055
P52298	NCBP2	Nuclear cap-binding protein subunit 2	8	0.939265	0.965378	0.874752	0.897173	0.978686	0.967436	1	0.857092	0.924041	0.965153
P52306-5	RAP1GDS1	Isoform 5 of Rap1 GTPase-GDP dissociation stimulator 1	11	0.969351	0.97584	0.916371	0.9328	1	0.947661	0.943865	0.922949	0.901275	0.931165
P52434	POLR2H	DNA-directed RNA polymerases I, II, and III subunit RPABC3	4	0.968091	0.801076	0.88642	0.787752	1	0.770138	0.78891	0.947708	0.758769	0.83313
P52435	POLR2J	DNA-directed RNA polymerase II subunit RPB11-a	4	0.951233	1	0.846057	0.771185	0.913595	0.819726	0.759863	0.829515	0.71682	0.656591
P52564	MAP2K6	Dual specificity mitogen-activated protein kinase kinase 6	16	0.945522	1	0.965583	0.943827	0.920468	0.913955	0.832937	0.950107	0.931885	0.898309
P52565	ARHGDIA	Rho GDP-dissociation inhibitor 1	18	0.880763	0.874616	0.874767	0.893558	0.894322	0.943824	1	0.968481	0.928532	0.971295
P52594-4	AGFG1	Isoform 4 of Arf-GAP domain and FG repeat-containing protein 1	15	0.903861	0.931377	0.872846	0.89408	0.939412	1	0.963037	0.926777	0.970501	0.969213
P52597	HNRNPF	Heterogeneous nuclear ribonucleoprotein F	35	0.970344	0.96878	0.954657	1	0.948118	0.963867	0.92031	0.955519	0.958878	0.952097
P52630	STAT2	Signal transducer and activator of transcription 2	6	0.959305	0.774844	1	0.981005	0.994301	0.511223	0.448466	0.802447	0.626995	0.533163
P52655	GTF2A1	Transcription initiation factor IIA subunit 1	2	0.976009	1	0.935541	0.925611	0.914	0.936713	0.934534	0.952829	0.894631	0.869958
P52657	GTF2A2	Transcription initiation factor IIA subunit 2	2	0.953865	0.830487	0.904567	0.789111	0.895396	0.784978	0.879023	1	0.788322	0.847848
P52701	MSH6	DNA mismatch repair protein Msh6	56	1	0.986857	0.90049	0.833194	0.954661	0.878026	0.854282	0.946432	0.887738	0.867912
P52732	KIF11	Kinesin-like protein KIF11	35	1	0.95358	0.931567	0.980275	0.842236	0.811853	0.775476	0.838279	0.77768	0.74825
P52735-2	VAV2	Isoform 2 of Guanine nucleotide exchange factor VAV2	11	1	0.960371	0.962177	0.963157	0.899516	0.879532	0.906378	0.923991	0.918914	0.924874
P52739	ZNF131	Zinc finger protein 131	1	1	0.817433	0.989062	0.772585	0.709859	0.571322	0.518456	0.776975	0.550998	0.49547
P52747	ZNF143	Zinc finger protein 143	3	0.991916	1	0.752183	0.651386	0.790742	0.707857	0.529965	0.891489	0.74251	0.61299
P52756	RBM5	RNA-binding protein 5	7	0.946793	1	0.848703	0.659138	0.763792	0.618026	0.537136	0.814438	0.693453	0.622229
P52758	HRSP12	Ribonuclease UK114	4	0.827414	0.82313	0.917245	1	0.877459	0.961189	0.936496	0.892939	0.979264	0.886549
P52788	SMS	Spermine synthase	18	0.917454	0.843234	0.874271	0.947461	0.907438	0.956032	1	0.91978	0.901234	0.954459
P52803	EFNA5	Ephrin-A5	1	1	0.984219	0.845131	0.497374	0.828752	0.477442	0.369045	0.86058	0.479811	0.343659
P52815	MRPL12	39S ribosomal protein L12, mitochondrial	10	0.904782	0.932785	0.968357	0.936515	0.918734	0.924834	0.881204	1	0.999835	0.893251
P52848	NDST1	Bifunctional heparan sulfate N-deacetylase/N-sulfotransferase 1	2	0.952136	1	0.91462	0.958602	0.811176	0.836996	0.75954	0.910889	0.933499	0.775911
P52888	THOP1	Thimet oligopeptidase	25	0.938754	0.94515	0.901147	0.924984	0.971769	0.965007	0.954657	0.925175	0.925636	1
P52895	AKR1C2	Aldo-keto reductase family 1 member C2	122	0.741124	0.759338	0.790194	0.840806	0.772581	0.845168	1	0.858173	0.845997	0.838835
P52907	CAPZA1	F-actin-capping protein subunit alpha-1	16	0.927649	0.912232	0.956638	0.990951	0.961702	1	0.957685	0.980269	0.971069	0.965449
P52926	HMGA2	High mobility group protein HMGI-C	5	0.889505	0.868047	0.903083	0.974383	0.922085	1	0.983112	0.944812	0.892696	0.880343
P52943	CRIP2	Cysteine-rich protein 2	11	0.877527	0.942416	0.783956	0.957189	0.833944	1	0.831314	0.888303	0.936373	0.904618
P52948	NUP98	Nuclear pore complex protein Nup98-Nup96	48	1	0.998553	0.944945	0.93313	0.96693	0.925248	0.931458	0.940821	0.928893	0.932812
P53004	BLVRA	Biliverdin reductase A	15	0.968498	0.912586	0.941436	0.907406	0.985197	0.990805	1	0.930299	0.957701	0.945118
P53007	SLC25A1	Tricarboxylate transport protein, mitochondrial	9	0.773539	0.78823	0.75127	0.833135	0.850667	0.961617	1	0.848232	0.885836	0.991435
P53041	PPP5C	Serine/threonine-protein phosphatase 5	26	0.976361	0.934006	1	0.993335	0.958184	0.942651	0.939945	0.990784	0.990418	0.981361
P53350	PLK1	Serine/threonine-protein kinase PLK1	9	1	0.953571	0.75596	0.740873	0.638861	0.403987	0.322125	0.579301	0.405384	0.383491
P53355-3	DAPK1	Isoform 3 of Death-associated protein kinase 1	12	0.539101	0.537487	0.519321	0.514505	0.533498	0.528026	1	0.582187	0.518627	0.530685
P53365	ARFIP2	Arfaptin-2	8	0.987236	1	0.904536	0.830487	0.936024	0.919213	0.759954	0.920096	0.887662	0.892176
P53367	ARFIP1	Arfaptin-1	13	0.9573	1	0.906337	0.89311	0.957926	0.94322	0.952284	0.941782	0.933365	0.931916
[truncated: 4,865 more rows]
