# Supplementary material for: Role of the B Allele of Influenza A Virus Segment 8 in Setting Mammalian Host Range and Pathogenicity
Source: J Virol. 2016 Sep 29;90(20):9263–84. doi: 10.1128/JVI.01205-16 (PMC5044859; doi:10.1128/JVI.01205-16)
Supplement: Supplemental material [file JVI.01205-16_zjv999182012so3.xls]

#NEXUS
begin taxa;
	dimensions ntax=4886;
	taxlabels
	'H10N1_Avian_CY005228_A/mallard/ALB/5/1995_Canada_1995/08/01'[&!color=#cccccc]
	'H10N1_Avian_CY076281_A/northern_shoveler/Washington/44249-700/2006_USA_2006/11/11'[&!color=#cccccc]
	'H10N1_Avian_CY077052_A/Eurasian_wigeon/Netherlands/4/2007_Netherlands_2007//'[&!color=#cccccc]
	'H10N1_Avian_CY097305_A/mallard/Wisconsin/4230/2009_USA_2009/12/06'[&!color=#cccccc]
	'H10N1_Avian_CY132153_A/mallard/Ohio/11OS2206/2011_USA_2011/08/19'[&!color=#cccccc]
	'H10N1_Avian_CY132545_A/mallard/Ohio/11OS2092/2011_USA_2011/08/19'[&!color=#cccccc]
	'H10N1_Avian_CY137886_A/shorebird/Delaware_Bay/338/2009_USA_2009/05/20'[&!color=#cccccc]
	'H10N1_Avian_CY137894_A/shorebird/Delaware_Bay/340/2009_USA_2009/05/20'[&!color=#cccccc]
	'H10N1_Avian_CY146032_A/ruddy_turnstone/New_Jersey/AI09-474/2009_USA_2009/05/29'[&!color=#cccccc]
	'H10N1_Avian_CY167263_A/mallard/Mississippi/12OS443/2012_USA_2012/01/18'[&!color=#cccccc]
	'H10N1_Avian_CY183851_A/mallard/Sweden/102260/2009_Sweden_2009/11/19'[&!color=#cccccc]
	'H10N1_Avian_CY183867_A/mallard/Sweden/105186/2009_Sweden_2009/11/28'[&!color=#cccccc]
	'H10N1_Avian_CY183947_A/mallard/Sweden/105486/2009_Sweden_2009/12/02'[&!color=#cccccc]
	'H10N1_Avian_JF323804_A/Stellers_eider/Alaska/44422-123/2008_USA_2008/09/15'[&!color=#cccccc]
	'H10N1_Avian_JN817521_A/wild_bird/Korea/A12/2010_South_Korea_2010/02/'[&!color=#cccccc]
	'H10N1_Avian_JN817522_A/wild_bird/Korea/A13/2010_South_Korea_2010/02/'[&!color=#cccccc]
	'H10N1_Avian_KJ413489_A/blue-winged_teal/TX/AI12-1043/2012_USA_2012/03/08'[&!color=#cccccc]
	'H10N2_Avian_AB807876_A/duck/Vietnam/LBM300/2012_Viet_Nam_2012//'[&!color=#cccccc]
	'H10N2_Avian_CY015171_A/duck/Alaska/658/1991_USA_1991/08/'[&!color=#cccccc]
	'H10N2_Avian_CY060304_A/mallard/Sweden/4/2002_Sweden_2002/10/24'[&!color=#cccccc]
	'H10N2_Avian_CY076273_A/northern_shoveler/Washington/44249-675/2006_USA_2006/11/07'[&!color=#cccccc]
	'H10N2_Avian_CY094257_A/mallard/California/11353/2008_USA_2008/12/13'[&!color=#cccccc]
	'H10N2_Avian_CY136884_A/shorebird/Delaware_Bay/63/1996_USA_1996/05/15'[&!color=#cccccc]
	'H10N2_Avian_CY136924_A/laughing_gull/Delaware_Bay/245/1996_USA_1996/05/15'[&!color=#cccccc]
	'H10N2_Avian_CY136932_A/shorebird/Delaware_Bay/288/1996_USA_1996/05/15'[&!color=#cccccc]
	'H10N2_Avian_CY145659_A/ruddy_turnstone/New_Jersey/Sg-00548/2008_USA_2008/06/01'[&!color=#cccccc]
	'H10N2_Avian_CY183584_A/mallard/Sweden/223/2002_Sweden_2002/10/24'[&!color=#cccccc]
	'H10N2_Avian_CY183625_A/mallard/Sweden/831/2002_Sweden_2002/11/14'[&!color=#cccccc]
	'H10N2_Avian_GU050863_A/green-winged_teal/Louisiana/272GW/1987_USA_1987//'[&!color=#cccccc]
	'H10N2_Avian_HM060067_A/common_murre/Alaska/44089-066/2006_USA_2006/06/08'[&!color=#cccccc]
	'H10N3_Avian_CY005191_A/blue-winged_teal/ALB/778/1978_Canada_1978/08/08'[&!color=#cccccc]
	'H10N3_Avian_CY032660_A/northern_shoveler/California/HKWF1005/2007_USA_2007/11/02'[&!color=#cccccc]
	'H10N3_Avian_CY062584_A/muscovy_duck/Thailand/CU-LM4759/2009_Thailand_2009/11/'[&!color=#cccccc]
	'H10N3_Avian_CY062592_A/muscovy_duck/Thailand/CU-LM4761/2009_Thailand_2009/11/'[&!color=#cccccc]
	'H10N3_Avian_CY062600_A/muscovy_duck/Thailand/CU-LM4775/2009_Thailand_2009/11/'[&!color=#cccccc]
	'H10N3_Avian_CY076097_A/American_coot/California/20181-006/2007_USA_2007/03/02'[&!color=#cccccc]
	'H10N3_Avian_CY076812_A/northern_shoveler/California/JN770/2006_USA_2006/12/06'[&!color=#cccccc]
	'H10N3_Avian_CY078245_A/mallard/Minnesota/Sg-00221/2007_USA_2007/09/16'[&!color=#cccccc]
	'H10N3_Avian_CY097163_A/American_coot/Illinois/3405/2009_USA_2009/10/31'[&!color=#cccccc]
	'H10N3_Avian_CY097297_A/lesser_scaup/Wisconsin/3964/2009_USA_2009/11/23'[&!color=#cccccc]
	'H10N3_Avian_CY120679_A/northern_shoveler/California/3628/2011_USA_2011/01/01'[&!color=#cccccc]
	'H10N3_Avian_CY132161_A/mallard/Ohio/11OS1966/2011_USA_2011/08/01'[&!color=#cccccc]
	'H10N3_Avian_CY141045_A/northern_shoveler/Arkansas/AI09-6012/2009_USA_2009/12/10'[&!color=#cccccc]
	'H10N3_Avian_CY144897_A/mallard/Minnesota/AI06-1017/2006_USA_2006//'[&!color=#cccccc]
	'H10N3_Avian_CY146444_A/mallard/Minnesota/AI09-1669/2009_USA_2009/07/27'[&!color=#cccccc]
	'H10N3_Avian_CY146568_A/duck/Hunan/S11205/2012_China_2012/03/25'[&!color=#cccccc]
	'H10N3_Avian_CY167155_A/northern_shoveler/Arkansas/12OS160/2012_USA_2012/01/15'[&!color=#cccccc]
	'H10N3_Avian_CY178298_A/duck/Wisconsin/2368/1985_USA_1985//'[&!color=#cccccc]
	'H10N3_Avian_CY178306_A/duck/Wisconsin/2385/1985_USA_1985//'[&!color=#cccccc]
	'H10N3_Avian_CY178883_A/mallard/Wisconsin/2364/1984_USA_1984//'[&!color=#cccccc]
	'H10N3_Avian_CY179687_A/duck/Wisconsin/2627/1985_USA_1985//'[&!color=#cccccc]
	'H10N3_Avian_CY186728_A/northern_shoveler/Illinois/12OS5294/2012_USA_2012/11/10'[&!color=#cccccc]
	'H10N3_Avian_CY186768_A/northern_shoveler/Missouri/12OS5755/2012_USA_2012/12/10'[&!color=#cccccc]
	'H10N3_Avian_HM060074_A/thick-billed_murre/Alaska/44085-040/2006_USA_2006/06/07'[&!color=#cccccc]
	'H10N4_Avian_CY043876_A/mallard/Sweden/4/2005_Sweden_2005//'[&!color=#cccccc]
	'H10N4_Avian_CY077036_A/herring_gull/Netherlands/4/2006_Netherlands_2006//'[&!color=#cccccc]
	'H10N4_Avian_CY077445_A/mallard/New_Zealand/223-6/2005_New_Zealand_2005//'[&!color=#cccccc]
	'H10N4_Avian_CY136143_A/northern_pintail/Interior_Alaska/9BM8273R0/2009_USA_2009//'[&!color=#cccccc]
	'H10N4_Avian_CY142190_A/northern_pintail/Interior_Alaska/9BM11564R0/2009_USA_2009//'[&!color=#cccccc]
	'H10N4_Avian_CY142254_A/northern_pintail/Interior_Alaska/9BM7694R0/2009_USA_2009//'[&!color=#cccccc]
	'H10N4_Avian_CY144799_A/ruddy_turnstone/New_Jersey/AI00-1143/2000_USA_2000/05/15'[&!color=#cccccc]
	'H10N4_Avian_CY144807_A/red_knot/Delaware/AI00-1269/2000_USA_2000/05/25'[&!color=#cccccc]
	'H10N4_Avian_CY183657_A/mallard/Sweden/4258/2004_Sweden_2004/05/31'[&!color=#cccccc]
	'H10N4_Avian_CY183665_A/mallard/Sweden/4401/2004_Sweden_2004/06/18'[&!color=#cccccc]
	'H10N4_Avian_CY183673_A/mallard/Sweden/4411/2004_Sweden_2004/06/18'[&!color=#cccccc]
	'H10N4_Avian_CY183803_A/mallard/Sweden/64476/2007_Sweden_2007/06/07'[&!color=#cccccc]
	'H10N4_Avian_CY183995_A/mallard/Sweden/133546/2011_Sweden_2011/11/23'[&!color=#cccccc]
	'H10N4_Avian_CY184620_A/mallard/Sweden/396/2002_Sweden_2002/11/02'[&!color=#cccccc]
	'H10N4_Avian_CY184661_A/mallard/Sweden/8004/2005_Sweden_2005/09/11'[&!color=#cccccc]
	'H10N4_Avian_CY185509_A/mallard/Republic_of_Georgia/12/2011_Georgia_2011/02/11'[&!color=#cccccc]
	'H10N4_Avian_EU518729_A/mallard/Sweden/S90457/2005_Sweden_2005//'[&!color=#cccccc]
	'H10N4_Avian_GQ176108_A/whistling_swan/Shimane/468/1988_Japan_1988//'[&!color=#cccccc]
	'H10N4_Avian_GQ176124_A/mallard/Gloucestershire/PD374/1985_United_Kingdom_1985//'[&!color=#cccccc]
	'H10N4_Avian_JN817519_A/wild_bird/Korea/A01/2011_South_Korea_2011/02/'[&!color=#cccccc]
	'H10N4_Avian_JN817520_A/wild_bird/Korea/A02/2011_South_Korea_2011/02/'[&!color=#cccccc]
	'H10N4_Avian_JN817527_A/wild_bird/Korea/A43/2009_South_Korea_2009/03/'[&!color=#cccccc]
	'H10N4_Avian_JN817528_A/wild_bird/Korea/L110-3/2008_South_Korea_2008/12/'[&!color=#cccccc]
	'H10N4_Avian_JN817529_A/pintail/Korea/188/2009_South_Korea_2009/03/'[&!color=#cccccc]
	'H10N4_Avian_JN817530_A/wild_bird/Korea/L110-2/2008_South_Korea_2008/12/'[&!color=#cccccc]
	'H10N4_Avian_KF695365_A/mallard/Sweden/17/2002_Sweden_2002/11/02'[&!color=#cccccc]
	'H10N4_Mink_GQ176140_A/mink/Sweden/3900/1984_Sweden_1984/10/'
	'H10N5_Avian_AB292792_A/duck/Mongolia/149/03_Mongolia_2003//'[&!color=#cccccc]
	'H10N5_Avian_AJ427303_A/curlew_sandpiper/Hong_Kong/208/89_Hong_Kong_1989//'[&!color=#cccccc]
	'H10N5_Avian_CY004430_A/red_knot/Delaware/2561/87_USA_1987/07/07'[&!color=#cccccc]
	'H10N5_Avian_CY078727_A/mallard/Interior_Alaska/9BM1852/2009_USA_2009/07/06'[&!color=#cccccc]
	'H10N5_Avian_CY136602_A/knot/Delaware_Bay/2561/1987_USA_1987/05/19'[&!color=#cccccc]
	'H10N5_Avian_CY144791_A/ruddy_turnstone/Delaware/AI00-1121/2000_USA_2000/05/21'[&!color=#cccccc]
	'H10N5_Avian_CY146452_A/mallard/Minnesota/AI09-1851/2009_USA_2009/07/28'[&!color=#cccccc]
	'H10N5_Avian_CY146460_A/mallard/Minnesota/AI09-1864/2009_USA_2009/07/28'[&!color=#cccccc]
	'H10N5_Avian_CY149488_A/black-headed_gull/Iceland/1298/2011_Iceland_2011/10/23'[&!color=#cccccc]
	'H10N5_Avian_CY183811_A/mallard/Sweden/69773/2007_Sweden_2007/11/12'[&!color=#cccccc]
	'H10N5_Avian_CY183827_A/mallard/Sweden/69792/2007_Sweden_2007/11/12'[&!color=#cccccc]
	'H10N5_Avian_EF597391_A/migratory_duck/Jiang_Xi/7231/2004_China_2004//'[&!color=#cccccc]
	'H10N5_Swine_JX500447_A/swine/Hubei/10/2008_China_2008/04/30'
	'H10N6_Avian_CY005203_A/mallard_duck/ALB/40/1984_Canada_1984/08/'[&!color=#cccccc]
	'H10N6_Avian_CY005210_A/pintail_duck/ALB/584/1984_Canada_1984/07/31'[&!color=#cccccc]
	'H10N6_Avian_CY076956_A/mallard/Netherlands/4/2006_Netherlands_2006//'[&!color=#cccccc]
	'H10N6_Avian_CY079400_A/northern_shoveler/Mississippi/09OS168/2009_USA_2009/01/11'[&!color=#cccccc]
	'H10N6_Avian_CY089561_A/mallard/Ohio/42/1989_USA_1989/10/19'[&!color=#cccccc]
	'H10N6_Avian_CY133565_A/long-tailed_duck/Wisconsin/10OS3919/2010_USA_2010/11/16'[&!color=#cccccc]
	'H10N6_Avian_CY139493_A/American_black_duck/New_Brunswick/00971/2010_Canada_2010/09/16'[&!color=#cccccc]
	'H10N6_Avian_CY142574_A/northern_pintail/Interior_Alaska/10BM11380R0/2010_USA_2010//'[&!color=#cccccc]
	'H10N6_Avian_CY145787_A/blue-winged_teal/Minnesota/Sg-00899/2008_USA_2008/09/04'[&!color=#cccccc]
	'H10N6_Avian_CY183819_A/mallard/Sweden/69777/2007_Sweden_2007/11/12'[&!color=#cccccc]
	'H10N6_Avian_CY183835_A/mallard/Sweden/93475/2009_Sweden_2009/08/23'[&!color=#cccccc]
	'H10N6_Avian_JN029638_A/canvasback/Mongolia/2-69/2007_Mongolia_2007/10/'[&!color=#cccccc]
	'H10N6_Avian_JN817523_A/mallard/Korea/1242/2010_South_Korea_2010/12/'[&!color=#cccccc]
	'H10N6_Avian_JN817526_A/wild_bird/Korea/A01/2009_South_Korea_2009/02/'[&!color=#cccccc]
	'H10N7_Avian_CY004356_A/mallard/Alberta/209/2003_Canada_2003/08/07'[&!color=#cccccc]
	'H10N7_Avian_CY005224_A/mallard_duck/ALB/666/1986_Canada_1986/08/22'[&!color=#cccccc]
	'H10N7_Avian_CY005235_A/mallard/ALB/196/1996_Canada_1996/08/'[&!color=#cccccc]
	'H10N7_Avian_CY005253_A/mallard/Alberta/208/2000_Canada_2000/08/19'[&!color=#cccccc]
	'H10N7_Avian_CY014743_A/mallard_duck/Minnesota/19/1979_USA_1979/08/01'[&!color=#cccccc]
	'H10N7_Avian_CY015176_A/duck/Alaska/740/1991_USA_1991/08/'[&!color=#cccccc]
	'H10N7_Avian_CY017785_A/mallard/Ohio/99/1989_USA_1989/10/19'[&!color=#cccccc]
	'H10N7_Avian_CY020929_A/mallard/Ohio/122/1989_USA_1989/10/19'[&!color=#cccccc]
	'H10N7_Avian_CY053809_A/mallard/California/K752/2006_USA_2006/02/04'[&!color=#cccccc]
	'H10N7_Avian_CY064149_A/mallard/Minnesota/Sg-00065/2007_USA_2007/08/03'[&!color=#cccccc]
	'H10N7_Avian_CY064189_A/blue-winged_teal/Louisiana/Sg-00073/2007_USA_2007/09/15'[&!color=#cccccc]
	'H10N7_Avian_CY076105_A/common_murre/Oregon/20361-001/2007_USA_2007/07/24'[&!color=#cccccc]
	'H10N7_Avian_CY076121_A/California_gull/Washington/20371-003/2007_USA_2007/07/24'[&!color=#cccccc]
	'H10N7_Avian_CY077044_A/mute_swan/Netherlands/1/2006_Netherlands_2006//'[&!color=#cccccc]
	'H10N7_Avian_CY093667_A/mallard/California/9704/2008_USA_2008/12/07'[&!color=#cccccc]
	'H10N7_Avian_CY093890_A/green-winged_teal/California/10197/2008_USA_2008/12/14'[&!color=#cccccc]
	'H10N7_Avian_CY094353_A/northern_shoveler/California/HKWF592C/2007_USA_2007/11/10'[&!color=#cccccc]
	'H10N7_Avian_CY095406_A/ring-necked_duck/Quebec/10513/2006_Canada_2006/08/22'[&!color=#cccccc]
	'H10N7_Avian_CY097147_A/northern_shoveler/Mississippi/236/2010_USA_2010/01/12'[&!color=#cccccc]
	'H10N7_Avian_CY097674_A/northern_shoveler/Mississippi/252/2010_USA_2010/01/10'[&!color=#cccccc]
	'H10N7_Avian_CY101844_A/pintail/Alberta/129/1993_Canada_1993/08/19'[&!color=#cccccc]
	'H10N7_Avian_CY128726_A/American_black_duck/New_Brunswick/04399/2007_Canada_2007/09/04'[&!color=#cccccc]
	'H10N7_Avian_CY129241_A/American_black_duck/New_Brunswick/04395/2007_Canada_2007/09/04'[&!color=#cccccc]
	'H10N7_Avian_CY130308_A/mallard/Interior_Alaska/9BM2783R0/2009_USA_2009/07/15'[&!color=#cccccc]
	'H10N7_Avian_CY132169_A/mallard/Ohio/11OS2145/2011_USA_2011/08/15'[&!color=#cccccc]
	'H10N7_Avian_CY132177_A/mallard/Ohio/11OS2044/2011_USA_2011/08/17'[&!color=#cccccc]
	'H10N7_Avian_CY133404_A/northern_shoveler/Missouri/10OS4718/2010_USA_2010/12/12'[&!color=#cccccc]
	'H10N7_Avian_CY135515_A/northern_pintail/Interior_Alaska/9BM4989R0/2009_USA_2009/07/29'[&!color=#cccccc]
	'H10N7_Avian_CY136353_A/ruddy_turnstone/Delaware_Bay/2763/1987_USA_1987/05/20'[&!color=#cccccc]
	'H10N7_Avian_CY136383_A/mallard/Alberta/553/1986_Canada_1986/08/19'[&!color=#cccccc]
	'H10N7_Avian_CY136554_A/blue-winged_teal/Alberta/405/2008_Canada_2008/08/08'[&!color=#cccccc]
	'H10N7_Avian_CY136626_A/ruddy_turnstone/DE/2764/1987_USA_1987/05/20'[&!color=#cccccc]
	'H10N7_Avian_CY136741_A/ruddy_turnstone/New_Jersey/146/1990_USA_1990/05/26'[&!color=#cccccc]
	'H10N7_Avian_CY136868_A/mallard/Alberta/2/1995_Canada_1995/08/03'[&!color=#cccccc]
	'H10N7_Avian_CY136892_A/shorebird/Delaware_Bay/72/1996_USA_1996/05/15'[&!color=#cccccc]
	'H10N7_Avian_CY136961_A/mallard/Alberta/90/1997_Canada_1997/07/31'[&!color=#cccccc]
	'H10N7_Avian_CY136969_A/mallard/Alberta/71/1998_Canada_1998/08/05'[&!color=#cccccc]
	'H10N7_Avian_CY136985_A/shorebird/Delaware_Bay/180/1999_USA_1999/05/24'[&!color=#cccccc]
	'H10N7_Avian_CY137012_A/shorebird/Delaware_Bay/211/2000_USA_2000/05/15'[&!color=#cccccc]
	'H10N7_Avian_CY137020_A/shorebird/Delaware_Bay/212/2000_USA_2000/05/15'[&!color=#cccccc]
	'H10N7_Avian_CY137237_A/shorebird/Delaware_Bay/267/2001_USA_2001/05/18'[&!color=#cccccc]
	'H10N7_Avian_CY137550_A/mallard/Alberta/56/2004_Canada_2004/07/03'[&!color=#cccccc]
	'H10N7_Avian_CY137590_A/mallard/Alberta/67/2004_Canada_2004/07/03'[&!color=#cccccc]
	'H10N7_Avian_CY137598_A/mallard/Alberta/68/2004_Canada_2004/07/03'[&!color=#cccccc]
	'H10N7_Avian_CY137710_A/blue-winged_teal/Alberta/271/2007_Canada_2007/08/04'[&!color=#cccccc]
	'H10N7_Avian_CY137854_A/shorebird/Delaware_Bay/281/2009_USA_2009/05/20'[&!color=#cccccc]
	'H10N7_Avian_CY137870_A/shorebird/Delaware_Bay/322/2009_USA_2009/05/20'[&!color=#cccccc]
	'H10N7_Avian_CY139389_A/American_black_duck/New_Brunswick/00906/2010_Canada_2010/09/14'[&!color=#cccccc]
	'H10N7_Avian_CY139397_A/American_black_duck/New_Brunswick/00909/2010_Canada_2010/09/14'[&!color=#cccccc]
	'H10N7_Avian_CY139425_A/American_black_duck/New_Brunswick/00924/2010_Canada_2010/09/15'[&!color=#cccccc]
	'H10N7_Avian_CY142446_A/northern_pintail/Interior_Alaska/9BM6229R0/2009_USA_2009//'[&!color=#cccccc]
	'H10N7_Avian_CY144880_A/mallard/North_Carolina/1321371/2004_USA_2004/12/21'[&!color=#cccccc]
	'H10N7_Avian_CY144913_A/ruddy_turnstone/Delaware/Sg-00468/2008_USA_2008/05/21'[&!color=#cccccc]
	'H10N7_Avian_CY145148_A/ruddy_turnstone/New_Jersey/Sg-00512/2008_USA_2008/05/23'[&!color=#cccccc]
	'H10N7_Avian_CY145481_A/northern_shoveler/Minnesota/Sg-00612/2008_USA_2008/07/29'[&!color=#cccccc]
	'H10N7_Avian_CY145611_A/ruddy_turnstone/New_Jersey/Sg-00508/2008_USA_2008/05/23'[&!color=#cccccc]
	'H10N7_Avian_CY146048_A/ruddy_turnstone/New_Jersey/AI09-549/2009_USA_2009/05/26'[&!color=#cccccc]
	'H10N7_Avian_CY157226_A/mallard/California/2951/2012_USA_2012/07/24'[&!color=#cccccc]
	'H10N7_Avian_CY166190_A/American_green-winged_teal/Wisconsin/11OS3499/2011_USA_2011/10/29'[&!color=#cccccc]
	'H10N7_Avian_CY167171_A/mallard/Arkansas/12OS184/2012_USA_2012/01/15'[&!color=#cccccc]
	'H10N7_Avian_CY178258_A/mallard/Wisconsin/33/1981_USA_1981//'[&!color=#cccccc]
	'H10N7_Avian_CY178266_A/mallard/Wisconsin/34/1981_USA_1981//'[&!color=#cccccc]
	'H10N7_Avian_CY178274_A/mallard/Wisconsin/42/1981_USA_1981//'[&!color=#cccccc]
	'H10N7_Avian_CY178939_A/mallard/Wisconsin/455/1979_USA_1979//'[&!color=#cccccc]
	'H10N7_Avian_CY179239_A/mallard/Wisconsin/1350/1983_USA_1983//'[&!color=#cccccc]
	'H10N7_Avian_CY180047_A/mallard/Wisconsin/230/1979_USA_1979//'[&!color=#cccccc]
	'H10N7_Avian_CY180055_A/mallard/Saskatchewan/65/1981_Canada_1981//'[&!color=#cccccc]
	'H10N7_Avian_CY181105_A/scaup/Saskatchewan/9/1981_Canada_1981//'[&!color=#cccccc]
	'H10N7_Avian_CY183405_A/mallard/Sweden/5932/2005_Sweden_2005/11/23'[&!color=#cccccc]
	'H10N7_Avian_CY183641_A/mallard/Sweden/1417/2002_Sweden_2002/12/06'[&!color=#cccccc]
	'H10N7_Avian_CY183649_A/mallard/Sweden/3151/2003_Sweden_2003/06/30'[&!color=#cccccc]
	'H10N7_Avian_CY183706_A/mallard/Sweden/6148/2005_Sweden_2005/11/05'[&!color=#cccccc]
	'H10N7_Avian_CY183795_A/mallard/Sweden/59463/2007_Sweden_2007/08/27'[&!color=#cccccc]
	'H10N7_Avian_CY185389_A/mallard/Republic_of_Georgia/15/2011_Georgia_2011/12/24'[&!color=#cccccc]
	'H10N7_Avian_CY185453_A/domestic_duck/Republic_of_Georgia/1/2010_Georgia_2010/04/28'[&!color=#cccccc]
	'H10N7_Avian_CY185461_A/domestic_duck/Republic_of_Georgia/2/2010_Georgia_2010/04/28'[&!color=#cccccc]
	'H10N7_Avian_CY185693_A/mallard/Republic_of_Georgia/14/2011_Georgia_2011/12/13'[&!color=#cccccc]
	'H10N7_Avian_CY186776_A/mallard/Missouri/12OS5756/2012_USA_2012/12/10'[&!color=#cccccc]
	'H10N7_Avian_CY187065_A/redhead/Ohio/13OS0507/2013_USA_2013/02/10'[&!color=#cccccc]
	'H10N7_Avian_EU599315_A/teal/Egypt/912908/2005_Egypt_2005//'[&!color=#cccccc]
	'H10N7_Avian_EU743318_A/green-winged_teal/Louisiana/169GW/1988_USA_1988//'[&!color=#cccccc]
	'H10N7_Avian_EU743326_A/northern_shoveler/TX/56/2000_USA_2000//'[&!color=#cccccc]
	'H10N7_Avian_EU743342_A/red_knot/GA/1721/2001_USA_2001//'[&!color=#cccccc]
	'H10N7_Avian_EU743358_A/ruddy_turnstone/DE/323/2004_USA_2004//'[&!color=#cccccc]
	'H10N7_Avian_EU743398_A/ruddy_turnstone/NJ/238/2004_USA_2004//'[&!color=#cccccc]
	'H10N7_Avian_GQ257459_A/mallard/Maryland/190/2001_USA_2001//'[&!color=#cccccc]
	'H10N7_Avian_GU050879_A/blue-winged_teal/Texas/108/2000_USA_2000//'[&!color=#cccccc]
	'H10N7_Avian_GU050886_A/mallard/Minnesota/518/2000_USA_2000//'[&!color=#cccccc]
	'H10N7_Avian_GU050894_A/mallard/North_Carolina/6412-009/2004_USA_2004//'[&!color=#cccccc]
	'H10N7_Avian_GU050943_A/ruddy_turnstone/Delaware/81/2001_USA_2001//'[&!color=#cccccc]
	'H10N7_Avian_GU050979_A/ruddy_turnstone/Delaware/1554/2000_USA_2000//'[&!color=#cccccc]
	'H10N7_Avian_GU051021_A/ruddy_turnstone/New_Jersey/110/2004_USA_2004//'[&!color=#cccccc]
	'H10N7_Avian_GU052188_A/mallard/Netherlands/02/2000_Netherlands_2000//'[&!color=#cccccc]
	'H10N7_Avian_GU053307_A/mallard/Maryland/161/2001_USA_2001//'[&!color=#cccccc]
	'H10N7_Avian_GU053335_A/mallard/Maryland/187/2001_USA_2001//'[&!color=#cccccc]
	'H10N7_Avian_GU186497_A/quail/NJ/25254-22/1995_USA_1995//'[&!color=#cccccc]
	'H10N7_Avian_GU186505_A/turkey/VA/31409/1991_USA_1991//'[&!color=#cccccc]
	'H10N7_Avian_GU186628_A/turkey/MN/3/1979_USA_1979//'[&!color=#cccccc]
	'H10N7_Avian_HM193718_A/mallard/Alaska/44187-114/2006_USA_2006/08/21'[&!color=#cccccc]
	'H10N7_Avian_KC871517_A/ruddy_shelduck/Mongolia/974/2010_Mongolia_2010/07/10'[&!color=#cccccc]
	'H10N7_Avian_KF259988_A/goose/Guizhou/829/2012_China_2012//'[&!color=#cccccc]
	'H10N7_Avian_KF435053_A/duck/Manitoba/1953_Canada_1953//'[&!color=#cccccc]
	'H10N7_Avian_KM373942_A/Northern_shoveler/Alaska/ND0006934/2013_USA_2013/05/'[&!color=#cccccc]
	'H10N8_Avian_CY014750_A/turkey/Minnesota/5/1979_USA_1979/08/06'[&!color=#cccccc]
	'H10N8_Avian_CY020905_A/longtail_duck/Maryland/295/2005_USA_2005/12/05'[&!color=#cccccc]
	'H10N8_Avian_CY020913_A/common_scoter/Maryland/297/2005_USA_2005/12/05'[&!color=#cccccc]
	'H10N8_Avian_CY060378_A/mallard/Sweden/7/2003_Sweden_2003/05/24'[&!color=#cccccc]
	'H10N8_Avian_CY078463_A/mallard/Interior_Alaska/6MP0758/2006_USA_2006/08/08'[&!color=#cccccc]
	'H10N8_Avian_CY087764_A/shearwater/Australia/2/1972_Australia_1972/06/11'[&!color=#cccccc]
	'H10N8_Avian_CY087836_A/quail/Italy/1117/1965_Italy_1965/06/11'[&!color=#cccccc]
	'H10N8_Avian_CY093770_A/northern_shoveler/California/9235/2008_USA_2008/11/22'[&!color=#cccccc]
	'H10N8_Avian_CY144856_A/ruddy_turnstone/New_Jersey/1148668/2004_USA_2004/05/17'[&!color=#cccccc]
	'H10N8_Avian_CY184612_A/mallard/Sweden/233/2002_Sweden_2002/10/25'[&!color=#cccccc]
	'H10N8_Avian_CY184636_A/mallard/Sweden/2823/2003_Sweden_2003/05/25'[&!color=#cccccc]
	'H10N8_Avian_JN817524_A/mallard/Korea/1203/2010_South_Korea_2010/12/'[&!color=#cccccc]
	'H10N8_Avian_JN817525_A/mallard/Korea/1041/2010_South_Korea_2010/11/'[&!color=#cccccc]
	'H10N8_Avian_JQ924793_A/duck/Guangdong/E1/2012_China_2012/01/10'[&!color=#cccccc]
	'H10N8_Avian_KC871419_A/northern_shoveler/Mongolia/907V/2009_Mongolia_2009/09/15'[&!color=#cccccc]
	'H10N8_Avian_KC871487_A/ruddy_shelduck/Mongolia/1602/2010_Mongolia_2010/09/11'[&!color=#cccccc]
	'H10N8_Avian_KC871495_A/surf_scoter/Mongolia/878V/2009_Mongolia_2009/09/15'[&!color=#cccccc]
	'H10N8_Avian_KC871525_A/velvet_scoter/Mongolia/879V/2009_Mongolia_2009/09/15'[&!color=#cccccc]
	'H10N8_Avian_KM234905_A/chicken/Jiangxi/JXA132717/2014_China_2014/01/01'[&!color=#cccccc]
	'H10N8_Avian_KM234921_A/duck/Jiangxi/JXA132727/2014_China_2014/01/01'[&!color=#cccccc]
	'H10N8_Avian_KM234939_A/duck/Jiangxi/JXA132712/2014_China_2014/01/01'[&!color=#cccccc]
	'H10N8_Human_KJ406559_A/Jiangxi/IPB13/2013_China_2013/12/04'[&!color=#0000cc]
	'H10N8_Human_KJ406561_A/Jiangxi/IPB13b/2013_China_2013/12/17'[&!color=#0000cc]
	'H10N8_Human_KJ406562_A/Jiangxi/IPB13c/2013_China_2013/12/20'[&!color=#0000cc]
	'H10N9_Avian_CY005649_A/duck/Hong_Kong/562/1979_Hong_Kong_1979//'[&!color=#cccccc]
	'H10N9_Avian_CY060362_A/mallard/Sweden/65/2002_Sweden_2002/11/17'[&!color=#cccccc]
	'H10N9_Avian_CY079712_A/mallard/Interior_Alaska/6MP0905/2006_USA_2006/08/17'[&!color=#cccccc]
	'H10N9_Avian_CY136876_A/shorebird/DE/23/96_USA_1996/05/14'[&!color=#cccccc]
	'H10N9_Avian_CY141053_A/mallard/Arkansas/AI09-6032/2009_USA_2009/12/11'[&!color=#cccccc]
	'H10N9_Avian_CY183633_A/mallard/Sweden/948/2002_Sweden_2002/11/17'[&!color=#cccccc]
	'H10N9_Avian_CY183681_A/mallard/Sweden/5812/2005_Sweden_2005/11/07'[&!color=#cccccc]
	'H10N9_Avian_CY183762_A/mallard/Sweden/51933/2006_Sweden_2006/10/23'[&!color=#cccccc]
	'H10N9_Avian_CY183779_A/mallard/Sweden/52837/2006_Sweden_2006/10/31'[&!color=#cccccc]
	'H10N9_Avian_CY183787_A/mallard/Sweden/52903/2006_Sweden_2006/11/01'[&!color=#cccccc]
	'H10N9_Avian_CY184628_A/mallard/Sweden/936/2002_Sweden_2002/11/17'[&!color=#cccccc]
	'H10N9_Avian_CY186867_A/blue-winged_teal/Ohio/12OS2138/2012_USA_2012/09/07'[&!color=#cccccc]
	'H10N9_Avian_HM060064_A/king_eider/Alaska/44397-858/2008_USA_2008/06/12'[&!color=#cccccc]
	'H10N9_Avian_KF006418_A/chicken/Jiangsu/RD5/2013_China_2013/03/'[&!color=#cccccc]
	'H10N9_Avian_KF260029_A/northern_shoveler/Hong_Kong/MPE2531/2008_Hong_Kong_2008//'[&!color=#cccccc]
	'H10N9_Avian_KF260030_A/northern_shoveler/Hong_Kong/MPC657/2006_Hong_Kong_2006//'[&!color=#cccccc]
	'H10N9_Avian_KF260039_A/common_teal/Hong_Kong/MPK630/2009_Hong_Kong_2009//'[&!color=#cccccc]
	'H10N9_Avian_KF260046_A/northern_shoveler/Hong_Kong/MPE2984/2008_Hong_Kong_2008//'[&!color=#cccccc]
	'H11N1_Avian_AF250494_A/Aquatic_bird/Hong_Kong/M603/98_Hong_Kong_1998//'[&!color=#cccccc]
	'H11N1_Avian_CY004442_A/ruddy_turnstone/NJ/51/1985_USA_1985/05/29'[&!color=#cccccc]
	'H11N1_Avian_CY005283_A/ruddy_turnstone/Delaware/2589/1987_USA_1987/06/02'[&!color=#cccccc]
	'H11N1_Avian_CY005301_A/ruddy_turnstone/NJ/842/1989_USA_1989/04/23'[&!color=#cccccc]
	'H11N1_Avian_CY017769_A/Black_Duck/Ohio/194/1986_USA_1986/11/06'[&!color=#cccccc]
	'H11N1_Avian_CY021185_A/mallard/Ohio/1851/2005_USA_2005//'[&!color=#cccccc]
	'H11N1_Avian_CY055179_A/aquatic_bird/India/NIV-17095/2007_India_2007/12/23'[&!color=#cccccc]
	'H11N1_Avian_CY060339_A/mallard/Sweden/58/2003_Sweden_2003/12/18'[&!color=#cccccc]
	'H11N1_Avian_CY126652_A/herring_gull/Delaware_Bay/2610/1987_USA_1987/05/20'[&!color=#cccccc]
	'H11N1_Avian_CY126668_A/shorebird/Delaware_Bay/744/1988_USA_1988/05/17'[&!color=#cccccc]
	'H11N1_Avian_CY126708_A/gull/Delaware/2952/1988_USA_1988/06/15'[&!color=#cccccc]
	'H11N1_Avian_CY126716_A/gull/Delaware_Bay/2673/1988_USA_1988/07/20'[&!color=#cccccc]
	'H11N1_Avian_CY126724_A/red_knot/New_Jersey/262/1989_USA_1989/05/22'[&!color=#cccccc]
	'H11N1_Avian_CY126756_A/ruddy_turnstone/New_Jersey/348/1989_USA_1989/05/23'[&!color=#cccccc]
	'H11N1_Avian_CY127722_A/ruddy_turnstone/Delaware_Bay/197/2002_USA_2002/05/21'[&!color=#cccccc]
	'H11N1_Avian_CY127867_A/shorebird/Delaware_Bay/236/2009_USA_2009/05/20'[&!color=#cccccc]
	'H11N1_Avian_CY137293_A/shorebird/Delaware_Bay/31/2002_USA_2002/05/20'[&!color=#cccccc]
	'H11N1_Avian_CY145862_A/ruddy_turnstone/New_Jersey/AI09-027/2009_USA_2009/05/13'[&!color=#cccccc]
	'H11N1_Avian_CY145887_A/ruddy_turnstone/New_Jersey/AI09-151/2009_USA_2009/05/11'[&!color=#cccccc]
	'H11N1_Avian_CY185413_A/black-headed_gull/Republic_of_Georgia/1/2010_Georgia_2010/01/20'[&!color=#cccccc]
	'H11N1_Avian_FJ517278_A/ruddy_turnstone/NJ/631/2002_USA_2002//'[&!color=#cccccc]
	'H11N1_Avian_GU051920_A/chicken/New_Jersey/15906-9/1996_USA_1996//'[&!color=#cccccc]
	'H11N2_Avian_CY005289_A/ruddy_turnstone/Delaware/2762/1987_USA_1987/05/27'[&!color=#cccccc]
	'H11N2_Avian_CY005534_A/duck/Nanchang/1749/1992_China_1992/12/01'[&!color=#cccccc]
	'H11N2_Avian_CY017849_A/green-winged_teal/Ohio/81/1999_USA_1999//'[&!color=#cccccc]
	'H11N2_Avian_CY021169_A/green-winged_teal/Ohio/1747/2005_USA_2005//'[&!color=#cccccc]
	'H11N2_Avian_CY041422_A/mallard/Netherlands/26/2005_Netherlands_2005//'[&!color=#cccccc]
	'H11N2_Avian_CY060327_A/mallard/Sweden/55/2002_Sweden_2002/11/16'[&!color=#cccccc]
	'H11N2_Avian_CY093706_A/mallard/California/11100/2008_USA_2008/12/06'[&!color=#cccccc]
	'H11N2_Avian_CY094513_A/northern_pintail/California/6791/2008_USA_2008/11/16'[&!color=#cccccc]
	'H11N2_Avian_CY096628_A/blue-winged_teal/Guatemala/CIP049-10/2009_Guatemala_2009/11/11'[&!color=#cccccc]
	'H11N2_Avian_CY096636_A/blue-winged_teal/Guatemala/CIP049-11/2009_Guatemala_2009/11/11'[&!color=#cccccc]
	'H11N2_Avian_CY096644_A/blue-winged_teal/Guatemala/CIP049-03/2009_Guatemala_2009/11/11'[&!color=#cccccc]
	'H11N2_Avian_CY116727_A/Peking_duck/Wagun/1827-6/1984_Germany_1984//'[&!color=#cccccc]
	'H11N2_Avian_CY127173_A/laughing_gull/Delaware_Bay/94/1995_USA_1995/05/20'[&!color=#cccccc]
	'H11N2_Avian_CY127181_A/herring_gull/Delaware_Bay/106/1995_USA_1995/05/20'[&!color=#cccccc]
	'H11N2_Avian_CY127189_A/ruddy_turnstone/Delaware_Bay/112/1995_USA_1995/05/20'[&!color=#cccccc]
	'H11N2_Avian_CY127353_A/shorebird/Delaware_Bay/32/1996_USA_1996/05/14'[&!color=#cccccc]
	'H11N2_Avian_CY127361_A/shorebird/Delaware_Bay/39/1996_USA_1996/05/14'[&!color=#cccccc]
	'H11N2_Avian_CY127377_A/shorebird/Delaware_Bay/58/1996_USA_1996/05/15'[&!color=#cccccc]
	'H11N2_Avian_CY127481_A/shorebird/Delaware_Bay/86/1999_USA_1999/05/24'[&!color=#cccccc]
	'H11N2_Avian_CY127505_A/shorebird/Delaware_Bay/168/1999_USA_1999/05/24'[&!color=#cccccc]
	'H11N2_Avian_CY127548_A/shorebird/Delaware_Bay/216/1999_USA_1999/05/24'[&!color=#cccccc]
	'H11N2_Avian_CY127650_A/shorebird/Delaware_Bay/75/2001_USA_2001/05/17'[&!color=#cccccc]
	'H11N2_Avian_CY132863_A/mallard/Illinois/10OS3249/2010_USA_2010/10/29'[&!color=#cccccc]
	'H11N2_Avian_CY133509_A/mallard/Illinois/10OS4130/2010_USA_2010/11/29'[&!color=#cccccc]
	'H11N2_Avian_CY133525_A/mallard/Illinois/10OS3659/2010_USA_2010/10/31'[&!color=#cccccc]
	'H11N2_Avian_CY133905_A/northern_shoveler/California/2810/2011_USA_2011/10/29'[&!color=#cccccc]
	'H11N2_Avian_CY138141_A/lesser_black-backed_gull/Iceland/145/2010_Iceland_2010/05/23'[&!color=#cccccc]
	'H11N2_Avian_CY140563_A/mallard/Minnesota/Sg-01034/2008_USA_2008/10/14'[&!color=#cccccc]
	'H11N2_Avian_CY144214_A/semi-palmated_sandpiper/Delaware/AI00-2327/2000_USA_2000/05/24'[&!color=#cccccc]
	'H11N2_Avian_CY144222_A/ruddy_turnstone/Delaware/AI00-1460/2000_USA_2000/05/21'[&!color=#cccccc]
	'H11N2_Avian_CY144280_A/semi-palmated_sandpiper/Delaware/828234/2001_USA_2001//'[&!color=#cccccc]
	'H11N2_Avian_CY144288_A/ruddy_turnstone/Delaware/828213/2001_USA_2001//'[&!color=#cccccc]
	'H11N2_Avian_CY144361_A/ruddy_turnstone/New_Jersey/650615/2002_USA_2002/05/16'[&!color=#cccccc]
	'H11N2_Avian_CY145723_A/ruddy_turnstone/New_Jersey/Sg-00567/2008_USA_2008/06/04'[&!color=#cccccc]
	'H11N2_Avian_CY149768_A/blue-winged_teal/Canada/3296/2011_Canada_2011/09/24'[&!color=#cccccc]
	'H11N2_Avian_CY157290_A/mallard/California/3070/2012_USA_2012/08/06'[&!color=#cccccc]
	'H11N2_Avian_CY166804_A/northern_shoveler/Mississippi/11OS6077/2011_USA_2011/12/10'[&!color=#cccccc]
	'H11N2_Avian_CY166812_A/gadwall/Mississippi/11OS6084/2011_USA_2011/12/10'[&!color=#cccccc]
	'H11N2_Avian_CY177057_A/bufflehead/California/4935/2012_USA_2012/12/30'[&!color=#cccccc]
	'H11N2_Avian_CY177506_A/widgeon/Alabama/1278/1975_USA_1975//'[&!color=#cccccc]
	'H11N2_Avian_CY186923_A/American_green-winged_teal/Ohio/12OS2161/2012_USA_2012/09/15'[&!color=#cccccc]
	'H11N2_Avian_DQ021573_A/mallard/MN/7/98_USA_1998//'[&!color=#cccccc]
	'H11N2_Avian_GQ219714_A/spotbill_duck/Xuyi/6/2005_China_2005/01/'[&!color=#cccccc]
	'H11N2_Avian_GQ257415_A/guinea_fowl/New_Jersey/8848-17/1998_USA_1998//'[&!color=#cccccc]
	'H11N2_Avian_GU051926_A/chicken/New_Jersey/14172-14/1994_USA_1994//'[&!color=#cccccc]
	'H11N2_Avian_GU053354_A/mallard/Ohio/793/2004_USA_2004//'[&!color=#cccccc]
	'H11N2_Avian_HM745402_A/duck/Jiangxi/k0701/2009_China_2009/07/'[&!color=#cccccc]
	'H11N2_Avian_HQ141890_A/duck/Eastern_China/05/2005_China_2005//'[&!color=#cccccc]
	'H11N2_Avian_HQ141899_A/duck/Eastern_China/36/2002_China_2002//'[&!color=#cccccc]
	'H11N2_Avian_HQ141905_A/duck/Eastern_China/318/2003_China_2003//'[&!color=#cccccc]
	'H11N2_Avian_HQ541742_A/herring_gull/Atyrau/2186/2007_Kazakhstan_2007/04/25'[&!color=#cccccc]
	'H11N2_Avian_JX499150_A/chicken/Nanjing/908/2009_China_2009/03/01'[&!color=#cccccc]
	'H11N2_Avian_JX566433_A/mallard/Sweden/99885/2009_Sweden_2009/09/30'[&!color=#cccccc]
	'H11N2_Avian_JX566439_A/mallard/Sweden/99931/2009_Sweden_2009/10/01'[&!color=#cccccc]
	'H11N2_Avian_JX566441_A/mallard/Sweden/99939/2009_Sweden_2009/10/01'[&!color=#cccccc]
	'H11N2_Avian_KJ161941_A/duck/Thailand/CU-12326T/2012_Thailand_2012/02/28'[&!color=#cccccc]
	'H11N2_Penguin_KJ729355_A/Adelie_penguin/Antarctica/270/2013_Antarctica_2013/02/10'
	'H11N2_Penguin_KJ729371_A/Adelie_penguin/Antarctica/226/2013_Antarctica_2013/02/08'
	'H11N2_Penguin_KJ729379_A/Adelie_penguin/Antarctica/178/2013_Antarctica_2013/02/02'
	'H11N3_Avian_AY651594_A/wild_duck/Shantou/1411/2000_China_2000//'[&!color=#cccccc]
	'H11N3_Avian_CY005277_A/mallard_duck/ALB/797/1983_Canada_1983/08/23'[&!color=#cccccc]
	'H11N3_Avian_CY005743_A/duck/New_Zealand/164/76_New_Zealand_1976/01/01'[&!color=#cccccc]
	'H11N3_Avian_CY018019_A/mallard/Ohio/102/1986_USA_1986/10/24'[&!color=#cccccc]
	'H11N3_Avian_CY076329_A/mallard/Washington/44256-522/2006_USA_2006/11/08'[&!color=#cccccc]
	'H11N3_Avian_CY076708_A/duck/Thailand/CU5388/2009_Thailand_2009/11/'[&!color=#cccccc]
	'H11N3_Avian_CY076716_A/duck/Thailand/CU5408/2009_Thailand_2009/11/'[&!color=#cccccc]
	'H11N3_Avian_CY096946_A/mallard/Illinois/3051/2009_USA_2009/10/17'[&!color=#cccccc]
	'H11N3_Avian_CY125011_A/duck/Jiangsu/10-d4/2011_China_2011/10/'[&!color=#cccccc]
	'H11N3_Avian_CY127044_A/ruddy_turnstone/Delaware_Bay/39/1994_USA_1994/05/01'[&!color=#cccccc]
	'H11N3_Avian_CY144591_A/blue-winged_teal/North_Carolina/NC674-362/2005_USA_2005/10/05'[&!color=#cccccc]
	'H11N3_Avian_CY166716_A/mallard/Wisconsin/11OS4362/2011_USA_2011/11/05'[&!color=#cccccc]
	'H11N3_Avian_CY167139_A/mallard/Arkansas/12OS140/2012_USA_2012/01/15'[&!color=#cccccc]
	'H11N3_Avian_CY186744_A/blue-winged_teal/Illinois/12OS2951/2012_USA_2012/09/08'[&!color=#cccccc]
	'H11N3_Avian_GQ257422_A/chicken/New_Jersey/4236-18/1993_USA_1993//'[&!color=#cccccc]
	'H11N3_Avian_KC492378_A/American_black_duck/Newfoundland/MW819/2010_Canada_2010/11/22'[&!color=#cccccc]
	'H11N3_Avian_KJ413545_A/blue-winged_teal/TX/AI13-1009/2013_USA_2013/03/01'[&!color=#cccccc]
	'H11N5_Avian_CY076681_A/American_green-winged_teal/California/44363-002/2007_USA_2007/10/20'[&!color=#cccccc]
	'H11N5_Avian_CY145441_A/ruddy_turnstone/New_Jersey/Sg-00557/2008_USA_2008/06/04'[&!color=#cccccc]
	'H11N5_Avian_CY186400_A/mallard/Sweden/80329/2008_Sweden_2008/11/21'[&!color=#cccccc]
	'H11N6_Avian_CY005321_A/mallard/Alberta/125/1999_Canada_1999/08/04'[&!color=#cccccc]
	'H11N6_Avian_CY087844_A/duck/United_Kingdom/1/1956_United_Kingdom_1956/06/11'[&!color=#cccccc]
	'H11N6_Avian_CY120528_A/mallard/California/6720/2009_USA_2009/10/25'[&!color=#cccccc]
	'H11N6_Avian_GU051074_A/semipalmated_sandpiper/Delaware/2109/2000_USA_2000//'[&!color=#cccccc]
	'H11N6_Avian_GU051081_A/semipalmated_sandpiper/Delaware/2327/2000_USA_2000//'[&!color=#cccccc]
	'H11N6_Avian_GU051088_A/ring-billed_gull/Georgia/2667/2000_USA_2000//'[&!color=#cccccc]
	'H11N6_Avian_KJ526003_A/duck/Thailand/CU-12677T/2012_Thailand_2012/10/19'[&!color=#cccccc]
	'H11N6_Avian_KJ526015_A/duck/Thailand/CU-12657T/2012_Thailand_2012/10/19'[&!color=#cccccc]
	'H11N6_Avian_M16563_A/duck/England/1/1956_United_Kingdom_1956//'[&!color=#cccccc]
	'H11N6_Swine_CY073456_A/swine/KU/2/2001_South_Korea_2001//'
	'H11N6_Swine_CY083001_A/swine/KU/4/2001_South_Korea_2001//'
	'H11N6_Swine_CY083004_A/swine/KU/10/2001_South_Korea_2001//'
	'H11N7_Avian_CY060216_A/mallard/Sweden/110/2002_Sweden_2002/12/15'[&!color=#cccccc]
	'H11N7_Avian_CY127497_A/ruddy_turnstone/Delaware_Bay/149/1999_USA_1999/05/24'[&!color=#cccccc]
	'H11N7_Avian_CY127564_A/shorebird/Delaware_Bay/273/1999_USA_1999/05/24'[&!color=#cccccc]
	'H11N7_Avian_CY127572_A/shorebird/Delaware_Bay/284/1999_USA_1999/05/24'[&!color=#cccccc]
	'H11N7_Avian_CY144272_A/ruddy_turnstone/New_Jersey/471606/2001_USA_2001//'[&!color=#cccccc]
	'H11N7_Avian_GU052212_A/shoveler/Netherlands/18/1999_Netherlands_1999//'[&!color=#cccccc]
	'H11N8_Avian_AF250499_A/Duck/Hong_Kong/T25/97_Hong_Kong_1997//'[&!color=#cccccc]
	'H11N8_Avian_AF250500_A/Duck/Hong_Kong/T37/97_Hong_Kong_1997//'[&!color=#cccccc]
	'H11N8_Avian_CY127004_A/ruddy_turnstone/Delaware_Bay/36/1993_USA_1993/05/01'[&!color=#cccccc]
	'H11N8_Avian_CY127875_A/shorebird/Delaware_Bay/257/2009_USA_2009/05/20'[&!color=#cccccc]
	'H11N8_Avian_CY145903_A/ruddy_turnstone/New_Jersey/AI09-169/2009_USA_2009/05/08'[&!color=#cccccc]
	'H11N8_Avian_CY145911_A/ruddy_turnstone/New_Jersey/AI09-194/2009_USA_2009/05/13'[&!color=#cccccc]
	'H11N9_Avian_AB569539_A/goose/Zambia/09/2009_Zambia_2009/09/'[&!color=#cccccc]
	'H11N9_Avian_AB569555_A/duck/Zambia/11/2009_Zambia_2009/09/'[&!color=#cccccc]
	'H11N9_Avian_AB569563_A/duck/Zambia/12/2009_Zambia_2009/09/'[&!color=#cccccc]
	'H11N9_Avian_AB593467_A/duck/Vietnam/G30/2008_Viet_Nam_2008/01/'[&!color=#cccccc]
	'H11N9_Avian_AB593475_A/duck/Vietnam/G32/2008_Viet_Nam_2008/01/'[&!color=#cccccc]
	'H11N9_Avian_AB781313_A/duck/Vietnam/OIE-745/2011_Viet_Nam_2011/02/20'[&!color=#cccccc]
	'H11N9_Avian_AB807773_A/duck/Vietnam/LBM81/2012_Viet_Nam_2012//'[&!color=#cccccc]
	'H11N9_Avian_AF250497_A/Duck/Hong_Kong/P50/97_Hong_Kong_1997//'[&!color=#cccccc]
	'H11N9_Avian_AF250498_A/Duck/Hong_Kong/P54/97_Hong_Kong_1997//'[&!color=#cccccc]
	'H11N9_Avian_CY004363_A/mallard/Alberta/294/1977_Canada_1977/08/31'[&!color=#cccccc]
	'H11N9_Avian_CY005295_A/ruddy_turnstone/DE/637/1988_USA_1988/05/16'[&!color=#cccccc]
	'H11N9_Avian_CY005327_A/pintail/Alberta/84/2000_Canada_2000/08/07'[&!color=#cccccc]
	'H11N9_Avian_CY005334_A/shorebird/DE/236/2003_USA_2003/05/30'[&!color=#cccccc]
	'H11N9_Avian_CY005855_A/shoveler/Netherlands/19/1999_Netherlands_1999//'[&!color=#cccccc]
	'H11N9_Avian_CY014810_A/mallard/Tennessee/11457/1985_USA_1985/01/16'[&!color=#cccccc]
	'H11N9_Avian_CY020945_A/mallard/Ohio/568/1987_USA_1987//'[&!color=#cccccc]
	'H11N9_Avian_CY020969_A/blue-winged_teal/Ohio/101/1993_USA_1993//'[&!color=#cccccc]
	'H11N9_Avian_CY021177_A/green-winged_teal/Ohio/1844/2005_USA_2005//'[&!color=#cccccc]
	'H11N9_Avian_CY021449_A/blue-winged_teal/Ohio/96/1993_USA_1993//'[&!color=#cccccc]
	'H11N9_Avian_CY021617_A/Black_Duck/Ohio/239/1986_USA_1986/11/07'[&!color=#cccccc]
	'H11N9_Avian_CY021649_A/green-winged_teal/Ohio/397/1986_USA_1986//'[&!color=#cccccc]
	'H11N9_Avian_CY021665_A/mallard/Ohio/173/1990_USA_1990//'[&!color=#cccccc]
	'H11N9_Avian_CY021673_A/green-winged_teal/Ohio/496/1987_USA_1987//'[&!color=#cccccc]
	'H11N9_Avian_CY021689_A/mallard/Missouri/MO32/2005_USA_2005//'[&!color=#cccccc]
	'H11N9_Avian_CY025201_A/sharp-tailed_sandpiper/Australia/6/2004_Australia_2004//'[&!color=#cccccc]
	'H11N9_Avian_CY029885_A/sharp-tailed_sandpiper/Australia/10/2004_Australia_2004//'[&!color=#cccccc]
	'H11N9_Avian_CY029925_A/mallard/Missouri/209/2006_USA_2006//'[&!color=#cccccc]
	'H11N9_Avian_CY039536_A/green_winged_teal/California/AKS1305/2008_USA_2008/01/26'[&!color=#cccccc]
	'H11N9_Avian_CY045299_A/mallard/Quebec/11111/2006_Canada_2006/08/20'[&!color=#cccccc]
	'H11N9_Avian_CY060230_A/mallard/Netherlands/15/1999_Netherlands_1999/11/13'[&!color=#cccccc]
	'H11N9_Avian_CY060298_A/mallard/Sweden/48/2002_Sweden_2002/11/14'[&!color=#cccccc]
	'H11N9_Avian_CY060420_A/northern_shoveler/Netherlands/18/1999_Netherlands_1999/11/20'[&!color=#cccccc]
	'H11N9_Avian_CY076337_A/mallard/Washington/44256-527/2006_USA_2006/11/08'[&!color=#cccccc]
	'H11N9_Avian_CY076409_A/cinnamon_teal/California/44287-234/2007_USA_2007/01/27'[&!color=#cccccc]
	'H11N9_Avian_CY076689_A/American_green-winged_teal/California/44363-067/2007_USA_2007/11/03'[&!color=#cccccc]
	'H11N9_Avian_CY077060_A/mallard/Netherlands/42/2006_Netherlands_2006//'[&!color=#cccccc]
	'H11N9_Avian_CY077580_A/mallard/New_Zealand/1440-365/2005_New_Zealand_2005//'[&!color=#cccccc]
	'H11N9_Avian_CY078158_A/mallard/Minnesota/Sg-00198/2007_USA_2007/09/22'[&!color=#cccccc]
	'H11N9_Avian_CY081304_A/mallard/Maryland/1111/2005_USA_2005/06/27'[&!color=#cccccc]
	'H11N9_Avian_CY093675_A/mallard/California/10125/2008_USA_2008/12/13'[&!color=#cccccc]
	'H11N9_Avian_CY093714_A/mallard/California/11119/2008_USA_2008/12/06'[&!color=#cccccc]
	'H11N9_Avian_CY097313_A/greater_scaup/Wisconsin/4234/2009_USA_2009/12/06'[&!color=#cccccc]
	'H11N9_Avian_CY125746_A/glaucous-winged_gull/Southeastern_Alaska/10JR01856R0/2010_USA_2010/09/09'[&!color=#cccccc]
	'H11N9_Avian_CY126542_A/shorebird/Delaware_Bay/8/2002_USA_2002/05/20'[&!color=#cccccc]
	'H11N9_Avian_CY126684_A/ruddy_turnstone/Delaware_Bay/772/1988_USA_1988/05/17'[&!color=#cccccc]
	'H11N9_Avian_CY126700_A/ruddy_turnstone/Delaware_Bay/2369/1988_USA_1988/05/31'[&!color=#cccccc]
	'H11N9_Avian_CY126956_A/mallard/Alberta/251/1991_Canada_1991/08/26'[&!color=#cccccc]
	'H11N9_Avian_CY127197_A/ruddy_turnstone/Delaware_Bay/119/1995_USA_1995/05/20'[&!color=#cccccc]
	'H11N9_Avian_CY127265_A/ruddy_turnstone/Delaware_Bay/229/1995_USA_1995/05/21'[&!color=#cccccc]
	'H11N9_Avian_CY127321_A/ruddy_turnstone/Delaware_Bay/278/1995_USA_1995/05/21'[&!color=#cccccc]
	'H11N9_Avian_CY127674_A/laughing_gull/Delaware_Bay/2/2002_USA_2002/05/20'[&!color=#cccccc]
	'H11N9_Avian_CY127682_A/shorebird/Delaware_Bay/6/2002_USA_2002/05/20'[&!color=#cccccc]
	'H11N9_Avian_CY129074_A/American_black_duck/New_Brunswick/02519/2007_Canada_2007/09/19'[&!color=#cccccc]
	'H11N9_Avian_CY129265_A/American_black_duck/New_Brunswick/02485/2007_Canada_2007/09/17'[&!color=#cccccc]
	'H11N9_Avian_CY133049_A/mallard/Wisconsin/10OS4193/2010_USA_2010/11/30'[&!color=#cccccc]
	'H11N9_Avian_CY133468_A/mallard/Iowa/10OS2752/2010_USA_2010/10/17'[&!color=#cccccc]
	'H11N9_Avian_CY133645_A/American_green-winged_teal/Mississippi/11OS90/2011_USA_2011/01/08'[&!color=#cccccc]
	'H11N9_Avian_CY133821_A/northern_shoveler/Missouri/10MO0294/2010_USA_2010/11/16'[&!color=#cccccc]
	'H11N9_Avian_CY139709_A/blue-winged_teal/Louisiana/B3/1986_USA_1986//'[&!color=#cccccc]
	'H11N9_Avian_CY141013_A/mallard/Arkansas/AI09-5663/2009_USA_2009/12/10'[&!color=#cccccc]
	'H11N9_Avian_CY145691_A/ruddy_turnstone/New_Jersey/Sg-00561/2008_USA_2008/05/18'[&!color=#cccccc]
	'H11N9_Avian_CY145715_A/ruddy_turnstone/New_Jersey/Sg-00564/2008_USA_2008/05/22'[&!color=#cccccc]
	'H11N9_Avian_CY146258_A/ruddy_turnstone/New_Jersey/AI09-1008/2009_USA_2009/06/03'[&!color=#cccccc]
	'H11N9_Avian_CY146291_A/ruddy_turnstone/New_Jersey/AI09-1144/2009_USA_2009/05/30'[&!color=#cccccc]
	'H11N9_Avian_CY146307_A/ruddy_turnstone/New_Jersey/AI09-1164/2009_USA_2009/05/30'[&!color=#cccccc]
	'H11N9_Avian_CY146485_A/mallard/New_Jersey/AI09-5122/2009_USA_2009/09/28'[&!color=#cccccc]
	'H11N9_Avian_CY146616_A/duck/Hunan/S1607/2012_China_2012/03/24'[&!color=#cccccc]
	'H11N9_Avian_CY146720_A/duck/Hunan/S4443/2011_China_2011/11/13'[&!color=#cccccc]
	'H11N9_Avian_CY166553_A/mallard/Wisconsin/11OS3009/2011_USA_2011/10/02'[&!color=#cccccc]
	'H11N9_Avian_CY166764_A/mallard/Mississippi/11OS5863/2011_USA_2011/12/08'[&!color=#cccccc]
	'H11N9_Avian_CY177065_A/green-winged_teal/California/514/2013_USA_2013/01/26'[&!color=#cccccc]
	'H11N9_Avian_CY177682_A/mallard/Wisconsin/1083/1982_USA_1982//'[&!color=#cccccc]
	'H11N9_Avian_CY177698_A/mallard/Wisconsin/1107/1982_USA_1982//'[&!color=#cccccc]
	'H11N9_Avian_CY178330_A/mallard/Wisconsin/261/1980_USA_1980//'[&!color=#cccccc]
	'H11N9_Avian_CY178755_A/mallard/Wisconsin/435/1981_USA_1981//'[&!color=#cccccc]
	'H11N9_Avian_CY178891_A/mallard/Wisconsin/1854/1983_USA_1983//'[&!color=#cccccc]
	'H11N9_Avian_CY179247_A/mallard/Wisconsin/1069/1982_USA_1982//'[&!color=#cccccc]
	'H11N9_Avian_CY179359_A/green-winged_teal/Wisconsin/166/1977_USA_1977//'[&!color=#cccccc]
	'H11N9_Avian_CY179375_A/mallard/Wisconsin/329/1977_USA_1977//'[&!color=#cccccc]
	'H11N9_Avian_CY179391_A/mallard/Wisconsin/413/1977_USA_1977//'[&!color=#cccccc]
	'H11N9_Avian_CY179703_A/mallard/Wisconsin/5/1975_USA_1975//'[&!color=#cccccc]
	'H11N9_Avian_CY179711_A/mallard/Wisconsin/10/1975_USA_1975//'[&!color=#cccccc]
	'H11N9_Avian_CY180063_A/mallard/Wisconsin/789/1976_USA_1976//'[&!color=#cccccc]
	'H11N9_Avian_CY180079_A/mallard/Wisconsin/443/1979_USA_1979//'[&!color=#cccccc]
	'H11N9_Avian_CY180095_A/mallard/Wisconsin/540/1979_USA_1979//'[&!color=#cccccc]
	'H11N9_Avian_CY180688_A/mallard/Wisconsin/477/1976_USA_1976//'[&!color=#cccccc]
	'H11N9_Avian_CY180704_A/gadwall/Wisconsin/555/1976_USA_1976//'[&!color=#cccccc]
	'H11N9_Avian_CY180720_A/mallard/Wisconsin/633/1979_USA_1979//'[&!color=#cccccc]
	'H11N9_Avian_CY180888_A/blue-winged_teal/Wisconsin/145/1980_USA_1980//'[&!color=#cccccc]
	'H11N9_Avian_CY181269_A/blue-winged_teal/Wisconsin/103/1978_USA_1978//'[&!color=#cccccc]
	'H11N9_Avian_CY184075_A/mallard/Sweden/101111/2009_Sweden_2009/11/04'[&!color=#cccccc]
	'H11N9_Avian_CY184137_A/mallard/Sweden/50980/2006_Sweden_2006/10/09'[&!color=#cccccc]
	'H11N9_Avian_CY184345_A/mallard/Sweden/80011/2008_Sweden_2008/11/17'[&!color=#cccccc]
	'H11N9_Avian_CY184353_A/mallard/Sweden/79436/2008_Sweden_2008/11/16'[&!color=#cccccc]
	'H11N9_Avian_CY184401_A/mallard/Sweden/79330/2008_Sweden_2008/11/14'[&!color=#cccccc]
	'H11N9_Avian_CY185397_A/black-headed_gull/Netherlands/40/2009_Netherlands_2009/11/20'[&!color=#cccccc]
	'H11N9_Avian_CY186907_A/blue-winged_teal/Ohio/12OS2152/2012_USA_2012/09/15'[&!color=#cccccc]
	'H11N9_Avian_CY187081_A/blue_winged-teal/Wisconsin/12OS3069/2012_USA_2012/09/22'[&!color=#cccccc]
	'H11N9_Avian_CY187131_A/American_green-winged_teal/Wisconsin/12OS3031/2012_USA_2012/09/29'[&!color=#cccccc]
	'H11N9_Avian_EU518740_A/mallard/Sweden/S90739/2005_Sweden_2005//'[&!color=#cccccc]
	'H11N9_Avian_EU518747_A/mallard/Sweden/S90781/2005_Sweden_2005//'[&!color=#cccccc]
	'H11N9_Avian_EU518748_A/mallard/Sweden/S90792/2005_Sweden_2005//'[&!color=#cccccc]
	'H11N9_Avian_EU871840_A/green-winged_teal/LA/9GW/1987_USA_1987//'[&!color=#cccccc]
	'H11N9_Avian_GQ219715_A/Baikal_teal/Hongze/14/2005_China_2005/02/'[&!color=#cccccc]
	'H11N9_Avian_GQ257429_A/guinea_fowl/New_York/26410-17/1995_USA_1995//'[&!color=#cccccc]
	'H11N9_Avian_GU053398_A/mallard/Maryland/922/2004_USA_2004//'[&!color=#cccccc]
	'H11N9_Avian_GU053406_A/mallard/Maryland/926/2004_USA_2004//'[&!color=#cccccc]
	'H11N9_Avian_GU053414_A/mallard/Maryland/948/2004_USA_2004//'[&!color=#cccccc]
	'H11N9_Avian_GU953273_A/turkey/Almaty/535/2004_Kazakhstan_2004/02/18'[&!color=#cccccc]
	'H11N9_Avian_HM060062_A/thick-billed_murre/Alaska/44088-059/2006_USA_2006/05/30'[&!color=#cccccc]
	'H11N9_Avian_HM060069_A/thick-billed_murre/Alaska/44085-090/2006_USA_2006/06/05'[&!color=#cccccc]
	'H11N9_Avian_HM060071_A/common_murre/Alaska/44085-165/2006_USA_2006/06/08'[&!color=#cccccc]
	'H11N9_Avian_JF789606_A/mallard/Czech_Republic/13438-29K/2010_Czech_Republic_2010/09/09'[&!color=#cccccc]
	'H11N9_Avian_JX566368_A/mallard/Sweden/100610/2009_Sweden_2009/10/25'[&!color=#cccccc]
	'H11N9_Avian_JX566371_A/mallard/Sweden/100635/2009_Sweden_2009/10/27'[&!color=#cccccc]
	'H11N9_Avian_KC492370_A/American_black_duck/Newfoundland/MW774/2010_Canada_2010/11/08'[&!color=#cccccc]
	'H11N9_Avian_KF260016_A/duck/Guizhou/1078/2011_China_2011//'[&!color=#cccccc]
	'H11N9_Avian_KF260019_A/duck/Jiangxi/21714/2011_China_2011//'[&!color=#cccccc]
	'H11N9_Avian_KF260026_A/common_teal/Hong_Kong/MPL1075/2011_Hong_Kong_2011//'[&!color=#cccccc]
	'H11N9_Avian_KF260028_A/eurasian_wigeon/Hong_Kong/MPK655/2009_Hong_Kong_2009//'[&!color=#cccccc]
	'H11N9_Avian_KF260031_A/wild_waterfowl/Hong_Kong/MPC729/2006_Hong_Kong_2006//'[&!color=#cccccc]
	'H11N9_Avian_KF260032_A/common_teal/Hong_Kong/MPD322/2007_Hong_Kong_2007//'[&!color=#cccccc]
	'H11N9_Avian_KF260033_A/northern_pintail/Hong_Kong/MPC2085/2007_Hong_Kong_2007//'[&!color=#cccccc]
	'H11N9_Avian_KF260034_A/duck/Guangdong/4323/2007_China_2007//'[&!color=#cccccc]
	'H11N9_Avian_KF260038_A/northern_shoveler/Hong_Kong/MPK276/2009_Hong_Kong_2009//'[&!color=#cccccc]
	'H11N9_Avian_KF260040_A/eurasian_wigeon/Hong_Kong/MPK653/2009_Hong_Kong_2009//'[&!color=#cccccc]
	'H11N9_Avian_KF260043_A/duck/Yunnan/1282/2007_China_2007//'[&!color=#cccccc]
	'H11N9_Avian_KF260044_A/duck/Yunnan/2908/2009_China_2009//'[&!color=#cccccc]
	'H11N9_Avian_KF260060_A/wild_waterfowl/Hong_Kong/MPL1060/2011_Hong_Kong_2011//'[&!color=#cccccc]
	'H11N9_Avian_KF260062_A/wild_waterfowl/Hong_Kong/MPJ1815/2010_Hong_Kong_2010//'[&!color=#cccccc]
	'H11N9_Avian_KJ413529_A/blue-winged_teal/TX/AI13-330/2013_USA_2013/03/01'[&!color=#cccccc]
	'H11N9_Avian_KJ525978_A/duck/Thailand/CU-12943C/2013_Thailand_2013/01/23'[&!color=#cccccc]
	'H12N1_Avian_CY005347_A/mallard_duck/Alberta/342/1983_Canada_1983/08/06'[&!color=#cccccc]
	'H12N1_Avian_CY144711_A/ruddy_turnstone/New_Jersey/AI07-839/2007_USA_2007/08/16'[&!color=#cccccc]
	'H12N1_Avian_JN982507_A/watercock/Thailand/CU-W3699/2009_Thailand_2009/12/'[&!color=#cccccc]
	'H12N1_Avian_JN982515_A/lesser_whistling-duck/Thailand/CU-W3941/2010_Thailand_2010/01/'[&!color=#cccccc]
	'H12N1_Avian_JN982523_A/lesser_whistling-duck/Thailand/CU-W3946/2010_Thailand_2010/01/'[&!color=#cccccc]
	'H12N1_Avian_JN982531_A/lesser_whistling-duck/Thailand/CU-W3947/2010_Thailand_2010/01/'[&!color=#cccccc]
	'H12N2_Avian_CY166230_A/American_green-winged_teal/Wisconsin/11OS3580/2011_USA_2011/10/30'[&!color=#cccccc]
	'H12N2_Avian_CY181389_A/mallard/Wisconsin/214/1977_USA_1977//'[&!color=#cccccc]
	'H12N2_Avian_DQ787810_A/duck/Primorie/3691/02_Russia_2002//'[&!color=#cccccc]
	'H12N3_Avian_GQ907338_A/ruddy_shelduck/Mongolia/37/2005_Mongolia_2005/07/31'[&!color=#cccccc]
	'H12N3_Avian_GQ907346_A/ruddy_shelduck/Mongolia/P52/2005_Mongolia_2005/08/09'[&!color=#cccccc]
	'H12N3_Avian_GQ907354_A/whooper_swan/Mongolia/232/2005_Mongolia_2005/08/09'[&!color=#cccccc]
	'H12N4_Avian_CY133361_A/American_green-winged_teal/Missouri/10OS4622/2010_USA_2010/12/12'[&!color=#cccccc]
	'H12N4_Avian_CY144385_A/ruddy_turnstone/Delaware/AI03-378/2003_USA_2003/05/24'[&!color=#cccccc]
	'H12N4_Avian_CY145651_A/ruddy_turnstone/Delaware/Sg-00540/2008_USA_2008/05/31'[&!color=#cccccc]
	'H12N4_Avian_DQ021584_A/ruddy_turnstone/Delaware/1794/2000_USA_2000//'[&!color=#cccccc]
	'H12N4_Avian_DQ021612_A/ruddy_turnstone/Delaware/1602/2000_USA_2000//'[&!color=#cccccc]
	'H12N4_Avian_GU051111_A/ruddy_turnstone/New_Jersey/672/2000_USA_2000//'[&!color=#cccccc]
	'H12N5_Avian_CY004342_A/pintail_duck/Alberta/49/2003_Canada_2003/07/25'[&!color=#cccccc]
	'H12N5_Avian_CY004383_A/mallard/Alberta/52/1997_Canada_1997/10/31'[&!color=#cccccc]
	'H12N5_Avian_CY005368_A/ruddy_turnstone/Delaware/97/2000_USA_2000/05/15'[&!color=#cccccc]
	'H12N5_Avian_CY012844_A/pintail_duck/Alaska/20/2005_USA_2005/08/09'[&!color=#cccccc]
	'H12N5_Avian_CY014597_A/pintail_duck/Alberta/306/1983_Canada_1983/08/06'[&!color=#cccccc]
	'H12N5_Avian_CY017857_A/mallard/Ohio/407/1987_USA_1987//'[&!color=#cccccc]
	'H12N5_Avian_CY076065_A/mallard/Washington/44338-195/2007_USA_2007/11/20'[&!color=#cccccc]
	'H12N5_Avian_CY077170_A/mallard/Alberta/224/2006_Canada_2006/08/09'[&!color=#cccccc]
	'H12N5_Avian_CY077186_A/mallard/Alberta/162/2007_Canada_2007/08/03'[&!color=#cccccc]
	'H12N5_Avian_CY077202_A/mallard/Interior_Alaska/7MP0167/2007_USA_2007/08/13'[&!color=#cccccc]
	'H12N5_Avian_CY078871_A/mallard/Interior_Alaska/9BM1585R1/2009_USA_2009/06/24'[&!color=#cccccc]
	'H12N5_Avian_CY079079_A/northern_pintail/Interior_Alaska/8BM2974/2008_USA_2008/08/17'[&!color=#cccccc]
	'H12N5_Avian_CY093802_A/American_wigeon/California/6610/2008_USA_2008/11/08'[&!color=#cccccc]
	'H12N5_Avian_CY094121_A/mallard/California/6524/2008_USA_2008/11/05'[&!color=#cccccc]
	'H12N5_Avian_CY097642_A/northern_pintail/Missouri/319/2009_USA_2009/12/06'[&!color=#cccccc]
	'H12N5_Avian_CY103336_A/mallard/Alberta/234/2007_Canada_2007/08/03'[&!color=#cccccc]
	'H12N5_Avian_CY130228_A/northern_pintail/Interior_Alaska/10BM02561R0/2010_USA_2010/06/22'[&!color=#cccccc]
	'H12N5_Avian_CY130376_A/mallard/Interior_Alaska/10BM02111R0/2010_USA_2010/06/10'[&!color=#cccccc]
	'H12N5_Avian_CY134283_A/mallard/California/2595P/2011_USA_2011/08/12'[&!color=#cccccc]
	'H12N5_Avian_CY134291_A/mallard/California/2595V/2011_USA_2011/08/12'[&!color=#cccccc]
	'H12N5_Avian_CY139685_A/mallard/Minnesota/355788/2000_USA_2000//'[&!color=#cccccc]
	'H12N5_Avian_CY141101_A/mallard/Minnesota/AI10-2217/2010_USA_2010/08/04'[&!color=#cccccc]
	'H12N5_Avian_CY142174_A/northern_pintail/Interior_Alaska/9BM11409R0/2009_USA_2009//'[&!color=#cccccc]
	'H12N5_Avian_CY144328_A/ruddy_turnstone/Delaware/650644/2002_USA_2002/05/08'[&!color=#cccccc]
	'H12N5_Avian_CY144535_A/ruddy_turnstone/Delaware/AI03-118/2003_USA_2003/05/21'[&!color=#cccccc]
	'H12N5_Avian_CY144719_A/ruddy_turnstone/New_Jersey/AI07-697/2007_USA_2007/08/10'[&!color=#cccccc]
	'H12N5_Avian_CY144727_A/ruddy_turnstone/New_Jersey/AI07-796/2007_USA_2007/08/17'[&!color=#cccccc]
	'H12N5_Avian_CY144735_A/ruddy_turnstone/New_Jersey/AI07-803/2007_USA_2007/08/16'[&!color=#cccccc]
	'H12N5_Avian_CY145465_A/ruddy_turnstone/New_Jersey/Sg-00560/2008_USA_2008/05/16'[&!color=#cccccc]
	'H12N5_Avian_CY145553_A/ruddy_turnstone/New_Jersey/Sg-00484/2008_USA_2008/05/16'[&!color=#cccccc]
	'H12N5_Avian_CY145603_A/ruddy_turnstone/New_Jersey/Sg-0505/2008_USA_2008/05/18'[&!color=#cccccc]
	'H12N5_Avian_CY149616_A/common_eider/Maine/505/2011_USA_2011/12/16'[&!color=#cccccc]
	'H12N5_Avian_CY149624_A/thick-billed_murre/Canada/1813/2011_Canada_2011/07/20'[&!color=#cccccc]
	'H12N5_Avian_CY177634_A/mallard/Wisconsin/1873/1983_USA_1983//'[&!color=#cccccc]
	'H12N5_Avian_CY177754_A/mallard/Wisconsin/986/1982_USA_1982//'[&!color=#cccccc]
	'H12N5_Avian_CY178338_A/mallard/Wisconsin/317/1981_USA_1981//'[&!color=#cccccc]
	'H12N5_Avian_CY178346_A/mallard/Wisconsin/1834/1983_USA_1983//'[&!color=#cccccc]
	'H12N5_Avian_CY178362_A/duck/Wisconsin/2680/1985_USA_1985//'[&!color=#cccccc]
	'H12N5_Avian_CY178370_A/duck/Wisconsin/2687/1985_USA_1985//'[&!color=#cccccc]
	'H12N5_Avian_CY178378_A/duck/Wisconsin/2692/1985_USA_1985//'[&!color=#cccccc]
	'H12N5_Avian_CY184003_A/mallard/Sweden/343/2002_Sweden_2002/10/31'[&!color=#cccccc]
	'H12N5_Avian_CY184035_A/mallard/Sweden/3328/2003_Sweden_2003/09/17'[&!color=#cccccc]
	'H12N5_Avian_CY184051_A/mallard/Sweden/60069/2007_Sweden_2007/10/15'[&!color=#cccccc]
	'H12N5_Avian_CY184059_A/mallard/Sweden/68529/2007_Sweden_2007/10/16'[&!color=#cccccc]
	'H12N5_Avian_CY184067_A/mallard/Sweden/69794/2007_Sweden_2007/11/12'[&!color=#cccccc]
	'H12N5_Avian_CY186875_A/blue-winged_teal/Ohio/12OS2140/2012_USA_2012/09/07'[&!color=#cccccc]
	'H12N5_Avian_CY186963_A/northern_shoveler/Ohio/12OS3173/2012_USA_2012/10/13'[&!color=#cccccc]
	'H12N5_Avian_EU518732_A/mallard/Sweden/S90494/2005_Sweden_2005//'[&!color=#cccccc]
	'H12N5_Avian_EU743484_A/ruddy_turnstone/New_Jersey/581/2000_USA_2000//'[&!color=#cccccc]
	'H12N5_Avian_GU050872_A/duck/Louisiana/188D/1987_USA_1987//'[&!color=#cccccc]
	'H12N5_Avian_GU051119_A/ruddy_turnstone/New_Jersey/679/2000_USA_2000//'[&!color=#cccccc]
	'H12N5_Avian_GU053436_A/blue-winged_teal/Ohio/455/2001_USA_2001//'[&!color=#cccccc]
	'H12N5_Avian_HM193703_A/mallard/Alaska/44050-056/2006_USA_2006/05/11'[&!color=#cccccc]
	'H12N5_Avian_HM193706_A/mallard/Alaska/44354-665/2007_USA_2007/09/01'[&!color=#cccccc]
	'H12N5_Avian_JX566358_A/mallard/Sweden/100103/2009_Sweden_2009/10/08'[&!color=#cccccc]
	'H12N5_Avian_JX566360_A/mallard/Sweden/100117/2009_Sweden_2009/10/09'[&!color=#cccccc]
	'H12N5_Avian_JX566361_A/mallard/Sweden/100127/2009_Sweden_2009/10/10'[&!color=#cccccc]
	'H12N5_Avian_KM244064_A/guinea_fowl/Massachusetts/14075-3/2013_USA_2013/04/17'[&!color=#cccccc]
	'H12N6_Avian_CY077162_A/mallard/Alberta/221/2006_Canada_2006/08/09'[&!color=#cccccc]
	'H12N6_Avian_CY089649_A/duck/Wisconsin/480/1979_USA_1979/06/11'[&!color=#cccccc]
	'H12N6_Avian_CY139554_A/American_black_duck/New_Brunswick/00998/2010_Canada_2010/09/17'[&!color=#cccccc]
	'H12N6_Avian_CY178963_A/mallard/Wisconsin/480/1979_USA_1979//'[&!color=#cccccc]
	'H12N6_Avian_CY180696_A/mallard/Wisconsin/503/1976_USA_1976//'[&!color=#cccccc]
	'H12N7_Avian_CY077697_A/duck/Victoria/30a/1981_Australia_1981//'[&!color=#cccccc]
	'H12N7_Avian_CY144256_A/ruddy_turnstone/Delaware/828199/2001_USA_2001//'[&!color=#cccccc]
	'H12N7_Avian_CY144264_A/ruddy_turnstone/Delaware/471599/2001_USA_2001//'[&!color=#cccccc]
	'H12N7_Avian_CY144840_A/sanderling/New_Jersey/471580/2001_USA_2001//'[&!color=#cccccc]
	'H12N8_Avian_CY076972_A/mallard/Netherlands/20/2005_Netherlands_2005//'[&!color=#cccccc]
	'H12N8_Avian_KC876695_A/wild_goose/Dongting/C1037/2011_China_2011/11/10'[&!color=#cccccc]
	'H12N9_Avian_CY005712_A/red-necked_stint/Australia/5745/1981_Australia_1981/03/05'[&!color=#cccccc]
	'H12N9_Avian_CY029877_A/red-necked_stint/Western_Australia/5745/1982_Australia_1982/03/30'[&!color=#cccccc]
	'H13N2_Avian_CY005068_A/laughing_gull/Delaware_Bay/2838/1987_USA_1987/05/19'[&!color=#cccccc]
	'H13N2_Avian_CY014802_A/turkey/Minnesota/1012/1990_USA_1990/11/26'[&!color=#cccccc]
	'H13N2_Avian_CY185367_A/common_snipe/Republic_of_Georgia/1/2012_Georgia_2012/10/05'[&!color=#cccccc]
	'H13N2_Avian_JX030402_A/mallard/Korea/SH38-45/2010_South_Korea_2010/03/22'[&!color=#cccccc]
	'H13N2_Whale_KJ372724_A/whale/Maine/328B/1984_USA_1984/10/'
	'H13N2_Whale_M80952_A/whale/Maine/328/1984_USA_1984//'
	'H13N3_Avian_HM060073_A/glaucous_gull/Alaska/44199-097/2006_USA_2006/09/25'[&!color=#cccccc]
	'H13N6_Avian_AY684911_A/black-headed_gull/Sweden/1/1999_Sweden_1999//'[&!color=#cccccc]
	'H13N6_Avian_CY005389_A/herring_gull/Delaware/660/1988_USA_1988/05/16'[&!color=#cccccc]
	'H13N6_Avian_CY005862_A/gull/Minnesota/945/1980_USA_1980/08/25'[&!color=#cccccc]
	'H13N6_Avian_CY015149_A/shorebird/Delaware/224/1997_USA_1997/05/14'[&!color=#cccccc]
	'H13N6_Avian_CY070862_A/glaucous-winged_gull/Southcentral_Alaska/9JR0738R0/2009_USA_2009/08/18'[&!color=#cccccc]
	'H13N6_Avian_CY070870_A/glaucous-winged_gull/Southcentral_Alaska/9JR0747R0/2009_USA_2009/08/18'[&!color=#cccccc]
	'H13N6_Avian_CY125305_A/black-legged_kittiwake/Quebec/02838-1/2009_Canada_2009/08/18'[&!color=#cccccc]
	'H13N6_Avian_CY144158_A/herring_gull/New_Jersey/AI09-1105/2009_USA_2009/06/01'[&!color=#cccccc]
	'H13N6_Avian_CY144206_A/ring-billed_gull/Georgia/AI00-2658/2000_USA_2000/12/11'[&!color=#cccccc]
	'H13N6_Avian_CY185359_A/Armenian_gull/Republic_of_Georgia/1/2012_Georgia_2012/07/19'[&!color=#cccccc]
	'H13N6_Avian_CY185493_A/black-headed_gull/Republic_of_Georgia/7/2011_Georgia_2011/11/14'[&!color=#cccccc]
	'H13N6_Avian_CY185501_A/yellow-legged_gull/Republic_of_Georgia/1/2011_Georgia_2011/10/28'[&!color=#cccccc]
	'H13N6_Avian_CY185605_A/yellow-legged_gull/Republic_of_Georgia/2/2012_Georgia_2012/09/14'[&!color=#cccccc]
	'H13N6_Avian_CY185669_A/yellow-legged_gull/Republic_of_Georgia/6/2012_Georgia_2012/10/02'[&!color=#cccccc]
	'H13N6_Avian_GQ907306_A/black_headed_gull/Mongolia/1766/2006_Mongolia_2006/09/08'[&!color=#cccccc]
	'H13N6_Avian_GQ907314_A/Mongolian_gull/Mongolia/401/2007_Mongolia_2007/08/28'[&!color=#cccccc]
	'H13N6_Avian_GQ907322_A/Mongolian_gull/Mongolia/405/2007_Mongolia_2007/08/28'[&!color=#cccccc]
	'H13N6_Avian_GU052236_A/blackhead_gull/Astrakhan/1421/1979_Russia_1979//'[&!color=#cccccc]
	'H13N6_Avian_GU052242_A/blackhead_gull/Astrakhan/458/1985_Russia_1985//'[&!color=#cccccc]
	'H13N6_Avian_GU052249_A/blackhead_gull/Astrakhan/44/1988_Russia_1988//'[&!color=#cccccc]
	'H13N6_Avian_KC845063_A/ring-billed_gull/Newfoundland/GR384/2011_Canada_2011/09/09'[&!color=#cccccc]
	'H13N6_Avian_KC845086_A/herring_gull/Newfoundland/GR654/2011_Canada_2011/10/04'[&!color=#cccccc]
	'H13N6_Avian_KC845094_A/herring_gull/Newfoundland/GR656/2011_Canada_2011/10/04'[&!color=#cccccc]
	'H13N6_Avian_KC845139_A/great_black-backed_gull/Newfoundland/YH038/2010_Canada_2010/10/03'[&!color=#cccccc]
	'H13N6_Avian_KM374022_A/herring_gull/Maine/ND0000047/2013_USA_2013/09/03'[&!color=#cccccc]
	'H13N6_Avian_U96744_A/gull/Massachusetts/26/1980_USA_1980//'[&!color=#cccccc]
	'H13N8_Avian_AY684910_A/black-headed_gull/Netherlands/1/00_Netherlands_2000//'[&!color=#cccccc]
	'H13N8_Avian_CY185517_A/black-headed_gull/Republic_of_Georgia/1/2011_Georgia_2011/04/19'[&!color=#cccccc]
	'H13N8_Avian_CY185557_A/black-headed_gull/Republic_of_Georgia/6/2011_Georgia_2011/04/19'[&!color=#cccccc]
	'H13N8_Avian_CY185629_A/yellow-legged_gull/Republic_of_Georgia/1/2013_Georgia_2013/02/14'[&!color=#cccccc]
	'H13N8_Avian_CY185637_A/yellow-legged_gull/Republic_of_Georgia/2/2013_Georgia_2013/03/07'[&!color=#cccccc]
	'H13N8_Avian_JF775472_A/herring_gull/Mongolia/454/2008_Mongolia_2008/09/'[&!color=#cccccc]
	'H13N9_Avian_CY004447_A/shorebird/DE/68/2004_USA_2004/05/17'[&!color=#cccccc]
	'H13N9_Avian_CY126292_A/ruddy_turnstone/Delaware_Bay/520/1988_USA_1988/05/15'[&!color=#cccccc]
	'H13N9_Avian_CY127803_A/shorebird/Delaware_Bay/424/2007_USA_2007/05/24'[&!color=#cccccc]
	'H13N9_Avian_CY145457_A/laughing_gull/New_Jersey/Sg-00559/2008_USA_2008/05/28'[&!color=#cccccc]
	'H13N9_Avian_EU523139_A/kelp_gull/Argentina/LDC4/2006_Argentina_2006//'[&!color=#cccccc]
	'H13N9_Avian_HM060066_A/glaucous_gull/Alaska/44199-006/2006_USA_2006/09/23'[&!color=#cccccc]
	'H13N9_Avian_HM060070_A/lesser_snow_goose/Alaska/44199-115/2006_USA_2006/09/24'[&!color=#cccccc]
	'H13N9_Avian_HM060072_A/glaucous_gull/Alaska/44199-104/2006_USA_2006/09/25'[&!color=#cccccc]
	'H13N9_Avian_KF772960_A/seagull/Chile/5775/2009_Chile_2009/11/03'[&!color=#cccccc]
	'H13N9_Avian_U96743_A/gull/Maryland/1824/1978_USA_1978//'[&!color=#cccccc]
	'H14N3_Avian_KJ195680_A/blue-winged_teal/Guatemala/CIP049H105-15/2011_Guatemala_2011/12/08'[&!color=#cccccc]
	'H14N5_Avian_CY005399_A/mallard/Astrakhan/266/1982_Russia_1982//'[&!color=#cccccc]
	'H14N5_Avian_GU052256_A/mallard/Astrakhan/263/1982_Russia_1982//'[&!color=#cccccc]
	'H14N5_Avian_KF986858_A/blue-winged_teal/TX/AI13-1028/2013_USA_2013/03/02'[&!color=#cccccc]
	'H14N6_Avian_CY005396_A/mallard/Astrakhan/244/1982_Russia_1982//'[&!color=#cccccc]
	'H14N6_Avian_CY133270_A/mallard/Wisconsin/10OS3941/2010_USA_2010/11/18'[&!color=#cccccc]
	'H14N6_Avian_KC110607_A/long-tailed_duck/Wisconsin/10OS4225/2010_USA_2010/12/03'[&!color=#cccccc]
	'H14N6_Avian_KJ195672_A/blue-winged_teal/Guatemala/CIP049H106-62/2011_Guatemala_2011/12/15'[&!color=#cccccc]
	'H15N2_Avian_CY005716_A/Australian_shelduck/Western_Australia/1756/1983_Australia_1983//'[&!color=#cccccc]
	'H15N6_Avian_GU052263_A/shearwater/Australia/2576/1979_Australia_1979//'[&!color=#cccccc]
	'H15N8_Avian_CY005404_A/duck/Australia/341/1983_Australia_1983/02/23'[&!color=#cccccc]
	'H15N9_Avian_CY005409_A/wedge-tailed_shearwater/Western_Australia/2576/1979_Australia_1979//'[&!color=#cccccc]
	'H15N9_Avian_CY005721_A/sooty_tern/Western_Australia/2190/1983_Australia_1983//'[&!color=#cccccc]
	'H15N9_Avian_CY005728_A/wedge-tailed_shearwater/Western_Australia/2327/1983_Australia_1983//'[&!color=#cccccc]
	'H15N9_Avian_CY077620_A/Australian_shelduck/Western_Australia/1762/1979_Australia_1979//'[&!color=#cccccc]
	'H15N9_Avian_CY130106_A/shearWater/Australia/2576/1979_Australia_1979//'[&!color=#cccccc]
	'H16N3_Avian_AB937725_A/duck/Hokkaido/WZ82/2013_Japan_2013/10/18'[&!color=#cccccc]
	'H16N3_Avian_AY684912_A/black-headed_gull/Sweden/2/99_Sweden_1999//'[&!color=#cccccc]
	'H16N3_Avian_CY070894_A/glaucous-winged_gull/Southcentral_Alaska/9JR0783R0/2009_USA_2009/08/18'[&!color=#cccccc]
	'H16N3_Avian_CY130114_A/shorebird/Delaware/172/2006_USA_2006//'[&!color=#cccccc]
	'H16N3_Avian_CY130489_A/gull/Southeastern_Alaska/10JR01527R0/2010_USA_2010/08/12'[&!color=#cccccc]
	'H16N3_Avian_CY130505_A/glaucous-winged_gull/Southeastern_Alaska/10JR01681R0/2010_USA_2010/09/08'[&!color=#cccccc]
	'H16N3_Avian_CY130513_A/glaucous-winged_gull/Southeastern_Alaska/10JR01700R0/2010_USA_2010/09/08'[&!color=#cccccc]
	'H16N3_Avian_CY136634_A/laughing_gull/Delaware_Bay/2839/1987_USA_1987/05/19'[&!color=#cccccc]
	'H16N3_Avian_CY138149_A/black-headed_gull/Iceland/713/2010_Iceland_2010/09/13'[&!color=#cccccc]
	'H16N3_Avian_CY149344_A/glaucous_gull-herring_gull_hybrid/Iceland/1108/2011_Iceland_2011/10/16'[&!color=#cccccc]
	'H16N3_Avian_EU030980_A/shorebird/Delaware/168/06_USA_2006//'[&!color=#cccccc]
	'H16N3_Avian_GQ907298_A/black_headed_gull/Mongolia/1756/2006_Mongolia_2006/09/08'[&!color=#cccccc]
	'H16N3_Avian_GU953285_A/herring_gull/Atyrau/2216/2007_Kazakhstan_2007/04/26'[&!color=#cccccc]
	'H16N3_Avian_KC845047_A/herring_gull/Newfoundland/GR032/2010_Canada_2010/07/14'[&!color=#cccccc]
	'H1N1_Avian_AB266378_A/duck/Hokkaido/1130/01_Japan_2001//'[&!color=#cccccc]
	'H1N1_Avian_AB546161_A/pintail/Miyagi/1472/2008_Japan_2008//'[&!color=#cccccc]
	'H1N1_Avian_AB546612_A/duck/Hokkaido/1178/2001_Japan_2001//'[&!color=#cccccc]
	'H1N1_Avian_AB546857_A/duck/Hokkaido/1203/2001_Japan_2001//'[&!color=#cccccc]
	'H1N1_Avian_CY004470_A/mallard/Alberta/46/1977_Canada_1977/08/08'[&!color=#cccccc]
	'H1N1_Avian_CY004478_A/pintail_duck/ALB/219/1977_Canada_1977/09/03'[&!color=#cccccc]
	'H1N1_Avian_CY004535_A/mallard/Alberta/322/1988_Canada_1988/09/03'[&!color=#cccccc]
	'H1N1_Avian_CY004596_A/mallard/Alberta/127/1977_Canada_1977/08/22'[&!color=#cccccc]
	'H1N1_Avian_CY005807_A/mallard/Alberta/35/1976_Canada_1976/08/11'[&!color=#cccccc]
	'H1N1_Avian_CY005870_A/pigeon/MN/1407/1981_USA_1981/10/02'[&!color=#cccccc]
	'H1N1_Avian_CY012804_A/mallard/Ohio/171/1990_USA_1990/10/18'[&!color=#cccccc]
	'H1N1_Avian_CY012828_A/mallard/Ohio/56/1999_USA_1999/10/16'[&!color=#cccccc]
	'H1N1_Avian_CY014629_A/duck/Australia/749/1980_Australia_1980//'[&!color=#cccccc]
	'H1N1_Avian_CY014735_A/duck/Minnesota/1375/1981_USA_1981/10/02'[&!color=#cccccc]
	'H1N1_Avian_CY015447_A/black_duck/Ohio/95/1993_USA_1993/10/15'[&!color=#cccccc]
	'H1N1_Avian_CY016959_A/mallard/Ohio/66/1999_USA_1999/10/23'[&!color=#cccccc]
	'H1N1_Avian_CY017729_A/pintail/Ohio/25/1999_USA_1999/10/16'[&!color=#cccccc]
	'H1N1_Avian_CY018889_A/mallard/Ohio/118/1993_USA_1993/10/15'[&!color=#cccccc]
	'H1N1_Avian_CY043908_A/shorebird/Delaware/246/2006_USA_2006/05/22'[&!color=#cccccc]
	'H1N1_Avian_CY076137_A/mallard/California/20385-004/2007_USA_2007/08/05'[&!color=#cccccc]
	'H1N1_Avian_CY077138_A/shorebird/Delaware/350/2006_USA_2006/05/23'[&!color=#cccccc]
	'H1N1_Avian_CY077673_A/duck/Victoria/2a/1980_Australia_1980//'[&!color=#cccccc]
	'H1N1_Avian_CY077681_A/duck/Victoria/23/1981_Australia_1981//'[&!color=#cccccc]
	'H1N1_Avian_CY091596_A/duck/Shimane/188/1999_Japan_1999//'[&!color=#cccccc]
	'H1N1_Avian_CY094553_A/mallard/California/6768/2009_USA_2009/10/25'[&!color=#cccccc]
	'H1N1_Avian_CY094931_A/duck/Victoria/2b/1980_Australia_1980//'[&!color=#cccccc]
	'H1N1_Avian_CY095224_A/Muscovy_duck/New_York/99159/2005_USA_2005/08/16'[&!color=#cccccc]
	'H1N1_Avian_CY095232_A/Muscovy_duck/New_York/97382-2/2005_USA_2005/08/12'[&!color=#cccccc]
	'H1N1_Avian_CY097006_A/mallard/Wisconsin/2755/2009_USA_2009/10/30'[&!color=#cccccc]
	'H1N1_Avian_CY097506_A/American_green-winged_teal/Wisconsin/2743/2009_USA_2009/10/17'[&!color=#cccccc]
	'H1N1_Avian_CY101938_A/ruddy_turnstone/Delaware_Bay/123/1994_USA_1994/05/22'[&!color=#cccccc]
	'H1N1_Avian_CY103737_A/mallard/Alberta/211/1998_Canada_1998/08/08'[&!color=#cccccc]
	'H1N1_Avian_CY120615_A/mallard/California/3134/2010_USA_2010/11/24'[&!color=#cccccc]
	'H1N1_Avian_CY128922_A/mallard/Nova_Scotia/02153/2007_Canada_2007/08/08'[&!color=#cccccc]
	'H1N1_Avian_CY128930_A/mallard-black_duck_hybrid/Nova_Scotia/02150/2007_Canada_2007//'[&!color=#cccccc]
	'H1N1_Avian_CY128946_A/mallard/Nova_Scotia/02151/2007_Canada_2007/08/08'[&!color=#cccccc]
	'H1N1_Avian_CY130010_A/duck/Alberta/35/1976_Canada_1976//'[&!color=#cccccc]
	'H1N1_Avian_CY132257_A/mallard/Ohio/11OS2016/2011_USA_2011/08/16'[&!color=#cccccc]
	'H1N1_Avian_CY134323_A/green-winged_teal/California/2940/2011_USA_2011/12/03'[&!color=#cccccc]
	'H1N1_Avian_CY134347_A/green-winged_teal/California/96/2012_USA_2012/01/07'[&!color=#cccccc]
	'H1N1_Avian_CY134371_A/northern_pintail/California/183/2012_USA_2012/01/07'[&!color=#cccccc]
	'H1N1_Avian_CY136749_A/ruddy_turnstone/New_Jersey/147/1990_USA_1990/05/26'[&!color=#cccccc]
	'H1N1_Avian_CY136765_A/ruddy_turnstone/Delaware_Bay/82/1994_USA_1994/05/22'[&!color=#cccccc]
	'H1N1_Avian_CY137638_A/canvasback/Alberta/276/2005_Canada_2005/07/11'[&!color=#cccccc]
	'H1N1_Avian_CY137646_A/shorebird/Delaware_Bay/558/2006_USA_2006/05/23'[&!color=#cccccc]
	'H1N1_Avian_CY137806_A/shorebird/Delaware_Bay/170/2009_USA_2009/05/20'[&!color=#cccccc]
	'H1N1_Avian_CY137862_A/shorebird/Delaware_Bay/300/2009_USA_2009/05/20'[&!color=#cccccc]
	'H1N1_Avian_CY138532_A/American_black_duck/Nova_Scotia/00083/2010_Canada_2010/09/10'[&!color=#cccccc]
	'H1N1_Avian_CY138741_A/mallard/New_Brunswick/00337/2010_Canada_2010/08/08'[&!color=#cccccc]
	'H1N1_Avian_CY138749_A/mallard/New_Brunswick/00339/2010_Canada_2010/08/08'[&!color=#cccccc]
	'H1N1_Avian_CY139653_A/northern_pintail/Texas/421716/2001_USA_2001/02/12'[&!color=#cccccc]
	'H1N1_Avian_CY141085_A/red-necked_grebe/Minnesota/AI10-1948/2010_USA_2010/07/07'[&!color=#cccccc]
	'H1N1_Avian_CY141093_A/red-necked_grebe/Minnesota/AI10-1954/2010_USA_2010/07/07'[&!color=#cccccc]
	'H1N1_Avian_CY144304_A/ruddy_turnstone/Delaware/650656/2002_USA_2002/05/23'[&!color=#cccccc]
	'H1N1_Avian_CY149632_A/thick-billed_murre/Canada/1871/2011_Canada_2011/07/18'[&!color=#cccccc]
	'H1N1_Avian_CY166310_A/mallard/Illinois/11OS5582/2011_USA_2011/11/12'[&!color=#cccccc]
	'H1N1_Avian_CY167163_A/mallard/Arkansas/12OS179/2012_USA_2012/01/15'[&!color=#cccccc]
	'H1N1_Avian_CY178827_A/mallard/Wisconsin/586/1983_USA_1983//'[&!color=#cccccc]
	'H1N1_Avian_CY179207_A/mallard/Wisconsin/2315/1984_USA_1984//'[&!color=#cccccc]
	'H1N1_Avian_CY180031_A/mallard/Wisconsin/524/1979_USA_1979//'[&!color=#cccccc]
	'H1N1_Avian_CY180792_A/green-winged_teal/Wisconsin/535/1976_USA_1976//'[&!color=#cccccc]
	'H1N1_Avian_CY180800_A/mallard/Wisconsin/683/1976_USA_1976//'[&!color=#cccccc]
	'H1N1_Avian_CY180808_A/mallard/Wisconsin/795/1976_USA_1976//'[&!color=#cccccc]
	'H1N1_Avian_CY185445_A/mallard/Republic_of_Georgia/4/2010_Georgia_2010/02/17'[&!color=#cccccc]
	'H1N1_Avian_CY185597_A/mallard/Republic_of_Georgia/1/2012_Georgia_2012/01/10'[&!color=#cccccc]
	'H1N1_Avian_CY185645_A/mallard/Republic_of_Georgia/4/2012_Georgia_2012/12/19'[&!color=#cccccc]
	'H1N1_Avian_EU026033_A/mallard/Maryland/168/2002_USA_2002//'[&!color=#cccccc]
	'H1N1_Avian_EU026086_A/mallard/Maryland/403/2002_USA_2002//'[&!color=#cccccc]
	'H1N1_Avian_EU026106_A/duck/NY/13152-13/1994_USA_1994//'[&!color=#cccccc]
	'H1N1_Avian_EU518735_A/mallard/Sweden/S90586/2005_Sweden_2005//'[&!color=#cccccc]
	'H1N1_Avian_EU518743_A/mallard/Sweden/S90768/2005_Sweden_2005//'[&!color=#cccccc]
	'H1N1_Avian_EU518746_A/mallard/Sweden/S90780/2005_Sweden_2005//'[&!color=#cccccc]
	'H1N1_Avian_EU735806_A/quail/IN/38685/1993_USA_1993//'[&!color=#cccccc]
	'H1N1_Avian_FJ357124_A/mallard/Maryland/41/2003_USA_2003//'[&!color=#cccccc]
	'H1N1_Avian_FJ357132_A/mallard/Maryland/42/2003_USA_2003//'[&!color=#cccccc]
	'H1N1_Avian_FJ357140_A/mallard/Maryland/53/2003_USA_2003//'[&!color=#cccccc]
	'H1N1_Avian_FJ432782_A/goose/Italy/296426/2003_Italy_2003//'[&!color=#cccccc]
	'H1N1_Avian_GQ411896_A/dunlin/Alaska/44421-660/2008_USA_2008/09/04'[&!color=#cccccc]
	'H1N1_Avian_GU050689_A/mallard/Maryland/307/2002_USA_2002//'[&!color=#cccccc]
	'H1N1_Avian_GU066782_A/mallard/Marquenterre/Z237/1983_France_1983//'[&!color=#cccccc]
	'H1N1_Avian_HM193715_A/mallard/Alaska/44430-088/2008_USA_2008/10/18'[&!color=#cccccc]
	'H1N1_Avian_HQ014748_A/wild_duck/Korea/CSM38/2004_South_Korea_2004/11/'[&!color=#cccccc]
	'H1N1_Avian_HQ014780_A/wild_duck/Korea/CW09/2005_South_Korea_2005/04/'[&!color=#cccccc]
	'H1N1_Avian_HQ014788_A/wild_duck/Korea/SH13/2006_South_Korea_2006/01/'[&!color=#cccccc]
	'H1N1_Avian_HQ259228_A/mallard/Bavaria/185-8/2008_Germany_2008/09/22'[&!color=#cccccc]
	'H1N1_Avian_HQ259236_A/mallard/Bavaria/185-26/2008_Germany_2008/09/22'[&!color=#cccccc]
	'H1N1_Avian_HQ897969_A/mallard/Korea/KNU_YP09/2009_South_Korea_2009/02/'[&!color=#cccccc]
	'H1N1_Avian_JX566400_A/mallard/Sweden/104803/2009_Sweden_2009/11/22'[&!color=#cccccc]
	'H1N1_Avian_KC209519_A/mallard/Netherlands/10-Cam/1999_Netherlands_1999//'[&!color=#cccccc]
	'H1N1_Avian_KF424038_A/northern_shoveler/Minnesota/Sg-00651/2008_USA_2008/07/31'[&!color=#cccccc]
	'H1N1_Avian_KF424046_A/mallard/Alberta/88/2004_Canada_2004/08/03'[&!color=#cccccc]
	'H1N1_Avian_KF424150_A/mallard/Tennessee/11464/1985_USA_1985/01/16'[&!color=#cccccc]
	'H1N1_Avian_KF424158_A/mallard/Ohio/4809-9/2008_USA_2008/11/26'[&!color=#cccccc]
	'H1N1_Avian_KF424206_A/mallard/Minnesota/AI07-3018/2007_USA_2007/09/11'[&!color=#cccccc]
	'H1N1_Avian_KF424230_A/shorebird/Delaware/318/2009_USA_2009/05/20'[&!color=#cccccc]
	'H1N1_Avian_KF424246_A/mallard_duck/Minnesota/Sg-00121/2007_USA_2007/09/26'[&!color=#cccccc]
	'H1N1_Avian_Z26863_A/turkey/Germany/3/91_Germany_1991//'[&!color=#cccccc]
	'H1N1_Avian_Z26864_A/oystercatcher/Germany/87_Germany_1987//'[&!color=#cccccc]
	'H1N1_Human_AF333238_A/Brevig_Mission/1/1918_USA_1918//'
	'H1N1_Human_AJ519461_A/Switzerland/8808/2002_Switzerland_2002//'[&!color=#ff00cc]
	'H1N1_Human_CY079541_A/Switzerland/9356/2009_Switzerland_2009/12/13'[&!color=#ff00cc]
	'H1N1_Human_CY079548_A/Switzerland/5165/2010_Switzerland_2010/10/21'[&!color=#ff00cc]
	'H1N1_Human_CY100136_A/Switzerland/4607377/2011_Switzerland_2011/04/07'[&!color=#ff00cc]
	'H1N1_Human_FJ713786_A/Aragon/RR3218/2008_Spain_2008/11/12'[&!color=#ff00cc]
	'H1N1_Swine_AB434292_A/swine/Ratchaburi/NIAH1481/2000_Thailand_2000//'[&!color=#ff00cc]
	'H1N1_Swine_AB434300_A/swine/Ratchaburi/NIAH550/2003_Thailand_2003//'[&!color=#ff00cc]
	'H1N1_Swine_AB434324_A/swine/Chonburi/NIAH589/2005_Thailand_2005//'[&!color=#ff00cc]
	'H1N1_Swine_AB434332_A/swine/Chachoengsao/NIAH587/2005_Thailand_2005//'[&!color=#ff00cc]
	'H1N1_Swine_AB514943_A/swine/Ratchaburi/NIAH101942/2008_Thailand_2008/01/'[&!color=#ff00cc]
	'H1N1_Swine_AB620167_A/swine/Saraburi/NIAH100761-22/2009_Thailand_2009/01/'[&!color=#ff00cc]
	'H1N1_Swine_AB620179_A/swine/Saraburi/NIAH116625-11/2009_Thailand_2009/11/'[&!color=#ff00cc]
	'H1N1_Swine_AJ344027_A/swine/Cotes_dArmor/1488/1999_France_1999//'[&!color=#ff00cc]
	'H1N1_Swine_AJ344029_A/Swine/Italy/1513-1/98_Italy_1998//'[&!color=#ff00cc]
	'H1N1_Swine_AJ344037_A/swine/Finistere/2899/1982_France_1982//'[&!color=#ff00cc]
	'H1N1_Swine_AJ344038_A/swine/Cotes_dArmor/1482/1999_France_1999//'[&!color=#ff00cc]
	'H1N1_Swine_AJ344041_A/swine/Cotes_dArmor/1121/2000_France_2000//'[&!color=#ff00cc]
	'H1N1_Swine_AJ519462_A/swine/Italy/3364/00_Italy_2000//'[&!color=#ff00cc]
	'H1N1_Swine_AM920732_A/swine/Germany/Vi5698/1995_Germany_1995//'[&!color=#ff00cc]
	'H1N1_Swine_CY009896_A/swine/Spain/50047/2003_Spain_2003//'[&!color=#ff00cc]
	'H1N1_Swine_CY010584_A/swine/Spain/53207/2004_Spain_2004//'[&!color=#ff00cc]
	'H1N1_Swine_CY022990_A/swine/Italy/671/1987_Italy_1987//'[&!color=#ff00cc]
	'H1N1_Swine_CY025257_A/swine/Italy/670/1987_Italy_1987//'[&!color=#ff00cc]
	'H1N1_Swine_CY037902_A/swine/Belgium/WVL1/1979_Belgium_1979//'[&!color=#ff00cc]
	'H1N1_Swine_CY037910_A/swine/England/WVL10/1993_United_Kingdom_1993//'[&!color=#ff00cc]
	'H1N1_Swine_CY037918_A/swine/England/WVL11/1994_United_Kingdom_1994//'[&!color=#ff00cc]
	'H1N1_Swine_CY037925_A/swine/England/WVL12/1995_United_Kingdom_1995//'[&!color=#ff00cc]
	'H1N1_Swine_CY037933_A/swine/France/WVL13/1995_France_1995//'[&!color=#ff00cc]
	'H1N1_Swine_CY037940_A/swine/England/WVL14/1996_United_Kingdom_1996//'[&!color=#ff00cc]
	'H1N1_Swine_CY037948_A/swine/England/WVL15/1997_United_Kingdom_1997//'[&!color=#ff00cc]
	'H1N1_Swine_CY037956_A/swine/England/WVL16/1998_United_Kingdom_1998//'[&!color=#ff00cc]
	'H1N1_Swine_CY037964_A/swine/Scotland/WVL17/1999_United_Kingdom_1999//'[&!color=#ff00cc]
	'H1N1_Swine_CY037971_A/swine/Belgium/WVL2/1983_Belgium_1983//'[&!color=#ff00cc]
	'H1N1_Swine_CY037979_A/swine/France/WVL3/1984_France_1984//'[&!color=#ff00cc]
	'H1N1_Swine_CY037987_A/swine/France/WVL4/1985_France_1985//'[&!color=#ff00cc]
	'H1N1_Swine_CY037995_A/swine/Belgium/WVL5/1989_Belgium_1989//'[&!color=#ff00cc]
	'H1N1_Swine_CY038003_A/swine/Spain/WVL6/1991_Spain_1991//'[&!color=#ff00cc]
	'H1N1_Swine_CY038011_A/swine/England/WVL7/1992_United_Kingdom_1992//'[&!color=#ff00cc]
	'H1N1_Swine_CY038019_A/swine/France/WVL8/1992_France_1992//'[&!color=#ff00cc]
	'H1N1_Swine_CY038027_A/swine/Denmark/WVL9/1993_Denmark_1993//'[&!color=#ff00cc]
	'H1N1_Swine_CY061873_A/swine/Hong_Kong/2990/2009_Hong_Kong_2009/12/17'[&!color=#ff00cc]
	'H1N1_Swine_CY085013_A/swine/Hong_Kong/644/1993_Hong_Kong_1993/09/20'
	'H1N1_Swine_CY085029_A/swine/Hong_Kong/681/1993_Hong_Kong_1993/09/27'
	'H1N1_Swine_CY085538_A/swine/Hong_Kong/1669/2002_Hong_Kong_2002/11/28'[&!color=#ff00cc]
	'H1N1_Swine_CY085554_A/swine/Hong_Kong/NS129/2003_Hong_Kong_2003/02/06'[&!color=#ff00cc]
	'H1N1_Swine_CY085562_A/swine/Hong_Kong/638/2003_Hong_Kong_2003/05/09'[&!color=#ff00cc]
	'H1N1_Swine_CY085570_A/swine/Hong_Kong/841/2003_Hong_Kong_2003/06/26'[&!color=#ff00cc]
	'H1N1_Swine_CY085650_A/swine/Hong_Kong/424/2004_Hong_Kong_2004/03/29'[&!color=#ff00cc]
	'H1N1_Swine_CY085658_A/swine/Hong_Kong/NS318/2004_Hong_Kong_2004/04/15'[&!color=#ff00cc]
	'H1N1_Swine_CY085674_A/swine/Hong_Kong/NS856/2004_Hong_Kong_2004/09/21'[&!color=#ff00cc]
	'H1N1_Swine_CY085698_A/swine/Hong_Kong/51/2005_Hong_Kong_2005/01/14'[&!color=#ff00cc]
	'H1N1_Swine_CY085706_A/swine/Hong_Kong/275/2005_Hong_Kong_2005/01/28'[&!color=#ff00cc]
	'H1N1_Swine_CY085746_A/swine/Hong_Kong/1683/2005_Hong_Kong_2005/12/06'[&!color=#ff00cc]
	'H1N1_Swine_CY085778_A/swine/Hong_Kong/434/2006_Hong_Kong_2006/03/28'[&!color=#ff00cc]
	'H1N1_Swine_CY085794_A/swine/Hong_Kong/1323/2006_Hong_Kong_2006/09/26'[&!color=#ff00cc]
	'H1N1_Swine_CY085810_A/swine/Hong_Kong/1791/2006_Hong_Kong_2006/12/14'[&!color=#ff00cc]
	'H1N1_Swine_CY085834_A/swine/Hong_Kong/435/2007_Hong_Kong_2007/03/27'[&!color=#ff00cc]
	'H1N1_Swine_CY085842_A/swine/Hong_Kong/558/2007_Hong_Kong_2007/04/24'[&!color=#ff00cc]
	'H1N1_Swine_CY085850_A/swine/Hong_Kong/61/2008_Hong_Kong_2008/01/10'[&!color=#ff00cc]
	'H1N1_Swine_CY085858_A/swine/Hong_Kong/676/2008_Hong_Kong_2008/05/15'[&!color=#ff00cc]
	'H1N1_Swine_CY085890_A/swine/Hong_Kong/1780/2008_Hong_Kong_2008/12/18'[&!color=#ff00cc]
	'H1N1_Swine_CY085898_A/swine/Hong_Kong/71/2009_Hong_Kong_2009/01/08'[&!color=#ff00cc]
	'H1N1_Swine_CY085922_A/swine/Hong_Kong/199/2009_Hong_Kong_2009/02/05'[&!color=#ff00cc]
	'H1N1_Swine_CY086963_A/swine/Thailand/CU-ST3/2009_Thailand_2009/11/'[&!color=#ff00cc]
	'H1N1_Swine_CY091741_A/swine/Hubei/01/2009_China_2009/01/30'[&!color=#ff00cc]
	'H1N1_Swine_CY098504_A/swine/Italy/1369-7/1994_Italy_1994//'[&!color=#ff00cc]
	'H1N1_Swine_CY115877_A/swine/Bieganow/1/2001_Poland_2001//'[&!color=#ff00cc]
	'H1N1_Swine_CY115885_A/swine/Brno/00/2000_Czech_Republic_2000//'[&!color=#ff00cc]
	'H1N1_Swine_CY115892_A/swine/Eire/89/1996_Ireland_1996//'
	'H1N1_Swine_CY115908_A/swine/England/001195/2007_United_Kingdom_2007/11/06'[&!color=#ff00cc]
	'H1N1_Swine_CY115923_A/swine/England/004772/2001_United_Kingdom_2001/01/15'[&!color=#ff00cc]
	'H1N1_Swine_CY115931_A/swine/England/010402/2003_United_Kingdom_2003/02/11'[&!color=#ff00cc]
	'H1N1_Swine_CY115939_A/swine/England/101692/1997_United_Kingdom_1997/04/24'[&!color=#ff00cc]
	'H1N1_Swine_CY115955_A/swine/England/1093/2005_United_Kingdom_2005/10/03'[&!color=#ff00cc]
	'H1N1_Swine_CY115963_A/swine/England/1131/2004_United_Kingdom_2004/09/08'[&!color=#ff00cc]
	'H1N1_Swine_CY116008_A/swine/England/167655/1997_United_Kingdom_1997/12/18'[&!color=#ff00cc]
	'H1N1_Swine_CY116016_A/swine/England/17787/2000_United_Kingdom_2000/03/17'[&!color=#ff00cc]
	'H1N1_Swine_CY116024_A/swine/England/17788/2000_United_Kingdom_2000/03/17'[&!color=#ff00cc]
	'H1N1_Swine_CY116032_A/swine/England/193667/1998_United_Kingdom_1998/03/04'[&!color=#ff00cc]
	'H1N1_Swine_CY116040_A/swine/England/195852/1992_United_Kingdom_1992/01/07'[&!color=#ff00cc]
	'H1N1_Swine_CY116048_A/swine/England/200276/1992_United_Kingdom_1992/02/07'[&!color=#ff00cc]
	'H1N1_Swine_CY116070_A/swine/England/254/2002_United_Kingdom_2002/03/06'[&!color=#ff00cc]
	'H1N1_Swine_CY116086_A/swine/England/279053/1993_United_Kingdom_1993/03/05'[&!color=#ff00cc]
	'H1N1_Swine_CY116115_A/swine/England/33780/2006_United_Kingdom_2006/03/13'[&!color=#ff00cc]
	'H1N1_Swine_CY116123_A/swine/England/35320/1999_United_Kingdom_1999/06/16'[&!color=#ff00cc]
	'H1N1_Swine_CY116147_A/swine/England/383/2005_United_Kingdom_2005/04/08'[&!color=#ff00cc]
	'H1N1_Swine_CY116155_A/swine/England/39572/2001_United_Kingdom_2001/11/14'[&!color=#ff00cc]
	'H1N1_Swine_CY116171_A/swine/England/410711/1994_United_Kingdom_1994/01/03'[&!color=#ff00cc]
	'H1N1_Swine_CY116187_A/swine/England/425742/1994_United_Kingdom_1994/02/07'[&!color=#ff00cc]
	'H1N1_Swine_CY116210_A/swine/England/453/2006_United_Kingdom_2006/05/05'[&!color=#ff00cc]
	'H1N1_Swine_CY116226_A/swine/England/57610/1999_United_Kingdom_1999/11/12'[&!color=#ff00cc]
	'H1N1_Swine_CY116240_A/swine/England/612/2006_United_Kingdom_2006/07/21'[&!color=#ff00cc]
	'H1N1_Swine_CY116256_A/swine/England/636804/1996_United_Kingdom_1996/10/25'[&!color=#ff00cc]
	'H1N1_Swine_CY116280_A/swine/England/68327/1998_United_Kingdom_1998/11/19'[&!color=#ff00cc]
	'H1N1_Swine_CY116295_A/swine/England/745769/1995_United_Kingdom_1995/10/21'[&!color=#ff00cc]
	'H1N1_Swine_CY116303_A/swine/England/771270/1995_United_Kingdom_1995/12/04'[&!color=#ff00cc]
	'H1N1_Swine_CY116360_A/swine/Finnistere/800/2004_France_2004//'[&!color=#ff00cc]
	'H1N1_Swine_CY116384_A/swine/Ille_et_Vilaine/1455/1999_France_1999//'[&!color=#ff00cc]
	'H1N1_Swine_CY116392_A/swine/Cotes_dArmor/1624/2002_France_2002//'[&!color=#ff00cc]
	'H1N1_Swine_CY116400_A/swine/OMS/2111/1995_France_1995//'[&!color=#ff00cc]
	'H1N1_Swine_CY116408_A/swine/OMS/2112/1995_France_1995//'[&!color=#ff00cc]
	'H1N1_Swine_CY116430_A/swine/Gent/112/2007_Belgium_2007//'[&!color=#ff00cc]
	'H1N1_Swine_CY116438_A/swine/Gent/132/2005_Belgium_2005//'[&!color=#ff00cc]
	'H1N1_Swine_CY116462_A/swine/Italy/1513-1/1998_Italy_1998//'[&!color=#ff00cc]
	'H1N1_Swine_CY116470_A/swine/Italy/151672-3/2003_Italy_2003//'[&!color=#ff00cc]
	'H1N1_Swine_CY116483_A/swine/Italy/159870-2/2005_Italy_2005//'[&!color=#ff00cc]
	'H1N1_Swine_CY116491_A/swine/Italy/172336/2001_Italy_2001//'[&!color=#ff00cc]
	'H1N1_Swine_CY116499_A/swine/Italy/186678-2/2005_Italy_2005//'[&!color=#ff00cc]
	'H1N1_Swine_CY116515_A/swine/Italy/289171/2003_Italy_2003//'[&!color=#ff00cc]
	'H1N1_Swine_CY116523_A/swine/Italy/29313/2006_Italy_2006//'[&!color=#ff00cc]
	'H1N1_Swine_CY116535_A/swine/Lutol/3/2000_Poland_2000//'[&!color=#ff00cc]
	'H1N1_Swine_EU091705_A/swine/Italy/4320/2002_Italy_2002//'[&!color=#ff00cc]
	'H1N1_Swine_EU091706_A/swine/Italy/10169/2001_Italy_2001//'[&!color=#ff00cc]
	'H1N1_Swine_EU091707_A/swine/Italy/207828/2002_Italy_2002//'[&!color=#ff00cc]
	'H1N1_Swine_FJ415613_A/swine/Zhejiang/1/2007_China_2007/11/15'[&!color=#ff00cc]
	'H1N1_Swine_FJ536774_A/swine/Beijing/26/2008_China_2008/03/'[&!color=#ff00cc]
	'H1N1_Swine_FJ536814_A/swine/Fujian/204/2007_China_2007/10/'[&!color=#ff00cc]
	'H1N1_Swine_FJ536834_A/swine/Shandong/692/2008_China_2008/04/'[&!color=#ff00cc]
	'H1N1_Swine_FJ536838_A/swine/Shandong/1012/2008_China_2008/05/'[&!color=#ff00cc]
	'H1N1_Swine_FJ798782_A/swine/Hungary/19774/2006_Hungary_2006/09/'[&!color=#ff00cc]
	'H1N1_Swine_FN429084_A/swine/Germany/SIV05/2007_Germany_2007/12/'[&!color=#ff00cc]
	'H1N1_Swine_GQ161123_A/swine/Haseluenne/IDT2617/2003_Germany_2003/10/09'[&!color=#ff00cc]
	'H1N1_Swine_GQ161159_A/swine/Greven/IDT2889/2004_Germany_2004/01/07'[&!color=#ff00cc]
	'H1N1_Swine_GQ229259_A/swine/Hong_Kong/NS837/2001_Hong_Kong_2001/04/09'[&!color=#ff00cc]
	'H1N1_Swine_GQ229283_A/swine/Hong_Kong/8512/2001_Hong_Kong_2001/02/28'[&!color=#ff00cc]
	'H1N1_Swine_GQ229323_A/swine/Hong_Kong/NS1179/2007_Hong_Kong_2007/12/18'[&!color=#ff00cc]
	'H1N1_Swine_GQ229355_A/swine/Hong_Kong/9656/2001_Hong_Kong_2001/10/18'[&!color=#ff00cc]
	'H1N1_Swine_GU086069_A/swine/Shandong/275/2009_China_2009//'[&!color=#ff00cc]
	'H1N1_Swine_GU086077_A/swine/Shandong/327/2009_China_2009//'[&!color=#ff00cc]
	'H1N1_Swine_GU236513_A/swine/Lidkoeping/1193/2002_Sweden_2002/02/12'[&!color=#ff00cc]
	'H1N1_Swine_HF674892_A/swine/Spain/SF11131/2007_Spain_2007//'[&!color=#ff00cc]
	'H1N1_Swine_HM754652_A/swine/Liaoning/32/2006_China_2006/11/'[&!color=#ff00cc]
	'H1N1_Swine_HQ541676_A/swine/Henan/11/2005_China_2005/08/'[&!color=#ff00cc]
	'H1N1_Swine_JN809228_A/swine/Jiangsu/zg10/2010_China_2010/12/'[&!color=#ff00cc]
	'H1N1_Swine_JN809234_A/swine/Jiangsu/zg17/2011_China_2011/01/'[&!color=#ff00cc]
	'H1N1_Swine_JX908045_A/swine/Spain/01/2010_Spain_2010/02/01'[&!color=#ff00cc]
	'H1N1_Swine_JX908061_A/swine/Spain/02/2010_Spain_2010/03/01'[&!color=#ff00cc]
	'H1N1_Swine_JX908077_A/swine/Spain/03/2008_Spain_2008/06/01'[&!color=#ff00cc]
	'H1N1_Swine_JX908101_A/swine/Spain/06/2011_Spain_2011/02/01'[&!color=#ff00cc]
	'H1N1_Swine_JX908133_A/swine/Spain/05/2011_Spain_2011/08/01'[&!color=#ff00cc]
	'H1N1_Swine_JX908519_A/swine/Spain/2/2009_Spain_2009/07/01'[&!color=#ff00cc]
	'H1N1_Swine_JX908537_A/swine/Spain/28/2009_Spain_2009/07/01'[&!color=#ff00cc]
	'H1N1_Swine_JX908567_A/swine/Spain/9/2009_Spain_2009/07/01'[&!color=#ff00cc]
	'H1N1_Swine_KC859058_A/swine/Thailand/CB071/2010_Thailand_2010/06/10'[&!color=#ff00cc]
	'H1N1_Swine_KC859066_A/swine/Thailand/CB072/2010_Thailand_2010/06/10'[&!color=#ff00cc]
	'H1N1_Swine_KC859146_A/swine/Thailand/CB068/2010_Thailand_2010/06/10'[&!color=#ff00cc]
	'H1N1_Swine_KC900279_A/swine/Denmark/14348-3/2003_Denmark_2003//'[&!color=#ff00cc]
	'H1N1_Swine_KF000002_A/swine/Italy/218884-2/2012_Italy_2012/08/'[&!color=#ff00cc]
	'H1N1_Swine_KF500939_A/swine/Italy/73449/2013_Italy_2013/03/'[&!color=#ff00cc]
	'H1N1_Swine_KJ493632_A/swine/Guangxi/G2/2013_China_2013/01/17'[&!color=#ff00cc]
	'H1N1_Swine_KM027987_A/swine/Guangxi/3214/2010_China_2010/12/19'[&!color=#ff00cc]
	'H1N1_Swine_KM027995_A/swine/Guangxi/3216/2010_China_2010/12/19'[&!color=#ff00cc]
	'H1N1_Swine_KM028419_A/swine/Guangxi/3879/2011_China_2011/12/30'[&!color=#ff00cc]
	'H1N1_Swine_KM029059_A/swine/Hong_Kong/NS4846/2011_Hong_Kong_2011/12/15'[&!color=#ff00cc]
	'H1N1_Swine_KM029075_A/swine/Hong_Kong/NS4853/2011_Hong_Kong_2011/12/15'[&!color=#ff00cc]
	'H1N1_Swine_KM029083_A/swine/Hong_Kong/NS4858/2011_Hong_Kong_2011/12/15'[&!color=#ff00cc]
	'H1N1_Swine_KM029131_A/swine/Hong_Kong/NS13/2012_Hong_Kong_2012/01/05'[&!color=#ff00cc]
	'H1N1_Swine_KM029347_A/swine/Hong_Kong/NS972/2012_Hong_Kong_2012/03/15'[&!color=#ff00cc]
	'H1N1_Swine_KM029467_A/swine/Hong_Kong/2403/2012_Hong_Kong_2012/07/05'[&!color=#ff00cc]
	'H1N1_Swine_KM029499_A/swine/Hong_Kong/814/2010_Hong_Kong_2010/03/11'[&!color=#ff00cc]
	'H1N1_Swine_KM029515_A/swine/Hong_Kong/973/2010_Hong_Kong_2010/03/24'[&!color=#ff00cc]
	'H1N1_Swine_KM029563_A/swine/Hong_Kong/NS2798/2010_Hong_Kong_2010/09/30'[&!color=#ff00cc]
	'H1N1_Swine_KM029763_A/swine/Guangdong/NS2887/2012_China_2012/08/23'[&!color=#ff00cc]
	'H1N1_Swine_KM029795_A/swine/Guangdong/NS2897/2012_China_2012/08/23'[&!color=#ff00cc]
	'H1N1_Swine_KM029803_A/swine/Guangdong/NS2899/2012_China_2012/08/23'[&!color=#ff00cc]
	'H1N1_Swine_M55484_A/swine/Germany/2/1981_Germany_1981//'[&!color=#ff00cc]
	'H1N1_Swine_M80966_A/swine/Netherlands/3/1980_Netherlands_1980//'[&!color=#ff00cc]
	'H1N1_Swine_M80967_A/swine/Netherlands/12/1985_Netherlands_1985//'[&!color=#ff00cc]
	'H1N1_Swine_U49491_A/swine/Hong_Kong/168/1993_Hong_Kong_1993//'
	'H1N1_Swine_Z26865_A/swine/Germany/8533/1991_Germany_1991//'[&!color=#ff00cc]
	'H1N1_Swine_Z26866_A/swine/Netherlands/25/1980_Netherlands_1980//'[&!color=#ff00cc]
	'H1N1_Swine_Z46440_A/swine/Schleswig-Holstein/1/1993_Germany_1993//'[&!color=#ff00cc]
	'H1N1_WildBoar_KC984946_A/WildBoar/Italy/291320/2012_Italy_2012/11/'[&!color=#ff00cc]
	'H1N2_Avian_AB546166_A/pintail/Akita/1265/2008_Japan_2008//'[&!color=#cccccc]
	'H1N2_Avian_AB546171_A/pintail/Akita/1353/2008_Japan_2008//'[&!color=#cccccc]
	'H1N2_Avian_AB546176_A/pintail/Akita/1364/2008_Japan_2008//'[&!color=#cccccc]
	'H1N2_Avian_CY005761_A/duck/NZL/41/1984_New_Zealand_1984/02/09'[&!color=#cccccc]
	'H1N2_Avian_CY014905_A/mallard_duck/New_York/170/1982_USA_1982/12/01'[&!color=#cccccc]
	'H1N2_Avian_CY076161_A/western_grebe/Washington/20569-004/2007_USA_2007/11/26'[&!color=#cccccc]
	'H1N2_Avian_CY077517_A/mallard/New_Zealand/449-68/2004_New_Zealand_2004//'[&!color=#cccccc]
	'H1N2_Avian_CY077525_A/mallard/New_Zealand/449-75/2004_New_Zealand_2004//'[&!color=#cccccc]
	'H1N2_Avian_CY094449_A/green-winged_teal/California/8326/2008_USA_2008/10/19'[&!color=#cccccc]
	'H1N2_Avian_CY097199_A/American_green-winged_teal/Illinois/3054/2009_USA_2009/10/17'[&!color=#cccccc]
	'H1N2_Avian_CY097442_A/blue-winged_teal/Wisconsin/2509/2009_USA_2009/10/03'[&!color=#cccccc]
	'H1N2_Avian_CY132273_A/mallard/Ohio/11OS2073/2011_USA_2011/08/18'[&!color=#cccccc]
	'H1N2_Avian_CY133294_A/mallard/Mississippi/10OS4593/2010_USA_2010/12/11'[&!color=#cccccc]
	'H1N2_Avian_CY136810_A/ruddy_turnstone/Delaware_Bay/154/1994_USA_1994/05/22'[&!color=#cccccc]
	'H1N2_Avian_CY166246_A/mallard/Wisconsin/11OS4104/2011_USA_2011/10/15'[&!color=#cccccc]
	'H1N2_Avian_CY178923_A/thick-billed_murre/Alaska/236/1976_USA_1976//'[&!color=#cccccc]
	'H1N2_Avian_CY179151_A/thick-billed_murre/Alaska/378/1976_USA_1976//'[&!color=#cccccc]
	'H1N2_Avian_CY179431_A/mallard/Wisconsin/393/1977_USA_1977//'[&!color=#cccccc]
	'H1N2_Avian_CY179655_A/common_murre/Alaska/306/1976_USA_1976//'[&!color=#cccccc]
	'H1N2_Avian_CY186604_A/redhead/Ohio/13OS0431/2013_USA_2013/02/09'[&!color=#cccccc]
	'H1N2_Avian_HQ014756_A/wild_duck/Korea/YS44/2004_South_Korea_2004/11/'[&!color=#cccccc]
	'H1N2_Avian_HQ014836_A/duck/Korea/U11/2007_South_Korea_2007/04/'[&!color=#cccccc]
	'H1N2_Avian_JN605388_A/duck/Zhejiang/0224-6/2011_China_2011/01/'[&!color=#cccccc]
	'H1N2_Avian_JX069109_A/ostrich/South_Africa/AI2887/2011_South_Africa_2011/09/16'[&!color=#cccccc]
	'H1N2_Avian_JX081028_A/brant/Alaska/44339-481/2007_USA_2007/07/23'[&!color=#cccccc]
	'H1N2_Avian_JX081033_A/brant/Alaska/44339-464/2007_USA_2007/07/23'[&!color=#cccccc]
	'H1N2_Avian_JX081034_A/emperor_goose/Alaska/44300-287/2007_USA_2007/05/11'[&!color=#cccccc]
	'H1N2_Avian_JX566431_A/mallard/Sweden/99859/2009_Sweden_2009/09/29'[&!color=#cccccc]
	'H1N2_Avian_KC895647_A/common_murre/Newfoundland/AB335/2011_Canada_2011/07/21'[&!color=#cccccc]
	'H1N2_Avian_KC895676_A/common_murre/Newfoundland/AB353/2011_Canada_2011/07/21'[&!color=#cccccc]
	'H1N2_Avian_KC895712_A/common_murre/Newfoundland/AB432/2011_Canada_2011/08/02'[&!color=#cccccc]
	'H1N2_Avian_KF013906_A/sparrow/Guangxi/GXs-1/2012_China_2012/03/10'[&!color=#cccccc]
	'H1N2_Avian_KF013914_A/chicken/Guangxi/GXc-1/2011_China_2011/02/17'[&!color=#cccccc]
	'H1N2_Avian_KF013922_A/duck/Guangxi/GXd-1/2011_China_2011/02/17'[&!color=#cccccc]
	'H1N2_Avian_KF013930_A/duck/Guangxi/GXd-4/2011_China_2011/03/08'[&!color=#cccccc]
	'H1N2_Avian_KF013938_A/duck/Guangxi/GXd-2/2012_China_2012/03/19'[&!color=#cccccc]
	'H1N2_Avian_KF013946_A/Muscovy_duck/Guangxi/GXd-3/2012_China_2012/02/26'[&!color=#cccccc]
	'H1N2_Avian_KJ764779_A/duck/Korea/U11-1/2007_South_Korea_2007/05/'[&!color=#cccccc]
	'H1N2_Human_EF101744_A/Philippines/344/2004_Philippines_2004/02/24'[&!color=#ff00cc]
	'H1N2_Swine_AJ316046_A/swine/Cotes_dArmor/1122/00_France_2000//'[&!color=#ff00cc]
	'H1N2_Swine_AJ316062_A/swine/Cotes_dArmor/604/99_France_1999//'[&!color=#ff00cc]
	'H1N2_Swine_AJ344026_A/swine/Cotes_dArmor/790/1997_France_1997//'[&!color=#ff00cc]
	'H1N2_Swine_AJ344028_A/swine/Italy/1521/98_Italy_1998//'[&!color=#ff00cc]
	'H1N2_Swine_AJ344030_A/swine/Italy/1081/00_Italy_2000//'[&!color=#ff00cc]
	'H1N2_Swine_AJ344031_A/swine/Cotes_dArmor/2433/98_France_1998//'[&!color=#ff00cc]
	'H1N2_Swine_AJ344032_A/swine/Italy/2064/99_Italy_1999//'[&!color=#ff00cc]
	'H1N2_Swine_AJ344034_A/swine/Scotland/410440/94_United_Kingdom_1994//'[&!color=#ff00cc]
	'H1N2_Swine_AJ344035_A/swine/Italy/1654-1/99_Italy_1999//'[&!color=#ff00cc]
	'H1N2_Swine_AJ344039_A/swine/Cotes_dArmor/800/00_France_2000//'[&!color=#ff00cc]
	'H1N2_Swine_AJ344040_A/swine/Cotes_dArmor/799/00_France_2000//'[&!color=#ff00cc]
	'H1N2_Swine_AM920741_A/swine/Germany/SEk1178/2000_Germany_2000//'[&!color=#ff00cc]
	'H1N2_Swine_CY085754_A/swine/Hong_Kong/69/2006_Hong_Kong_2006/01/10'[&!color=#ff00cc]
	'H1N2_Swine_CY115900_A/swine/England/00003/2009_United_Kingdom_2009/01/12'[&!color=#ff00cc]
	'H1N2_Swine_CY115916_A/swine/England/002295/2002_United_Kingdom_2002/12/04'[&!color=#ff00cc]
	'H1N2_Swine_CY116107_A/swine/England/303/2009_United_Kingdom_2009/04/09'[&!color=#ff00cc]
	'H1N2_Swine_CY116163_A/swine/England/40280/1996_United_Kingdom_1996/07/09'[&!color=#ff00cc]
	'H1N2_Swine_CY116194_A/swine/England/43142/2001_United_Kingdom_2001/12/21'[&!color=#ff00cc]
	'H1N2_Swine_CY116202_A/swine/England/448813/1994_United_Kingdom_1994/04/24'[&!color=#ff00cc]
	'H1N2_Swine_CY116218_A/swine/England/483/2006_United_Kingdom_2006/05/12'[&!color=#ff00cc]
	'H1N2_Swine_CY116234_A/swine/England/60797/2000_United_Kingdom_2000/12/22'[&!color=#ff00cc]
	'H1N2_Swine_CY116248_A/swine/England/61605/1998_United_Kingdom_1998/11/18'[&!color=#ff00cc]
	'H1N2_Swine_CY116264_A/swine/England/645913/1996_United_Kingdom_1996/12/20'[&!color=#ff00cc]
	'H1N2_Swine_CY116272_A/swine/England/661263/1997_United_Kingdom_1997/02/11'[&!color=#ff00cc]
	'H1N2_Swine_CY116327_A/swine/England/88761/1997_United_Kingdom_1997/02/03'[&!color=#ff00cc]
	'H1N2_Swine_CY116347_A/swine/England/P185/2008_United_Kingdom_2008/12/25'[&!color=#ff00cc]
	'H1N2_Swine_CY116371_A/swine/Cotes_dArmor/1174/2009_France_2009//'[&!color=#ff00cc]
	'H1N2_Swine_CY116376_A/swine/Cotes_dArmor/1190/2002_France_2002//'[&!color=#ff00cc]
	'H1N2_Swine_CY116422_A/swine/Gent/100/2007_Belgium_2007//'[&!color=#ff00cc]
	'H1N2_Swine_CY116446_A/swine/Gent/177/2002_Belgium_2002//'[&!color=#ff00cc]
	'H1N2_Swine_CY116527_A/swine/Italy/71251/2005_Italy_2005//'[&!color=#ff00cc]
	'H1N2_Swine_CY116543_A/swine/Ploufragan/0214/2006_France_2006/09/02'[&!color=#ff00cc]
	'H1N2_Swine_CY116546_A/swine/Scotland/53307/2000_United_Kingdom_2000/10/19'[&!color=#ff00cc]
	'H1N2_Swine_CY116554_A/swine/Spain/40564/2002_Spain_2002//'[&!color=#ff00cc]
	'H1N2_Swine_EU053137_A/swine/Doetlingen/IDT4735/2005_Germany_2005/12/07'[&!color=#ff00cc]
	'H1N2_Swine_EU053145_A/swine/Cloppenburg/IDT4777/2005_Germany_2005/12/13'[&!color=#ff00cc]
	'H1N2_Swine_EU053151_A/swine/Bakum/1832/2000_Germany_2000//'[&!color=#ff00cc]
	'H1N2_Swine_GQ161166_A/swine/Granstedt/IDT3475/2004_Germany_2004/08/26'[&!color=#ff00cc]
	'H1N2_Swine_GQ229347_A/swine/Hong_Kong/NS857/2001_Hong_Kong_2001/04/09'[&!color=#ff00cc]
	'H1N2_Swine_GQ495136_A/swine/Sweden/1021/2009_Sweden_2009/02/26'[&!color=#ff00cc]
	'H1N2_Swine_HF674908_A/Swine/Spain/SF12091/2007_Spain_2007//'[&!color=#ff00cc]
	'H1N2_Swine_HF674916_A/swine/Spain/80598-LP4/2007_Spain_2007//'[&!color=#ff00cc]
	'H1N2_Swine_HM626486_A/swine/Sweden/9706/2010_Sweden_2010/01/26'[&!color=#ff00cc]
	'H1N2_Swine_HQ168025_A/swine/Italy/58769/2010_Italy_2010//'[&!color=#ff00cc]
	'H1N2_Swine_HQ541644_A/swine/Tianjin/1/2007_China_2007/12/'[&!color=#ff00cc]
	'H1N2_Swine_HQ850074_A/swine/Italy/18/2000_Italy_2000/01/'[&!color=#ff00cc]
	'H1N2_Swine_HQ850075_A/swine/Italy/198260/2008_Italy_2008/09/'[&!color=#ff00cc]
	'H1N2_Swine_HQ850076_A/swine/Italy/233139/2005_Italy_2005/10/'[&!color=#ff00cc]
	'H1N2_Swine_HQ850077_A/swine/Italy/320546/2009_Italy_2009/12/'[&!color=#ff00cc]
	'H1N2_Swine_HQ850078_A/swine/Italy/3592/1999_Italy_1999//'[&!color=#ff00cc]
	'H1N2_Swine_HQ850079_A/swine/Italy/50568/2005_Italy_2005/03/'[&!color=#ff00cc]
	'H1N2_Swine_HQ850080_A/swine/Italy/62/1998_Italy_1998/02/'[&!color=#ff00cc]
	'H1N2_Swine_HQ850081_A/swine/Italy/626-2/2006_Italy_2006/01/'[&!color=#ff00cc]
	'H1N2_Swine_HQ850082_A/swine/Italy/70757/2009_Italy_2009/04/'[&!color=#ff00cc]
	'H1N2_Swine_JN375278_A/swine/Guangdong/603/2010_China_2010/02/27'[&!color=#ff00cc]
	'H1N2_Swine_JN375279_A/swine/Guangdong/606/2010_China_2010/02/27'[&!color=#ff00cc]
	'H1N2_Swine_JN596928_A/swine/Italy/114347-1/2006_Italy_2006/09/'[&!color=#ff00cc]
	'H1N2_Swine_JN596929_A/swine/Italy/81062/2009_Italy_2009/04/'[&!color=#ff00cc]
	'H1N2_Swine_JN596940_A/swine/Italy/4675/2003_Italy_2003/01/'[&!color=#ff00cc]
	'H1N2_Swine_JN596941_A/swine/Italy/259543/2003_Italy_2003/10/'[&!color=#ff00cc]
	'H1N2_Swine_JN596943_A/swine/Italy/22530/2002_Italy_2002/02/'[&!color=#ff00cc]
	'H1N2_Swine_JQ277163_A/swine/Henan/4/2010_China_2010/12/'
	'H1N2_Swine_JX908085_A/swine/Spain/10/2011_Spain_2011/02/01'[&!color=#ff00cc]
	'H1N2_Swine_JX908109_A/swine/Spain/07/2011_Spain_2011/05/01'[&!color=#ff00cc]
	'H1N2_Swine_JX908117_A/swine/Spain/08/2011_Spain_2011/07/01'[&!color=#ff00cc]
	'H1N2_Swine_JX908141_A/swine/Spain/09/2010_Spain_2010/04/01'[&!color=#ff00cc]
	'H1N2_Swine_KC900260_A/swine/Denmark/13608/2004_Denmark_2004//'[&!color=#ff00cc]
	'H1N2_Swine_KC900268_A/swine/Denmark/12687/2003_Denmark_2003//'[&!color=#ff00cc]
	'H1N2_Swine_KF514383_A/swine/Denmark/10302-2/2012_Denmark_2012/02/21'[&!color=#ff00cc]
	'H1N3_Avian_AB546184_A/pintail/Aomori/1130/2008_Japan_2008//'[&!color=#cccccc]
	'H1N3_Avian_CY053817_A/green-winged_teal/California/K481/2006_USA_2006/01/07'[&!color=#cccccc]
	'H1N3_Avian_CY094337_A/northern_shoveler/California/9781/2008_USA_2008/12/14'[&!color=#cccccc]
	'H1N3_Avian_CY097738_A/northern_shoveler/Mississippi/397/2010_USA_2010/01/17'[&!color=#cccccc]
	'H1N3_Avian_CY120663_A/northern_pintail/California/3466/2010_USA_2010/12/08'[&!color=#cccccc]
	'H1N3_Avian_CY133717_A/mallard/Mississippi/11OS34/2011_USA_2011/01/07'[&!color=#cccccc]
	'H1N3_Avian_CY134403_A/mallard/California/3569/2010_USA_2010/12/18'[&!color=#cccccc]
	'H1N3_Avian_CY136844_A/shorebird/Delaware_Bay/211/1994_USA_1994/05/23'[&!color=#cccccc]
	'H1N3_Avian_CY138101_A/ring-billed_gull/Quebec/G018/2010_Canada_2010/05/12'[&!color=#cccccc]
	'H1N3_Avian_CY138109_A/ring-billed_gull/Quebec/G066/2010_Canada_2010/05/12'[&!color=#cccccc]
	'H1N3_Avian_CY138133_A/ring-billed_gull/Quebec/G192/2010_Canada_2010/05/19'[&!color=#cccccc]
	'H1N3_Avian_CY167090_A/mallard/Wisconsin/11OS4493/2011_USA_2011/11/20'[&!color=#cccccc]
	'H1N3_Avian_CY178747_A/mallard/Wisconsin/1092/1982_USA_1982//'[&!color=#cccccc]
	'H1N3_Avian_HQ014796_A/wild_duck/Korea/SH14/2006_South_Korea_2006/01/'[&!color=#cccccc]
	'H1N3_Avian_HQ014804_A/wild_duck/Korea/PJ25/2006_South_Korea_2006/02/'[&!color=#cccccc]
	'H1N3_Avian_HQ014812_A/wild_duck/Korea/SH29/2006_South_Korea_2006/02/'[&!color=#cccccc]
	'H1N3_Avian_HQ014844_A/duck/Korea/U14/2007_South_Korea_2007/05/'[&!color=#cccccc]
	'H1N3_Avian_HQ336716_A/duck/Nanjing/19/2010_China_2010/03/14'[&!color=#cccccc]
	'H1N3_Avian_HQ336724_A/duck/Nanjing/20/2010_China_2010/03/14'[&!color=#cccccc]
	'H1N3_Avian_JN605391_A/duck/Zhejiang/0611-17/2011_China_2011/06/'[&!color=#cccccc]
	'H1N3_Avian_JN716340_A/duck/Zhejiang/0611-15/2011_China_2011/06/'[&!color=#cccccc]
	'H1N3_Avian_JN716343_A/duck/Zhejiang/0611-24/2011_China_2011/06/'[&!color=#cccccc]
	'H1N3_Avian_KC693622_A/duck/Taiwan/DC167/2010_Taiwan_2010/04/16'[&!color=#cccccc]
	'H1N3_Avian_KJ526011_A/duck/Thailand/CU-11836C/2011_Thailand_2011/12/20'[&!color=#cccccc]
	'H1N3_Avian_U49492_A/duck/Hong_Kong/717/1979_Hong_Kong_1979//'[&!color=#cccccc]
	'H1N4_Avian_CY076901_A/mallard/Netherlands/30/2006_Netherlands_2006//'[&!color=#cccccc]
	'H1N4_Avian_CY136802_A/ruddy_turnstone/Delaware_Bay/153/1994_USA_1994/05/22'[&!color=#cccccc]
	'H1N4_Avian_CY136828_A/ruddy_turnstone/Delaware_Bay/172/1994_USA_1994/05/22'[&!color=#cccccc]
	'H1N5_Avian_CY004501_A/pintail_duck/ALB/631/1981_Canada_1981/08/19'[&!color=#cccccc]
	'H1N5_Avian_CY140354_A/blue-winged_teal/North_Dakota/Sg-00733/2008_USA_2008/09/05'[&!color=#cccccc]
	'H1N5_Avian_CY145325_A/ruddy_turnstone/Delaware/Sg-00538/2008_USA_2008/05/31'[&!color=#cccccc]
	'H1N5_Avian_CY145365_A/ruddy_turnstone/New_Jersey/Sg-00544/2008_USA_2008/06/01'[&!color=#cccccc]
	'H1N5_Avian_CY145643_A/ruddy_turnstone/New_Jersey/Sg-00532/2008_USA_2008/06/04'[&!color=#cccccc]
	'H1N6_Avian_CY020865_A/blue-winged_teal/Ohio/907/2002_USA_2002/09/07'[&!color=#cccccc]
	'H1N6_Avian_CY060413_A/mallard/Sweden/98/2002_Sweden_2002/12/15'[&!color=#cccccc]
	'H1N6_Avian_CY077258_A/mallard/Interior_Alaska/7MP2230/2007_USA_2007/09/16'[&!color=#cccccc]
	'H1N6_Avian_CY094241_A/mallard/California/10064/2008_USA_2008/12/21'[&!color=#cccccc]
	'H1N6_Avian_CY179071_A/common_murre/Alaska/184/1976_USA_1976//'[&!color=#cccccc]
	'H1N6_Avian_CY179167_A/common_murre/Alaska/434/1976_USA_1976//'[&!color=#cccccc]
	'H1N6_Avian_CY179671_A/common_murre/Alaska/312/1976_USA_1976//'[&!color=#cccccc]
	'H1N7_Avian_CY137978_A/shorebird/Delaware_Bay/771/2009_USA_2009/06/04'[&!color=#cccccc]
	'H1N7_Avian_CY146040_A/ruddy_turnstone/New_Jersey/AI09-525/2009_USA_2009/05/26'[&!color=#cccccc]
	'H1N7_Avian_CY146339_A/ruddy_turnstone/New_Jersey/AI09-1233/2009_USA_2009/06/03'[&!color=#cccccc]
	'H1N8_Avian_CY060209_A/mallard/Netherlands/10/1999_Netherlands_1999/10/11'[&!color=#cccccc]
	'H1N8_Avian_CY145879_A/ruddy_turnstone/New_Jersey/AI09-119/2009_USA_2009/05/20'[&!color=#cccccc]
	'H1N8_Avian_CY145895_A/ruddy_turnstone/New_Jersey/AI09-164/2009_USA_2009/05/20'[&!color=#cccccc]
	'H1N8_Avian_CY146121_A/ruddy_turnstone/New_Jersey/AI09-710/2009_USA_2009/05/22'[&!color=#cccccc]
	'H1N8_Avian_CY166286_A/mallard/Illinois/11OS5564/2011_USA_2011/11/12'[&!color=#cccccc]
	'H1N8_Avian_CY187073_A/lesser_scaup/Wisconsin/12OS4408/2012_USA_2012/11/11'[&!color=#cccccc]
	'H1N8_Avian_KF382707_A/duck/Pennsylvania/4844-6/2013_USA_2013/02/05'[&!color=#cccccc]
	'H1N8_Avian_KJ567957_A/mallard/Ohio/13OS1966/2013_USA_2013/08/06'[&!color=#cccccc]
	'H1N9_Avian_CY053801_A/northern_shoveler/California/K168/2005_USA_2005/11/13'[&!color=#cccccc]
	'H1N9_Avian_CY137301_A/shorebird/Delaware_Bay/38/2002_USA_2002/05/20'[&!color=#cccccc]
	'H1N9_Avian_CY137317_A/shorebird/Delaware_Bay/42/2002_USA_2002/05/20'[&!color=#cccccc]
	'H1N9_Avian_CY137417_A/ruddy_turnstone/Delaware_Bay/115/2002_USA_2002/05/21'[&!color=#cccccc]
	'H1N9_Avian_CY146089_A/ruddy_turnstone/New_Jersey/AI09-618/2009_USA_2009/05/26'[&!color=#cccccc]
	'H1N9_Avian_CY146129_A/ruddy_turnstone/New_Jersey/AI09-727/2009_USA_2009/05/26'[&!color=#cccccc]
	'H1N9_Avian_CY146283_A/ruddy_turnstone/New_Jersey/AI09-1082/2009_USA_2009/05/30'[&!color=#cccccc]
	'H1N9_Avian_CY167122_A/mallard/Arkansas/12OS061/2012_USA_2012/01/14'[&!color=#cccccc]
	'H1N9_Avian_CY178907_A/thick-billed_murre/Alaska/146/1976_USA_1976//'[&!color=#cccccc]
	'H1N9_Avian_CY179191_A/thick-billed_murre/Alaska/509/1976_USA_1976//'[&!color=#cccccc]
	'H1N9_Avian_CY179647_A/thick-billed_murre/Alaska/248/1976_USA_1976//'[&!color=#cccccc]
	'H1N9_Avian_HM060063_A/thick-billed_murre/Alaska/44085-108/2006_USA_2006/06/07'[&!color=#cccccc]
	'H1N9_Avian_KF260057_A/wild_duck/Guangdong/520/2001_China_2001//'[&!color=#cccccc]
	'H1N9_Avian_KJ161960_A/duck/Thailand/CU-11869C/2011_Thailand_2011/12/20'[&!color=#cccccc]
	'H2N1_Avian_CY003911_A/herring_gull/DE/698/1988_USA_1988/05/16'[&!color=#cccccc]
	'H2N1_Avian_CY005417_A/semi-palmated_sandpiper/Brazil/43/1990_Brazil_1990/04/18'[&!color=#cccccc]
	'H2N1_Avian_CY015139_A/ruddy_turnstone/Delaware/34/1993_USA_1993/05/15'[&!color=#cccccc]
	'H2N1_Avian_CY017697_A/mallard/Ohio/30/1986_USA_1986/10/20'[&!color=#cccccc]
	'H2N1_Avian_CY018881_A/green-winged_teal/Ohio/175/1986_USA_1986/11/06'[&!color=#cccccc]
	'H2N1_Avian_CY021129_A/mallard/Ohio/37/1986_USA_1986//'[&!color=#cccccc]
	'H2N1_Avian_CY101478_A/ruddy_turnstone/Delaware/519/1988_USA_1988/05/15'[&!color=#cccccc]
	'H2N1_Avian_CY101551_A/mallard/Alberta/323/1988_Canada_1988/09/03'[&!color=#cccccc]
	'H2N1_Avian_CY102224_A/shorebird/Delaware_Bay/111/1997_USA_1997/05/14'[&!color=#cccccc]
	'H2N1_Avian_CY116815_A/shorebird/Delaware_Bay/182/1997_USA_1997/05/14'[&!color=#cccccc]
	'H2N1_Avian_CY117095_A/mallard/Stralsund/41-6/1981_Germany_1981//'[&!color=#cccccc]
	'H2N1_Avian_CY117103_A/mallard/Stralsund/41-4/1981_Germany_1981//'[&!color=#cccccc]
	'H2N1_Avian_CY117481_A/laughing_gull/Delaware_Bay/10/1990_USA_1990/04/18'[&!color=#cccccc]
	'H2N1_Avian_CY117489_A/ruddy_turnstone/Delaware_Bay/81/1993_USA_1993/05/15'[&!color=#cccccc]
	'H2N1_Avian_CY117529_A/shorebird/Delaware_Bay/138/1997_USA_1997/05/14'[&!color=#cccccc]
	'H2N1_Avian_CY117553_A/shorebird/Delaware_Bay/24/1998_USA_1998/05/18'[&!color=#cccccc]
	'H2N1_Avian_CY122063_A/mallard/Sweden/113/2002_Sweden_2002//'[&!color=#cccccc]
	'H2N1_Avian_CY178523_A/duck/Wisconsin/2420/1985_USA_1985//'[&!color=#cccccc]
	'H2N1_Avian_FJ686718_A/mallard/Ohio/362/2003_USA_2003//'[&!color=#cccccc]
	'H2N1_Avian_FJ686726_A/mallard/Ohio/363/2003_USA_2003//'[&!color=#cccccc]
	'H2N1_Avian_FJ686734_A/mallard/Ohio/365/2003_USA_2003//'[&!color=#cccccc]
	'H2N1_Avian_GU050565_A/sanderling/Delaware/882/2002_USA_2002//'[&!color=#cccccc]
	'H2N1_Avian_GU050572_A/ruddy_turnstone/New_Jersey/888/2002_USA_2002//'[&!color=#cccccc]
	'H2N1_Avian_GU050768_A/ruddy_turnstone/Delaware/262/2002_USA_2002//'[&!color=#cccccc]
	'H2N2_Avian_CY005542_A/duck/Hong_Kong/319/1978_Hong_Kong_1978//'[&!color=#cccccc]
	'H2N2_Avian_CY005768_A/mallard/Potsdam/177-4/1983_Germany_1983//'[&!color=#cccccc]
	'H2N2_Avian_CY041230_A/mallard/Netherlands/31/2006_Netherlands_2006//'[&!color=#cccccc]
	'H2N2_Avian_CY041238_A/mallard/Netherlands/14/2007_Netherlands_2007//'[&!color=#cccccc]
	'H2N2_Avian_CY116839_A/mallard/New_York/6750/1978_USA_1978//'[&!color=#cccccc]
	'H2N2_Avian_CY116855_A/mallard/Potsdam/176/1983_Germany_1983//'[&!color=#cccccc]
	'H2N2_Avian_CY116895_A/duck/Hong_Kong/273/1978_Hong_Kong_1978//'[&!color=#cccccc]
	'H2N2_Avian_CY116959_A/chicken/Jena/4705/1984_Germany_1984//'[&!color=#cccccc]
	'H2N2_Avian_CY116967_A/chicken/Jena/4836/1983_Germany_1983//'[&!color=#cccccc]
	'H2N2_Avian_CY116999_A/guinea_fowl/New_Jersey/14600-21/1995_USA_1995/01/19'[&!color=#cccccc]
	'H2N2_Avian_CY117007_A/chicken/New_Jersey/16264-16/1995_USA_1994/10/25'[&!color=#cccccc]
	'H2N2_Avian_CY117039_A/chicken/New_Jersey/10977-2/1994_USA_1994/12/19'[&!color=#cccccc]
	'H2N2_Avian_CY121939_A/mallard/Sweden/58451/2006_Sweden_2006/11/05'[&!color=#cccccc]
	'H2N2_Avian_CY133452_A/mallard/Iowa/10OS2721/2010_USA_2010/10/16'[&!color=#cccccc]
	'H2N2_Avian_CY141172_A/mallard/Minnesota/AI08-3881/2008_USA_2008/09/03'[&!color=#cccccc]
	'H2N2_Avian_DQ017490_A/mallard/Postdam/178-4/1983_Germany_1983//'[&!color=#cccccc]
	'H2N2_Avian_DQ021563_A/mallard/Minnesota/26/1998_USA_1998//'[&!color=#cccccc]
	'H2N2_Avian_DQ021601_A/mallard/Minnesota/27/1998_USA_1998//'[&!color=#cccccc]
	'H2N2_Avian_EU735814_A/chicken/PA/298101-4/2004_USA_2004//'[&!color=#cccccc]
	'H2N2_Avian_GU053524_A/mallard/Maryland/242/2001_USA_2001//'[&!color=#cccccc]
	'H2N2_Avian_KF695197_A/white-fronted_goose/Netherlands/22/1999_Netherlands_1999/10/10'[&!color=#cccccc]
	'H2N2_Avian_M80956_A/gull/Delaware/475/1986_USA_1986//'[&!color=#cccccc]
	'H2N3_Avian_CY003851_A/mallard/Alberta/77/1977_Canada_1977/08/08'[&!color=#cccccc]
	'H2N3_Avian_CY003948_A/mallard/Alberta/201/1996_Canada_1996/08/'[&!color=#cccccc]
	'H2N3_Avian_CY003980_A/mallard/Alberta/226/98_Canada_1998/08/11'[&!color=#cccccc]
	'H2N3_Avian_CY014713_A/duck/Germany/1215/1973_Germany_1973//'[&!color=#cccccc]
	'H2N3_Avian_CY014919_A/mallard_duck/New_York/66861/1978_USA_1978/08/01'[&!color=#cccccc]
	'H2N3_Avian_CY039387_A/mallard/Alberta/12017/2005_Canada_2005/08/08'[&!color=#cccccc]
	'H2N3_Avian_CY041334_A/mallard/Sweden/45/2005_Sweden_2005//'[&!color=#cccccc]
	'H2N3_Avian_CY045283_A/mallard/Quebec/10969/2006_Canada_2006/08/18'[&!color=#cccccc]
	'H2N3_Avian_CY045291_A/mallard/Quebec/11063/2006_Canada_2006/08/19'[&!color=#cccccc]
	'H2N3_Avian_CY047668_A/mallard/Quebec/11281/2006_Canada_2006/08/25'[&!color=#cccccc]
	'H2N3_Avian_CY060370_A/mallard/Sweden/6/2002_Sweden_2002/10/25'[&!color=#cccccc]
	'H2N3_Avian_CY077453_A/mallard/New_Zealand/449-94/2004_New_Zealand_2004//'[&!color=#cccccc]
	'H2N3_Avian_CY077501_A/mallard/New_Zealand/449-33/2004_New_Zealand_2004//'[&!color=#cccccc]
	'H2N3_Avian_CY077533_A/mallard/New_Zealand/449-81/2004_New_Zealand_2004//'[&!color=#cccccc]
	'H2N3_Avian_CY078583_A/northern_pintail/Interior_Alaska/6MP0792/2006_USA_2006/08/10'[&!color=#cccccc]
	'H2N3_Avian_CY079496_A/mallard/Wisconsin/08OS2844/2008_USA_2008/10/31'[&!color=#cccccc]
	'H2N3_Avian_CY095184_A/duck/New_York/53294-6/2005_USA_2005/05/04'[&!color=#cccccc]
	'H2N3_Avian_CY095192_A/turkey/New_York/53294-7/2005_USA_2005/05/04'[&!color=#cccccc]
	'H2N3_Avian_CY097207_A/American_green-winged_teal/Illinois/2479/2009_USA_2009/10/17'[&!color=#cccccc]
	'H2N3_Avian_CY097338_A/mallard/Wisconsin/2560/2009_USA_2009/10/05'[&!color=#cccccc]
	'H2N3_Avian_CY101559_A/mallard/Alberta/353/1988_Canada_1988/09/03'[&!color=#cccccc]
	'H2N3_Avian_CY102336_A/mallard/Alberta/205/1998_Canada_1998/08/08'[&!color=#cccccc]
	'H2N3_Avian_CY103523_A/mallard/Alberta/417/2009_Canada_2009/08/22'[&!color=#cccccc]
	'H2N3_Avian_CY103531_A/mallard/Alberta/421/2009_Canada_2009/08/22'[&!color=#cccccc]
	'H2N3_Avian_CY116763_A/duck/Rugen/78-6/1981_Germany_1981//'[&!color=#cccccc]
	'H2N3_Avian_CY117063_A/mallard/Berlin/452-6/1980_Germany_1980//'[&!color=#cccccc]
	'H2N3_Avian_CY117071_A/mallard/Rugen/26-4/1980_Germany_1980//'[&!color=#cccccc]
	'H2N3_Avian_CY117079_A/mallard/Stralsund/48-6/1981_Germany_1981//'[&!color=#cccccc]
	'H2N3_Avian_CY117087_A/mallard/Stralsund/45-6/1981_Germany_1981//'[&!color=#cccccc]
	'H2N3_Avian_CY117111_A/duck/Rugen/79-6/1981_Germany_1981//'[&!color=#cccccc]
	'H2N3_Avian_CY117119_A/duck/Rugen/88-4/1981_Germany_1981//'[&!color=#cccccc]
	'H2N3_Avian_CY117143_A/mallard/Stralsund/55-6/1981_Germany_1981//'[&!color=#cccccc]
	'H2N3_Avian_CY117151_A/Peking_duck/Wagun/1689-4/1985_Germany_1985//'[&!color=#cccccc]
	'H2N3_Avian_CY117159_A/Peking_duck/Wagun/1688-4/1985_Germany_1985//'[&!color=#cccccc]
	'H2N3_Avian_CY117167_A/Peking_duck/Wagun/1689-6/1985_Germany_1985//'[&!color=#cccccc]
	'H2N3_Avian_CY117183_A/Peking_duck/Heinersdorf/648-4/1986_Germany_1986//'[&!color=#cccccc]
	'H2N3_Avian_CY117223_A/silkie_chicken/Pennsylvania/9600897/1996_USA_1996//'[&!color=#cccccc]
	'H2N3_Avian_CY117239_A/mallard/Ontario/56/1976_Canada_1976//'[&!color=#cccccc]
	'H2N3_Avian_CY117247_A/black_duck/New_Jersey/1580/1978_USA_1978/02/04'[&!color=#cccccc]
	'H2N3_Avian_CY117255_A/mallard/New_York/66861/1978_USA_1978//'[&!color=#cccccc]
	'H2N3_Avian_CY117281_A/mallard/Alberta/202/1980_Canada_1980/08/06'[&!color=#cccccc]
	'H2N3_Avian_CY117289_A/mallard/Alberta/207/1980_Canada_1980/08/06'[&!color=#cccccc]
	'H2N3_Avian_CY117321_A/mallard/Alberta/558/1980_Canada_1980/08/21'[&!color=#cccccc]
	'H2N3_Avian_CY117345_A/mallard/Alberta/720/1984_Canada_1984/08/09'[&!color=#cccccc]
	'H2N3_Avian_CY117353_A/mallard/Alberta/856/1984_Canada_1984/08/20'[&!color=#cccccc]
	'H2N3_Avian_CY117361_A/mallard/Alberta/881/1984_Canada_1984/08/20'[&!color=#cccccc]
	'H2N3_Avian_CY117369_A/mallard/Alberta/356/1988_Canada_1988/09/03'[&!color=#cccccc]
	'H2N3_Avian_CY117393_A/mallard/Alberta/242/2004_Canada_2004/08/15'[&!color=#cccccc]
	'H2N3_Avian_CY117417_A/mallard/Alberta/319/2009_Canada_2009/08/22'[&!color=#cccccc]
	'H2N3_Avian_CY117497_A/laughing_gull/Delaware_Bay/34/1994_USA_1994/05/22'[&!color=#cccccc]
	'H2N3_Avian_CY117505_A/ruddy_turnstone/Delaware_Bay/129/1994_USA_1994/05/22'[&!color=#cccccc]
	'H2N3_Avian_CY117513_A/ruddy_turnstone/Delaware_Bay/201/1994_USA_1994/05/22'[&!color=#cccccc]
	'H2N3_Avian_CY120567_A/mallard/California/1438/2010_USA_2010/08/09'[&!color=#cccccc]
	'H2N3_Avian_CY120781_A/blue-winged_teal/Alberta/604/1978_Canada_1978/08/10'[&!color=#cccccc]
	'H2N3_Avian_CY121987_A/northern_shoveler/Georgia/1/2010_Georgia_2010//'[&!color=#cccccc]
	'H2N3_Avian_CY121995_A/mallard/Netherlands/14/2001_Netherlands_2001//'[&!color=#cccccc]
	'H2N3_Avian_CY122087_A/mallard/Sweden/33/2002_Sweden_2002//'[&!color=#cccccc]
	'H2N3_Avian_CY122103_A/mallard/Sweden/70/2002_Sweden_2002//'[&!color=#cccccc]
	'H2N3_Avian_CY122119_A/mallard/Sweden/12/2003_Sweden_2003//'[&!color=#cccccc]
	'H2N3_Avian_CY122127_A/mallard/Sweden/81/2003_Sweden_2003//'[&!color=#cccccc]
	'H2N3_Avian_CY122135_A/mallard/Sweden/84/2003_Sweden_2003//'[&!color=#cccccc]
	'H2N3_Avian_CY122216_A/mallard/Sweden/93/2005_Sweden_2005//'[&!color=#cccccc]
	'H2N3_Avian_CY122272_A/mallard/Netherlands/37/2008_Netherlands_2008//'[&!color=#cccccc]
	'H2N3_Avian_CY122288_A/common_teal/Netherlands/2/2008_Netherlands_2008//'[&!color=#cccccc]
	'H2N3_Avian_CY122304_A/mallard/Netherlands/12/2008_Netherlands_2008//'[&!color=#cccccc]
	'H2N3_Avian_CY132281_A/mallard/Ohio/11OS2149/2011_USA_2011/08/15'[&!color=#cccccc]
	'H2N3_Avian_CY139741_A/mallard/Minnesota/182714/1998_USA_1998/09/01'[&!color=#cccccc]
	'H2N3_Avian_CY139957_A/mallard/Minnesota/AI06-1029/2006_USA_2006//'[&!color=#cccccc]
	'H2N3_Avian_CY140192_A/mallard/Minnesota/Sg-00782/2008_USA_2008/08/02'[&!color=#cccccc]
	'H2N3_Avian_CY140330_A/mallard/Minnesota/Sg-00692/2008_USA_2008/08/01'[&!color=#cccccc]
	'H2N3_Avian_CY141021_A/mallard/Arkansas/AI09-5761/2009_USA_2009/12/11'[&!color=#cccccc]
	'H2N3_Avian_CY157066_A/mallard/California/2745/2012_USA_2012/07/11'[&!color=#cccccc]
	'H2N3_Avian_CY157154_A/mallard/California/2837/2012_USA_2012/07/16'[&!color=#cccccc]
	'H2N3_Avian_CY157322_A/mallard/California/3118/2012_USA_2012/08/01'[&!color=#cccccc]
	'H2N3_Avian_CY166676_A/mallard/Wisconsin/11OS3468/2011_USA_2011/10/16'[&!color=#cccccc]
	'H2N3_Avian_CY167007_A/mallard/Illinois/11OS4420/2011_USA_2011/11/13'[&!color=#cccccc]
	'H2N3_Avian_CY178474_A/mallard/Wisconsin/1120/1982_USA_1982//'[&!color=#cccccc]
	'H2N3_Avian_CY178482_A/mallard/Wisconsin/1135/1982_USA_1982//'[&!color=#cccccc]
	'H2N3_Avian_CY178515_A/duck/Wisconsin/2409/1985_USA_1985//'[&!color=#cccccc]
	'H2N3_Avian_CY178619_A/mallard/Wisconsin/222/1982_USA_1982//'[&!color=#cccccc]
	'H2N3_Avian_CY178739_A/mallard/Wisconsin/515/1981_USA_1981//'[&!color=#cccccc]
	'H2N3_Avian_CY180512_A/mallard/Wisconsin/793/1976_USA_1976//'[&!color=#cccccc]
	'H2N3_Avian_CY185343_A/tufted_duck/Republic_of_Georgia/1/2012_Georgia_2012/12/22'[&!color=#cccccc]
	'H2N3_Avian_CY185685_A/mallard/Republic_of_Georgia/2/2012_Georgia_2012/01/29'[&!color=#cccccc]
	'H2N3_Avian_DQ021571_A/mallard/MN/51/1998_USA_1998//'[&!color=#cccccc]
	'H2N3_Avian_EU518739_A/mallard/Sweden/S90738/2005_Sweden_2005//'[&!color=#cccccc]
	'H2N3_Avian_FJ357081_A/mallard/MN/14/1998_USA_1998//'[&!color=#cccccc]
	'H2N3_Avian_FJ517271_A/mallard/MN/506/2000_USA_2000//'[&!color=#cccccc]
	'H2N3_Avian_FJ686758_A/mallard/Maryland/228/2001_USA_2001//'[&!color=#cccccc]
	'H2N3_Avian_FJ686774_A/mallard/Maryland/232/2001_USA_2001//'[&!color=#cccccc]
	'H2N3_Avian_FJ686790_A/mallard/Maryland/234/2001_USA_2001//'[&!color=#cccccc]
	'H2N3_Avian_GQ257507_A/mallard/Maryland/320/2003_USA_2003//'[&!color=#cccccc]
	'H2N3_Avian_GQ257523_A/mallard/Maryland/338/2003_USA_2003//'[&!color=#cccccc]
	'H2N3_Avian_GU050740_A/red_knot/Delaware/441/2002_USA_2002//'[&!color=#cccccc]
	'H2N3_Avian_GU053517_A/mallard/Maryland/324/2003_USA_2003//'[&!color=#cccccc]
	'H2N3_Avian_JF327330_A/duck/OH/492493/2007_USA_2007/04/'[&!color=#cccccc]
	'H2N3_Avian_JF327338_A/chicken/OH/494832/2007_USA_2007/04/'[&!color=#cccccc]
	'H2N3_Avian_JX081044_A/lesser_snow_goose/Alaska/44301-116/2007_USA_2007/05/07'[&!color=#cccccc]
	'H2N3_Avian_JX566404_A/mallard/Sweden/107892/2009_Sweden_2009/12/12'[&!color=#cccccc]
	'H2N3_Avian_KC871491_A/ruddy_shelduck/Mongolia/686C2/2008_Mongolia_2008/08/03'[&!color=#cccccc]
	'H2N3_Avian_KC899764_A/wild_duck/SH17-1/2008_South_Korea_2008/12/'[&!color=#cccccc]
	'H2N3_Avian_KC899765_A/wild_duck/SH17-34/2008_South_Korea_2008/12/'[&!color=#cccccc]
	'H2N3_Avian_KJ568189_A/blue-winged_teal/Ohio/13OS2104/2013_USA_2013/09/22'[&!color=#cccccc]
	'H2N3_Avian_M60800_A/Anas_acuta/Primorje/695/1976_Croatia_1976//'[&!color=#cccccc]
	'H2N4_Avian_CY003988_A/mallard/Alberta/149/2002_Canada_2002/08/02'[&!color=#cccccc]
	'H2N4_Avian_KC492298_A/American_black_duck/Newfoundland/836/2008_Canada_2008/10/08'[&!color=#cccccc]
	'H2N4_Avian_KC492306_A/American_black_duck/Newfoundland/840/2008_Canada_2008/10/15'[&!color=#cccccc]
	'H2N5_Avian_AB266386_A/tern/Australia/1/04_Australia_2004//'[&!color=#cccccc]
	'H2N5_Avian_AB275616_A/tern/Australia/1390/2004_Australia_2004//'[&!color=#cccccc]
	'H2N5_Avian_AB275865_A/tern/Australia/91/2004_Australia_2004//'[&!color=#cccccc]
	'H2N5_Avian_CY003875_A/mallard/Alberta/884/1984_Canada_1984/08/20'[&!color=#cccccc]
	'H2N5_Avian_CY003956_A/mallard/Alberta/202/1996_Canada_1996/08/'[&!color=#cccccc]
	'H2N5_Avian_CY122071_A/mallard/Sweden/30/2002_Sweden_2002//'[&!color=#cccccc]
	'H2N5_Avian_CY139949_A/mallard/Minnesota/AI06-1003/2006_USA_2006//'[&!color=#cccccc]
	'H2N5_Avian_CY149376_A/herring_gull/Iceland/1320/2011_Iceland_2011/10/23'[&!color=#cccccc]
	'H2N5_Avian_CY149400_A/glaucous_gull/Iceland/1382/2011_Iceland_2011/10/25'[&!color=#cccccc]
	'H2N5_Avian_CY149432_A/herring_gull/Iceland/1436/2011_Iceland_2011/10/29'[&!color=#cccccc]
	'H2N5_Avian_CY149640_A/white-rumped_sandpiper/Canada/2541/2011_Canada_2011/08/17'[&!color=#cccccc]
	'H2N5_Avian_CY185621_A/black-headed_gull/Republic_of_Georgia/9/2012_Georgia_2012/02/22'[&!color=#cccccc]
	'H2N5_Avian_KF695234_A/mallard/Sweden/9/2003_Sweden_2003/06/12'[&!color=#cccccc]
	'H2N6_Avian_CY117337_A/mallard/Pennsylvania/9001/1984_USA_1984/09/06'[&!color=#cccccc]
	'H2N6_Avian_HM060061_A/thick-billed_murre/Alaska/44145-199/2006_USA_2006/06/08'[&!color=#cccccc]
	'H2N6_Avian_KC492274_A/American_black_duck/Newfoundland/812/2008_Canada_2008/09/26'[&!color=#cccccc]
	'H2N6_Avian_KF695324_A/mallard/Sweden/111/2002_Sweden_2002/12/16'[&!color=#cccccc]
	'H2N7_Avian_CY003891_A/sanderling/New_Jersey/766/1986_USA_1986/05/12'[&!color=#cccccc]
	'H2N7_Avian_CY005379_A/herring_gull/Delaware/471/1986_USA_1986/06/01'[&!color=#cccccc]
	'H2N7_Avian_CY101386_A/laughing_gull/New_Jersey/798/1986_USA_1986/05/12'[&!color=#cccccc]
	'H2N7_Avian_CY117231_A/swan/Maryland/206/1986_USA_1986/03/16'[&!color=#cccccc]
	'H2N7_Avian_CY122035_A/mallard/Sweden/109/2002_Sweden_2002//'[&!color=#cccccc]
	'H2N7_Avian_CY122051_A/mallard/Sweden/112/2002_Sweden_2002//'[&!color=#cccccc]
	'H2N7_Avian_CY157082_A/mallard/California/2755/2012_USA_2012/07/11'[&!color=#cccccc]
	'H2N7_Avian_CY157114_A/mallard/California/2805/2012_USA_2012/07/13'[&!color=#cccccc]
	'H2N7_Avian_CY157546_A/mallard/California/2858/2012_USA_2012/07/18'[&!color=#cccccc]
	'H2N7_Avian_CY185653_A/black-headed_gull/Republic_of_Georgia/7/2012_Georgia_2012/01/23'[&!color=#cccccc]
	'H2N7_Avian_CY185701_A/black-headed_gull/Republic_of_Georgia/8/2012_Georgia_2012/01/02'[&!color=#cccccc]
	'H2N7_Avian_KF357784_A/duck/Zhejiang/465/2013_China_2013/04/06'[&!color=#cccccc]
	'H2N7_Avian_KF357785_A/duck/Zhejiang/468/2013_China_2013/04/06'[&!color=#cccccc]
	'H2N7_Avian_KM213384_A/ruddy_turnstone/Iceland/1946/2012_Iceland_2012/05/20'[&!color=#cccccc]
	'H2N8_Avian_CY003918_A/herring_gull/DE/703/1988_USA_1988/05/16'[&!color=#cccccc]
	'H2N8_Avian_CY004558_A/herring_gull/DE/692/1988_USA_1988/05/16'[&!color=#cccccc]
	'H2N8_Avian_CY102264_A/ruddy_turnstone/Delaware_Bay/142/1998_USA_1998/05/18'[&!color=#cccccc]
	'H2N8_Avian_CY117377_A/wild_duck/Shantou/992/2000_China_2000/01/01'[&!color=#cccccc]
	'H2N8_Avian_HM589209_A/turkey/CA/1797/2008_USA_2008/09/'[&!color=#cccccc]
	'H2N8_Avian_KJ568333_A/mallard/Ohio/13OS1972/2013_USA_2013/08/06'[&!color=#cccccc]
	'H2N8_Avian_U96745_A/herring_gull/DE/677/1988_USA_1988//'[&!color=#cccccc]
	'H2N9_Avian_AY633392_A/teal/Alberta/16/97_Canada_1997//'[&!color=#cccccc]
	'H2N9_Avian_CY003859_A/pintail/Alberta/293/1977_Canada_1977/09/03'[&!color=#cccccc]
	'H2N9_Avian_CY003867_A/laughing_gull/New_Jersey/75/1985_USA_1985/05/29'[&!color=#cccccc]
	'H2N9_Avian_CY003903_A/herring_gull/Delaware/670/1988_USA_1988/05/16'[&!color=#cccccc]
	'H2N9_Avian_CY003964_A/blue-winged_teal/Alberta/16/1997_Canada_1997/10/24'[&!color=#cccccc]
	'H2N9_Avian_CY005441_A/duck/Nanchang/4-184/2000_China_2000/04/12'[&!color=#cccccc]
	'H2N9_Avian_CY005550_A/duck/Hong_Kong/278/1978_Hong_Kong_1978//'[&!color=#cccccc]
	'H2N9_Avian_CY005810_A/gull/Maryland/19/1977_USA_1977/04/04'[&!color=#cccccc]
	'H2N9_Avian_CY064954_A/mallard/Netherlands/5/1999_Netherlands_1999/10/18'[&!color=#cccccc]
	'H2N9_Avian_CY076804_A/northern_shoveler/California/JN586/2006_USA_2006/12/06'[&!color=#cccccc]
	'H2N9_Avian_CY076844_A/bufflehead/California/JN1016/2006_USA_2006/12/06'[&!color=#cccccc]
	'H2N9_Avian_CY116779_A/pintail/Alberta/22/1997_Canada_1997/07/30'[&!color=#cccccc]
	'H2N9_Avian_CY117207_A/Duck/Nanchang/2-0492/2000_China_2000/02/17'[&!color=#cccccc]
	'H2N9_Avian_CY117215_A/Duck/Nanchang/4-190/2000_China_2000/04/12'[&!color=#cccccc]
	'H2N9_Avian_CY117401_A/mallard/Alberta/289/2009_Canada_2009/08/20'[&!color=#cccccc]
	'H2N9_Avian_CY117473_A/gull/Maryland/18/1977_USA_1977/08/01'[&!color=#cccccc]
	'H2N9_Avian_CY122003_A/mallard/Netherlands/13/2001_Netherlands_2001//'[&!color=#cccccc]
	'H2N9_Avian_CY122167_A/mallard/Sweden/49/2005_Sweden_2005//'[&!color=#cccccc]
	'H2N9_Avian_CY122208_A/mallard/Sweden/91/2005_Sweden_2005//'[&!color=#cccccc]
	'H2N9_Avian_CY122224_A/mallard/Sweden/103/2005_Sweden_2005//'[&!color=#cccccc]
	'H2N9_Avian_CY122248_A/mallard/Netherlands/11/1999_Netherlands_1999//'[&!color=#cccccc]
	'H2N9_Avian_CY122256_A/mallard/Netherlands/12/1999_Netherlands_1999//'[&!color=#cccccc]
	'H2N9_Avian_CY126350_A/mallard/Alberta/132/1986_Canada_1986/08/07'[&!color=#cccccc]
	'H2N9_Avian_CY184201_A/mallard/Sweden/101993/2009_Sweden_2009/11/16'[&!color=#cccccc]
	'H2N9_Avian_CY184257_A/mallard/Sweden/101120/2009_Sweden_2009/11/04'[&!color=#cccccc]
	'H2N9_Avian_GU050635_A/ruddy_turnstone/Delaware/1252/2002_USA_2002//'[&!color=#cccccc]
	'H2N9_Avian_GU050823_A/ruddy_turnstone/Delaware/1190/2002_USA_2002//'[&!color=#cccccc]
	'H2N9_Avian_GU050844_A/ruddy_turnstone/Delaware/1543/2002_USA_2002//'[&!color=#cccccc]
	'H2N9_Avian_KF260025_A/wild_waterfowl/Hong_Kong/MPP1311/2013_Hong_Kong_2013//'[&!color=#cccccc]
	'H2N9_Avian_KF260058_A/wild_waterfowl/Hong_Kong/MPL696/2011_Hong_Kong_2011//'[&!color=#cccccc]
	'H2N9_Avian_KF260059_A/northern_shoveler/Hong_Kong/MPL961/2011_Hong_Kong_2011//'[&!color=#cccccc]
	'H2N9_Avian_KF260061_A/northern_shoveler/Hong_Kong/MPL133/2010_Hong_Kong_2010//'[&!color=#cccccc]
	'H3N1_Avian_CY004638_A/blue-winged_teal/ALB/452/1983_Canada_1983/08/12'[&!color=#cccccc]
	'H3N1_Avian_CY021433_A/mallard/Ohio/181/1986_USA_1986/11/06'[&!color=#cccccc]
	'H3N1_Avian_CY039624_A/northern_shoveler/California/HKWF569/2007_USA_2007/11/10'[&!color=#cccccc]
	'H3N1_Avian_CY076617_A/mallard/Washington/44338-052/2007_USA_2007/09/12'[&!color=#cccccc]
	'H3N1_Avian_CY076909_A/mallard/Netherlands/28/2006_Netherlands_2006//'[&!color=#cccccc]
	'H3N1_Avian_CY130481_A/northern_pintail/Interior_Alaska/10BM00849R2/2010_USA_2010/05/23'[&!color=#cccccc]
	'H3N1_Avian_CY132289_A/mallard/Ohio/11OS2142/2011_USA_2011/08/15'[&!color=#cccccc]
	'H3N1_Avian_CY133757_A/blue-winged_teal/Missouri/10MO013/2010_USA_2010/09/15'[&!color=#cccccc]
	'H3N1_Avian_CY136242_A/northern_pintail/Interior_Alaska/9BM9973R0/2009_USA_2009//'[&!color=#cccccc]
	'H3N1_Avian_CY136283_A/northern_pintail/Interior_Alaska/9BM10146R0/2009_USA_2009//'[&!color=#cccccc]
	'H3N1_Avian_CY140864_A/blue-winged_Teal/North_Dakota/AI09-3642/2009_USA_2009/09/04'[&!color=#cccccc]
	'H3N1_Avian_CY180223_A/green-winged_teal/Wisconsin/539/1976_USA_1976//'[&!color=#cccccc]
	'H3N1_Avian_GU051131_A/mallard/Minnesota/417/2000_USA_2000//'[&!color=#cccccc]
	'H3N1_Avian_HQ141903_A/duck/Eastern_China/213/2003_China_2003//'[&!color=#cccccc]
	'H3N1_Avian_HQ141904_A/duck/Eastern_China/262/2003_China_2003//'[&!color=#cccccc]
	'H3N1_Avian_HQ166000_A/chicken/Pakistan/NARC-16945/2010_Pakistan_2010/01/25'[&!color=#cccccc]
	'H3N1_Avian_JN087236_A/duck/Korea/GJ74/2007_South_Korea_2007/11/29'[&!color=#cccccc]
	'H3N1_Avian_M17070_A/mynah/Haneda-Thai/1976_Thailand_1976//'[&!color=#cccccc]
	'H3N1_Swine_CY116054_A/swine/England/203759/1992_United_Kingdom_1992/03/12'[&!color=#ff00cc]
	'H3N1_Swine_CY116287_A/swine/England/704563/1995_United_Kingdom_1995/08/23'[&!color=#ff00cc]
	'H3N1_Swine_EU091680_A/swine/Italy/66945/2006_Italy_2006//'[&!color=#ff00cc]
	'H3N1_Swine_KC222520_A/swine/Wuerusreuth/IDT10990/2009_Germany_2009/11/17'[&!color=#ff00cc]
	'H3N2_Avian_AB739017_A/duck/Vietnam/OIE-1212/2012_Viet_Nam_2012/04/16'[&!color=#cccccc]
	'H3N2_Avian_AB739675_A/duck/Vietnam/OIE-1234/2012_Viet_Nam_2012/04/16'[&!color=#cccccc]
	'H3N2_Avian_AB746486_A/duck/Vietnam/LBM12/2011_Viet_Nam_2011/09/20'[&!color=#cccccc]
	'H3N2_Avian_AB781673_A/muscovy_duck/Vietnam/LBM189/2012_Viet_Nam_2012//'[&!color=#cccccc]
	'H3N2_Avian_AY862671_A/chicken/Korea/S6/03_South_Korea_2003//'[&!color=#cccccc]
	'H3N2_Avian_AY862672_A/duck/Korea/S7/03_South_Korea_2003//'[&!color=#cccccc]
	'H3N2_Avian_AY862674_A/duck/Korea/S9/03_South_Korea_2003//'[&!color=#cccccc]
	'H3N2_Avian_AY862676_A/dove/Korea/S11/2003_South_Korea_2003//'[&!color=#cccccc]
	'H3N2_Avian_CY005561_A/goose/HK/10/1976_Hong_Kong_1976/11/11'[&!color=#cccccc]
	'H3N2_Avian_CY011052_A/blue-winged_teal/Ohio/908/2002_USA_2002/09/07'[&!color=#cccccc]
	'H3N2_Avian_CY017415_A/mallard/Ohio/424/1988_USA_1988//'[&!color=#cccccc]
	'H3N2_Avian_CY018003_A/blue-winged_teal/Ohio/31/1999_USA_1999/10/16'[&!color=#cccccc]
	'H3N2_Avian_CY021273_A/mallard/Maryland/691/2005_USA_2005//'[&!color=#cccccc]
	'H3N2_Avian_CY021465_A/mallard/Maryland/710/2005_USA_2005//'[&!color=#cccccc]
	'H3N2_Avian_CY022745_A/mallard/Maryland/712/2005_USA_2005//'[&!color=#cccccc]
	'H3N2_Avian_CY041891_A/green-winged_teal/Minnesota/Sg-00131/2007_USA_2007/09/29'[&!color=#cccccc]
	'H3N2_Avian_CY043820_A/mallard/Netherlands/1/2007_Netherlands_2007//'[&!color=#cccccc]
	'H3N2_Avian_CY047604_A/mallard/Quebec/11045/2006_Canada_2006/08/19'[&!color=#cccccc]
	'H3N2_Avian_CY047636_A/mallard/Quebec/11121/2006_Canada_2006/08/20'[&!color=#cccccc]
	'H3N2_Avian_CY047652_A/American_black_duck/Quebec/11235/2006_Canada_2006/08/24'[&!color=#cccccc]
	'H3N2_Avian_CY077541_A/mallard/New_Zealand/449-84/2004_New_Zealand_2004//'[&!color=#cccccc]
	'H3N2_Avian_CY078511_A/mallard/Interior_Alaska/6MP0992/2006_USA_2006/08/19'[&!color=#cccccc]
	'H3N2_Avian_CY094939_A/chestnut_teal/Victoria/1/2004_Australia_2004//'[&!color=#cccccc]
	'H3N2_Avian_CY095295_A/mallard/Ontario/15873/2005_Canada_2005/08/29'[&!color=#cccccc]
	'H3N2_Avian_CY095335_A/ring-necked_duck/Ontario/15530/2005_Canada_2005/08/26'[&!color=#cccccc]
	'H3N2_Avian_CY095502_A/American_black_duck/Newfoundland_and_Labrador/26553/2007_Canada_2007/09/26'[&!color=#cccccc]
	'H3N2_Avian_CY096990_A/mallard/Wisconsin/2543/2009_USA_2009/10/05'[&!color=#cccccc]
	'H3N2_Avian_CY097330_A/mallard/Wisconsin/2549/2009_USA_2009/10/05'[&!color=#cccccc]
	'H3N2_Avian_CY097490_A/blue-winged_teal/Wisconsin/2720/2009_USA_2009/10/17'[&!color=#cccccc]
	'H3N2_Avian_CY098250_A/mallard/Jiangxi/1-15/2010_China_2010/01/16'[&!color=#cccccc]
	'H3N2_Avian_CY098258_A/mallard/Jiangxi/1-19/2010_China_2010/01/16'[&!color=#cccccc]
	'H3N2_Avian_CY098266_A/mallard/Jiangxi/1-4/2010_China_2010/01/16'[&!color=#cccccc]
	'H3N2_Avian_CY101876_A/shorebird/Delaware_Bay/64/1994_USA_1994/05/22'[&!color=#cccccc]
	'H3N2_Avian_CY102007_A/ruddy_turnstone/Delaware_Bay/170/1994_USA_1994/05/22'[&!color=#cccccc]
	'H3N2_Avian_CY102104_A/red_knot/Delaware_Bay/252/1994_USA_1994/05/23'[&!color=#cccccc]
	'H3N2_Avian_CY102368_A/shorebird/Delaware_Bay/106/1999_USA_1999/05/24'[&!color=#cccccc]
	'H3N2_Avian_CY102451_A/shorebird/Delaware_Bay/195/1999_USA_1999/05/24'[&!color=#cccccc]
	'H3N2_Avian_CY102480_A/shorebird/Delaware_Bay/206/1999_USA_1999/05/24'[&!color=#cccccc]
	'H3N2_Avian_CY103463_A/shorebird/Delaware_Bay/485/2008_USA_2008/05/17'[&!color=#cccccc]
	'H3N2_Avian_CY129066_A/American_black_duck/New_Brunswick/02650/2007_Canada_2007/09/24'[&!color=#cccccc]
	'H3N2_Avian_CY129217_A/American_black_duck/New_Brunswick/02651/2007_Canada_2007/09/24'[&!color=#cccccc]
	'H3N2_Avian_CY132113_A/mallard/Ohio/10OS1470/2010_USA_2010/08/18'[&!color=#cccccc]
	'H3N2_Avian_CY132129_A/mallard/Michigan/10OS1497/2010_USA_2010/08/20'[&!color=#cccccc]
	'H3N2_Avian_CY132937_A/mallard/Wisconsin/10OS2538/2010_USA_2010/09/26'[&!color=#cccccc]
	'H3N2_Avian_CY140487_A/mallard/Minnesota/Sg-00949/2008_USA_2008/09/03'[&!color=#cccccc]
	'H3N2_Avian_CY144575_A/American_black_duck/North_Carolina/1321373/2004_USA_2004/12/22'[&!color=#cccccc]
	'H3N2_Avian_CY145156_A/ruddy_turnstone/New_Jersey/Sg-00513/2008_USA_2008/05/28'[&!color=#cccccc]
	'H3N2_Avian_CY145497_A/ruddy_turnstone/Delaware/Sg-00469/2008_USA_2008/05/21'[&!color=#cccccc]
	'H3N2_Avian_CY145755_A/mallard/New_Jersey/Sg-00888/2008_USA_2008/09/23'[&!color=#cccccc]
	'H3N2_Avian_CY145771_A/mallard/New_Jersey/Sg-00893/2008_USA_2008/09/23'[&!color=#cccccc]
	'H3N2_Avian_CY166464_A/mallard/Wisconsin/11OS3493/2011_USA_2011/10/23'[&!color=#cccccc]
	'H3N2_Avian_CY166513_A/blue-winged_teal/Wisconsin/11OS3303/2011_USA_2011/10/01'[&!color=#cccccc]
	'H3N2_Avian_CY166844_A/mallard/Wisconsin/11OS3157/2011_USA_2011/09/24'[&!color=#cccccc]
	'H3N2_Avian_CY177578_A/duck/Minnesota/36/1975_USA_1975//'[&!color=#cccccc]
	'H3N2_Avian_CY177930_A/mallard/Wisconsin/1746/1983_USA_1983//'[&!color=#cccccc]
	'H3N2_Avian_CY177994_A/mallard/Wisconsin/2163/1984_USA_1984//'[&!color=#cccccc]
	'H3N2_Avian_CY178034_A/mallard/Wisconsin/2263/1984_USA_1984//'[&!color=#cccccc]
	'H3N2_Avian_CY178042_A/mallard/Wisconsin/2272/1984_USA_1984//'[&!color=#cccccc]
	'H3N2_Avian_CY178386_A/blue-winged_teal/Wisconsin/109/1980_USA_1980//'[&!color=#cccccc]
	'H3N2_Avian_CY178418_A/mallard/Wisconsin/1784/1983_USA_1983//'[&!color=#cccccc]
	'H3N2_Avian_CY178779_A/mallard/Wisconsin/414/1981_USA_1981//'[&!color=#cccccc]
	'H3N2_Avian_CY178982_A/mallard/Wisconsin/82/1976_USA_1976//'[&!color=#cccccc]
	'H3N2_Avian_CY179383_A/mallard/Wisconsin/411/1977_USA_1977//'[&!color=#cccccc]
	'H3N2_Avian_CY179551_A/mallard/Wisconsin/162/1977_USA_1977//'[&!color=#cccccc]
	'H3N2_Avian_CY179559_A/mallard/Wisconsin/414/1977_USA_1977//'[&!color=#cccccc]
	'H3N2_Avian_CY179775_A/mallard/Wisconsin/31/1975_USA_1975//'[&!color=#cccccc]
	'H3N2_Avian_CY180207_A/mallard/Wisconsin/426/1976_USA_1976//'[&!color=#cccccc]
	'H3N2_Avian_CY180328_A/blue-winged_teal/Wisconsin/634/1983_USA_1983//'[&!color=#cccccc]
	'H3N2_Avian_CY180568_A/pintail/Wisconsin/424/1976_USA_1976//'[&!color=#cccccc]
	'H3N2_Avian_CY180968_A/duck/Wisconsin/1155/1978_USA_1978//'[&!color=#cccccc]
	'H3N2_Avian_CY180976_A/duck/Wisconsin/1156/1978_USA_1978//'[&!color=#cccccc]
	'H3N2_Avian_CY180984_A/duck/Wisconsin/1159/1978_USA_1978//'[&!color=#cccccc]
	'H3N2_Avian_CY181041_A/green-winged_teal/Wisconsin/7/1974_USA_1974//'[&!color=#cccccc]
	'H3N2_Avian_CY186553_A/blue-winged_teal/Ohio/12OS2123/2012_USA_2012/09/02'[&!color=#cccccc]
	'H3N2_Avian_CY186915_A/blue-winged_teal/Ohio/12OS2154/2012_USA_2012/09/15'[&!color=#cccccc]
	'H3N2_Avian_CY187180_A/blue_winged-teal/Wisconsin/12OS4239/2012_USA_2012/10/13'[&!color=#cccccc]
	'H3N2_Avian_EU301342_A/aquatic_bird/Korea/JN-2/2006_South_Korea_2006//'[&!color=#cccccc]
	'H3N2_Avian_EU301348_A/duck/Korea/LPM01/2004_South_Korea_2004//'[&!color=#cccccc]
	'H3N2_Avian_EU301349_A/chicken/Korea/LPM03/2004_South_Korea_2004//'[&!color=#cccccc]
	'H3N2_Avian_EU301350_A/duck/Korea/LPM09/2004_South_Korea_2004//'[&!color=#cccccc]
	'H3N2_Avian_EU301351_A/chicken/Korea/LPM17/2004_South_Korea_2004//'[&!color=#cccccc]
	'H3N2_Avian_EU301353_A/duck/Korea/LPM22/2005_South_Korea_2005//'[&!color=#cccccc]
	'H3N2_Avian_EU301357_A/duck/Korea/LPM39/2005_South_Korea_2005//'[&!color=#cccccc]
	'H3N2_Avian_EU301358_A/chicken/Korea/LPM43/2005_South_Korea_2005//'[&!color=#cccccc]
	'H3N2_Avian_EU301359_A/chicken/Korea/LPM44/2005_South_Korea_2005//'[&!color=#cccccc]
	'H3N2_Avian_EU301360_A/duck/Korea/LPM56/2005_South_Korea_2005//'[&!color=#cccccc]
	'H3N2_Avian_EU301361_A/chicken/Korea/LPM61/2005_South_Korea_2005//'[&!color=#cccccc]
	'H3N2_Avian_EU301362_A/duck/Korea/LPM66/2006_South_Korea_2006//'[&!color=#cccccc]
	'H3N2_Avian_EU301363_A/chicken/Korea/LPM67/2006_South_Korea_2006//'[&!color=#cccccc]
	'H3N2_Avian_EU301364_A/duck/Korea/LPM86/2006_South_Korea_2006//'[&!color=#cccccc]
	'H3N2_Avian_EU301365_A/chicken/Korea/LPM88/2006_South_Korea_2006//'[&!color=#cccccc]
	'H3N2_Avian_EU301367_A/duck/Korea/LPM92/2006_South_Korea_2006//'[&!color=#cccccc]
	'H3N2_Avian_EU743199_A/chicken/NY/11602-12/1998_USA_1998//'[&!color=#cccccc]
	'H3N2_Avian_FJ432766_A/duck/Italy/194659/2006_Italy_2006//'[&!color=#cccccc]
	'H3N2_Avian_FJ802405_A/duck/Thailand/AY-354/2008_Thailand_2008//'[&!color=#cccccc]
	'H3N2_Avian_GU051137_A/American_black_duck/North_Carolina/675-075/2004_USA_2004//'[&!color=#cccccc]
	'H3N2_Avian_GU051143_A/mallard/Minnesota/282/2000_USA_2000//'[&!color=#cccccc]
	'H3N2_Avian_GU052279_A/turkey/England/1969_United_Kingdom_1969//'[&!color=#cccccc]
	'H3N2_Avian_HM193705_A/mallard/Alaska/44187-043/2006_USA_2006/08/19'[&!color=#cccccc]
	'H3N2_Avian_HM193724_A/mallard/Alaska/44187-131/2006_USA_2006/08/19'[&!color=#cccccc]
	'H3N2_Avian_HQ141874_A/duck/Eastern_China/6/2004_China_2004//'[&!color=#cccccc]
	'H3N2_Avian_HQ141875_A/duck/Eastern_China/60/2006_China_2006//'[&!color=#cccccc]
	'H3N2_Avian_HQ141886_A/duck/Eastern_China/63/2006_China_2006//'[&!color=#cccccc]
	'H3N2_Avian_HQ141889_A/duck/Eastern_China/03/2005_China_2005//'[&!color=#cccccc]
	'H3N2_Avian_HQ141892_A/duck/Eastern_China/j92/2009_China_2009//'[&!color=#cccccc]
	'H3N2_Avian_HQ141898_A/duck/Eastern_China/Y16/2008_China_2008//'[&!color=#cccccc]
	'H3N2_Avian_HQ141908_A/duck/Eastern_China/848/2003_China_2003//'[&!color=#cccccc]
	'H3N2_Avian_JN087024_A/duck/Korea/KJ/2003_South_Korea_2003/12/21'[&!color=#cccccc]
	'H3N2_Avian_JN087100_A/duck/Korea/JS53/2004_South_Korea_2004/12/05'[&!color=#cccccc]
	'H3N2_Avian_JN087140_A/duck/Korea/U4-1/2007_South_Korea_2007/05/01'[&!color=#cccccc]
	'H3N2_Avian_JN087180_A/duck/Korea/U14-1/2007_South_Korea_2007/05/15'[&!color=#cccccc]
	'H3N2_Avian_JN087188_A/duck/Korea/U14-2/2007_South_Korea_2007/05/15'[&!color=#cccccc]
	'H3N2_Avian_JX175257_A/duck/Guangdong/W12/2011_China_2011/12/22'[&!color=#cccccc]
	'H3N2_Avian_JX286595_A/duck/Shanghai/C84/2009_China_2009/03/01'[&!color=#cccccc]
	'H3N2_Avian_KC261673_A/duck/Jiangsu/26/2004_China_2004/05/'[&!color=#cccccc]
	'H3N2_Avian_KJ439891_A/duck/Zhejiang/D11/2013_China_2013/10/16'[&!color=#cccccc]
	'H3N2_Avian_KJ439892_A/duck/Zhejiang/D13/2013_China_2013/10/16'[&!color=#cccccc]
	'H3N2_Avian_KJ439894_A/duck/Zhejiang/6D7/2013_China_2013/12/14'[&!color=#cccccc]
	'H3N2_Avian_KJ567973_A/blue-winged_teal/Ohio/13OS1831/2013_USA_2013/09/07'[&!color=#cccccc]
	'H3N2_Avian_KJ568069_A/American_green-winged_teal/Ohio/13OS2056/2013_USA_2013/09/21'[&!color=#cccccc]
	'H3N2_Avian_KJ568285_A/American_green-winged_teal/Ohio/13OS1867/2013_USA_2013/09/08'[&!color=#cccccc]
	'H3N2_Avian_KM364561_A/mallard/Germany/439/2004_Germany_2004//'[&!color=#cccccc]
	'H3N2_Canine_FJ560886_A/canine/Korea/GCVP01/2007_South_Korea_2007/05/'[&!color=#00cc66]
	'H3N2_Canine_GU433352_A/canine/Guangdong/1/2006_China_2006/06/'[&!color=#00cc66]
	'H3N2_Canine_GU433354_A/canine/Guangdong/2/2006_China_2006/08/'[&!color=#00cc66]
	'H3N2_Canine_GU433366_A/canine/Guangdong/2/2007_China_2007/10/18'
	'H3N2_Canine_JN247583_A/canine/Jiangsu/01/2009_China_2009/12/'[&!color=#00cc66]
	'H3N2_Canine_JN247623_A/canine/Jiangsu/06/2010_China_2010/06/'[&!color=#00cc66]
	'H3N2_Canine_JX101364_A/canine/Beijing/511/2010_China_2010/01/03'[&!color=#00cc66]
	'H3N2_Canine_JX101381_A/canine/Beijing/364/2009_China_2009/12/17'[&!color=#00cc66]
	'H3N2_Canine_JX101397_A/canine/Beijing/359/2009_China_2009/12/17'[&!color=#00cc66]
	'H3N2_Canine_JX101437_A/canine/Liaoning/1578/2010_China_2010/04/06'[&!color=#00cc66]
	'H3N2_Canine_JX163260_A/canine/Korea/01/2007_South_Korea_2007/05/'[&!color=#00cc66]
	'H3N2_Canine_JX273029_A/canine/Korea/SNU9046/2009_South_Korea_2009/05/08'[&!color=#00cc66]
	'H3N2_Canine_JX414248_A/canine/Guangdong/05/2011_China_2011/02/'[&!color=#00cc66]
	'H3N2_Canine_JX679529_A/canine/Korea/KRIBB01/2011_South_Korea_2011/11/01'[&!color=#00cc66]
	'H3N2_Canine_KC599550_A/canine/Thailand/CU-DC5299/2012_Thailand_2012/01/15'[&!color=#00cc66]
	'H3N2_Canine_KC755925_A/canine/Korea/CY009/2010_South_Korea_2010/10/'[&!color=#00cc66]
	'H3N2_Canine_KF042264_A/canine/Liaoning/27/2012_China_2012/04/11'[&!color=#00cc66]
	'H3N2_Canine_KF042272_A/canine/Liaoning/H6/2012_China_2012/05/19'[&!color=#00cc66]
	'H3N2_Canine_KF042280_A/canine/Heilongjiang/L1/2013_China_2013/03/10'[&!color=#00cc66]
	'H3N2_Canine_KF155149_A/canine/Korea/MV1/2012_South_Korea_2012/11/07'[&!color=#00cc66]
	'H3N2_Canine_KF826959_A/canine/Guangdong/23/2012_China_2012/09/18'[&!color=#00cc66]
	'H3N2_Cat_HQ454981_A/feline/Korea/01/2010_South_Korea_2010/03/'[&!color=#00cc66]
	'H3N2_Cat_KC755926_A/feline/Korea/FY028/2010_South_Korea_2010/10/'[&!color=#00cc66]
	'H3N2_Human_AJ293941_A/Hong_Kong/1774/99_Hong_Kong_1999//'[&!color=#ff00cc]
	'H3N2_Human_KJ623713_A/Pavia/07/2014_Italy_2014/01/'[&!color=#ff00cc]
	'H3N2_Swine_AB434356_A/swine/Udon_Thani/NIAH464/2004_Thailand_2004//'[&!color=#ff00cc]
	'H3N2_Swine_AB434364_A/swine/Nakhon_pathom/NIAH586-1/2005_Thailand_2005//'[&!color=#ff00cc]
	'H3N2_Swine_AJ293939_A/swine/Italy/13962/95_Italy_1995//'[&!color=#ff00cc]
	'H3N2_Swine_AJ293940_A/swine/Italy/636/87_Italy_1987//'[&!color=#ff00cc]
	'H3N2_Swine_AJ344024_A/Swine/Italy/1523/98_Italy_1998//'[&!color=#ff00cc]
	'H3N2_Swine_AJ344025_A/swine/Cote_dArmor/3633/84_France_1984//'[&!color=#ff00cc]
	'H3N2_Swine_AM746620_A/WildBoar/Germany/WS169/2006_Germany_2006//'[&!color=#ff00cc]
	'H3N2_Swine_AM920727_A/swine/Germany/Vi3161/95_Germany_1995//'[&!color=#ff00cc]
	'H3N2_Swine_AM920736_A/swine/Germany/SEC27/97_Germany_1997//'[&!color=#ff00cc]
	'H3N2_Swine_AM920746_A/swine/Germany/S043/2002_Germany_2002//'[&!color=#ff00cc]
	'H3N2_Swine_AY363591_A/swine/Hong_Kong/5190/99_Hong_Kong_1999//'[&!color=#ff00cc]
	'H3N2_Swine_AY363592_A/swine/Hong_Kong/5200/99_Hong_Kong_1999//'[&!color=#ff00cc]
	'H3N2_Swine_AY363594_A/swine/Hong_Kong/7982/00_Hong_Kong_2000//'[&!color=#ff00cc]
	'H3N2_Swine_AY363595_A/swine/Hong_Kong/9296/01_Hong_Kong_2001//'[&!color=#ff00cc]
	'H3N2_Swine_AY363596_A/swine/Hong_Kong/9745/01_Hong_Kong_2001//'[&!color=#ff00cc]
	'H3N2_Swine_AY363597_A/swine/Hong_Kong/1144/02_Hong_Kong_2002//'[&!color=#ff00cc]
	'H3N2_Swine_AY363598_A/swine/Hong_Kong/1197/02_Hong_Kong_2002//'[&!color=#ff00cc]
	'H3N2_Swine_CY009376_A/swine/Spain/33601/2001_Spain_2001//'[&!color=#ff00cc]
	'H3N2_Swine_CY009384_A/swine/Spain/39139/2002_Spain_2002//'[&!color=#ff00cc]
	'H3N2_Swine_CY010568_A/swine/Spain/54008/2004_Spain_2004//'[&!color=#ff00cc]
	'H3N2_Swine_CY020505_A/swine/Spain/42386/2002_Spain_2002//'[&!color=#ff00cc]
	'H3N2_Swine_CY077923_A/swine/Italy/526/1985_Italy_1985//'[&!color=#ff00cc]
	'H3N2_Swine_CY077938_A/swine/Oedenrode/7c/1996_Netherlands_1996//'[&!color=#ff00cc]
	'H3N2_Swine_CY077946_A/swine/Brabant/1984_Netherlands_1984//'[&!color=#ff00cc]
	'H3N2_Swine_CY116099_A/swine/England/285393/1993_United_Kingdom_1993/04/21'[&!color=#ff00cc]
	'H3N2_Swine_CY116139_A/swine/England/375017/1993_United_Kingdom_1993/10/24'[&!color=#ff00cc]
	'H3N2_Swine_CY116179_A/swine/England/425069/1994_United_Kingdom_1994/02/07'[&!color=#ff00cc]
	'H3N2_Swine_CY116334_A/swine/England/90591/1997_United_Kingdom_1997/02/10'[&!color=#ff00cc]
	'H3N2_Swine_CY116363_A/swine/Flanders/7/1998_Belgium_1998//'[&!color=#ff00cc]
	'H3N2_Swine_CY116454_A/swine/Gent/96/2007_Belgium_2007//'[&!color=#ff00cc]
	'H3N2_Swine_CY116478_A/swine/Italy/15360-3/2001_Italy_2001//'[&!color=#ff00cc]
	'H3N2_Swine_CY116507_A/swine/Italy/272121-1/2002_Italy_2002//'[&!color=#ff00cc]
	'H3N2_Swine_CY116562_A/swine/Spain/82108/2007_Spain_2007//'[&!color=#ff00cc]
	'H3N2_Swine_EU091704_A/swine/Italy/1484/2002_Italy_2002//'[&!color=#ff00cc]
	'H3N2_Swine_EU924274_A/swine/Nordkirchen/IDT1993/2003_Germany_2003/04/'[&!color=#ff00cc]
	'H3N2_Swine_FJ798774_A/swine/Hungary/13509/2007_Hungary_2007/08/'[&!color=#ff00cc]
	'H3N2_Swine_GQ161138_A/swine/Bakum/IDT1769/2003_Germany_2003/03/07'[&!color=#ff00cc]
	'H3N2_Swine_GQ161173_A/swine/Bissendorf/IDT1864/2003_Germany_2003/03/19'[&!color=#ff00cc]
	'H3N2_Swine_GU086101_A/swine/Fujian/43/2007_China_2007//'[&!color=#ff00cc]
	'H3N2_Swine_GU086117_A/swine/Shandong/133/2007_China_2007//'
	'H3N2_Swine_GU215038_A/swine/Jilin/37/2008_China_2008/10/30'
	'H3N2_Swine_HE774672_A/swine/Spain/SF32071/2007_Spain_2007//'[&!color=#ff00cc]
	'H3N2_Swine_HF674900_A/Swine/Spain/80598LP1/2007_Spain_2007//'[&!color=#ff00cc]
	'H3N2_Swine_JX096508_A/swine/Guangdong/L21/2011_China_2011/02/27'
	'H3N2_Swine_JX908037_A/swine/Spain/11/2010_Spain_2010/01/01'[&!color=#ff00cc]
	'H3N2_Swine_JX908053_A/swine/Spain/12/2010_Spain_2010/03/01'[&!color=#ff00cc]
	'H3N2_Swine_JX908069_A/swine/Spain/13/2010_Spain_2010/04/01'[&!color=#ff00cc]
	'H3N2_Swine_JX908125_A/swine/Spain/14/2011_Spain_2011/06/01'[&!color=#ff00cc]
	'H3N2_Swine_KC900248_A/swine/Denmark/14348-9/2003_Denmark_2003//'[&!color=#ff00cc]
	'H3N2_Swine_KJ880946_A/swine/Italy/282811/2013_Italy_2013/10/'[&!color=#ff00cc]
	'H3N2_Swine_KJ880954_A/swine/Italy/250481_2/2013_Italy_2013/09/'[&!color=#ff00cc]
	'H3N2_Swine_KJ880962_A/swine/Italy/187969/2013_Italy_2013/07/'[&!color=#ff00cc]
	'H3N2_Swine_M80968_A/swine/China/8/1978_China_1978//'
	'H3N3_Avian_CY004603_A/mallard_duck/ALB/712/1978_Canada_1978/08/15'[&!color=#cccccc]
	'H3N3_Avian_CY004684_A/mallard/ALB/394/1988_Canada_1988/09/04'[&!color=#cccccc]
	'H3N3_Avian_CY032732_A/northern_shoveler/California/HKWF979/2007_USA_2007/12/02'[&!color=#cccccc]
	'H3N3_Avian_CY045275_A/mallard/Quebec/16485/2005_Canada_2005/08/19'[&!color=#cccccc]
	'H3N3_Avian_CY102052_A/ruddy_turnstone/Delaware_Bay/203/1994_USA_1994/05/22'[&!color=#cccccc]
	'H3N3_Avian_CY140691_A/mallard/Minnesota/AI09-1870/2009_USA_2009/07/28'[&!color=#cccccc]
	'H3N3_Avian_EU301340_A/aquatic_bird/Korea/CN-4/2006_South_Korea_2006//'[&!color=#cccccc]
	'H3N3_Avian_JX051233_A/duck/Zhejiang/5/2011_China_2011/06/'[&!color=#cccccc]
	'H3N3_Avian_KJ439895_A/duck/Zhejiang/D16/2013_China_2013/10/16'[&!color=#cccccc]
	'H3N3_Avian_KJ439896_A/duck/Zhejiang/D17/2013_China_2013/10/16'[&!color=#cccccc]
	'H3N3_Avian_KJ439897_A/duck/Zhejiang/D18/2013_China_2013/10/16'[&!color=#cccccc]
	'H3N3_Seal_GU052287_A/seal/Massachusetts/3911/1992_USA_1992//'
	'H3N3_Swine_AY619965_A/swine/Ontario/K01477/01_Canada_2001//'
	'H3N3_Swine_AY619973_A/swine/Ontario/42729A/01_Canada_2001//'
	'H3N5_Avian_CY004628_A/mallard/Alberta/663/1979_Canada_1979/08/13'[&!color=#cccccc]
	'H3N5_Avian_CY004653_A/mallard/Alberta/635/1983_Canada_1983/08/19'[&!color=#cccccc]
	'H3N5_Avian_CY033336_A/northern_shoveler/California/HKWF1046/2007_USA_2007/12/02'[&!color=#cccccc]
	'H3N5_Avian_CY033352_A/northern_shoveler/California/HKWF1131/2007_USA_2007/12/02'[&!color=#cccccc]
	'H3N5_Avian_CY033368_A/northern_shoveler/California/HKWF1199/2007_USA_2007/12/05'[&!color=#cccccc]
	'H3N5_Avian_CY060265_A/mallard/Netherlands/2/1999_Netherlands_1999/10/07'[&!color=#cccccc]
	'H3N5_Avian_CY149648_A/ruddy_turnstone/Canada/02937/2011_Canada_2011/08/30'[&!color=#cccccc]
	'H3N5_Avian_CY178787_A/mallard/Wisconsin/856/1982_USA_1982//'[&!color=#cccccc]
	'H3N5_Avian_CY179727_A/mallard/Wisconsin/20/1975_USA_1975//'[&!color=#cccccc]
	'H3N5_Avian_CY179879_A/mallard/Wisconsin/19/1975_USA_1975//'[&!color=#cccccc]
	'H3N5_Avian_CY179887_A/mallard/Wisconsin/25/1975_USA_1975//'[&!color=#cccccc]
	'H3N5_Avian_CY181049_A/mallard/Wisconsin/22/1974_USA_1974//'[&!color=#cccccc]
	'H3N5_Avian_DQ021564_A/mallard/Minnesota/280/1999_USA_1999//'[&!color=#cccccc]
	'H3N6_Avian_AB739025_A/duck/Vietnam/OIE-1218/2012_Viet_Nam_2012/04/16'[&!color=#cccccc]
	'H3N6_Avian_AB812577_A/duck/Vietnam/LBM235/2012_Viet_Nam_2012/08/08'[&!color=#cccccc]
	'H3N6_Avian_AB847433_A/duck/Vietnam/LBM83c-1/2012_Viet_Nam_2012/01/10'[&!color=#cccccc]
	'H3N6_Avian_AB916679_A/duck/Vietnam/LBM533/2013_Viet_Nam_2013/11/04'[&!color=#cccccc]
	'H3N6_Avian_CY004125_A/mallard_duck/ALB/676/1979_Canada_1979/08/13'[&!color=#cccccc]
	'H3N6_Avian_CY004585_A/canvasback_duck/ALB/102/1976_Canada_1976/08/13'[&!color=#cccccc]
	'H3N6_Avian_CY004617_A/pintail_duck/ALB/462/1979_Canada_1979/08/10'[&!color=#cccccc]
	'H3N6_Avian_CY005450_A/chicken/Nanchang/7-010/2000_China_2000/07/09'[&!color=#cccccc]
	'H3N6_Avian_CY005457_A/quail/Nanchang/7-026/2000_China_2000/07/09'[&!color=#cccccc]
	'H3N6_Avian_CY005566_A/duck/HK/231/1977_Hong_Kong_1977/09/05'[&!color=#cccccc]
	'H3N6_Avian_CY014552_A/mallard_duck/Alberta/331/1985_Canada_1985/08/18'[&!color=#cccccc]
	'H3N6_Avian_CY014869_A/mallard_duck/New_York/157/1986_USA_1986/10/04'[&!color=#cccccc]
	'H3N6_Avian_CY022721_A/mallard/Ohio/1717/2005_USA_2005//'[&!color=#cccccc]
	'H3N6_Avian_CY028696_A/mallard/Maryland/1235/2006_USA_2006//'[&!color=#cccccc]
	'H3N6_Avian_CY049768_A/mallard/Altai/1208/2007_Russia_2007/09/'[&!color=#cccccc]
	'H3N6_Avian_CY053865_A/mallard/Ohio/1506/2006_USA_2006//'[&!color=#cccccc]
	'H3N6_Avian_CY060346_A/mallard/Netherlands/5/2001_Netherlands_2001/10/05'[&!color=#cccccc]
	'H3N6_Avian_CY077959_A/blue-winged_teal/Texas/Sg-00083/2007_USA_2007/09/16'[&!color=#cccccc]
	'H3N6_Avian_CY078150_A/blue-winged_teal/Louisiana/Sg-00189/2007_USA_2007/09/18'[&!color=#cccccc]
	'H3N6_Avian_CY078261_A/blue-winged_teal/Texas/Sg-00085/2007_USA_2007/09/16'[&!color=#cccccc]
	'H3N6_Avian_CY081320_A/blue-winged_teal/Ohio/1714/2005_USA_2005//'[&!color=#cccccc]
	'H3N6_Avian_CY097038_A/mallard/Wisconsin/2712/2009_USA_2009/10/11'[&!color=#cccccc]
	'H3N6_Avian_CY101085_A/blue-winged_teal/Alberta/134/1989_Canada_1989/08/22'[&!color=#cccccc]
	'H3N6_Avian_CY101111_A/ruddy_turnstone/New_Jersey/138/1990_USA_1990/05/26'[&!color=#cccccc]
	'H3N6_Avian_CY101130_A/ruddy_turnstone/New_Jersey/260/1990_USA_1990/05/27'[&!color=#cccccc]
	'H3N6_Avian_CY101198_A/mallard/Alberta/72/1994_Canada_1994/08/09'[&!color=#cccccc]
	'H3N6_Avian_CY101367_A/blue-winged_teal/Alberta/376/2007_Canada_2007/08/28'[&!color=#cccccc]
	'H3N6_Avian_CY101623_A/herring_gull/New_Jersey/159/1990_USA_1990/05/26'[&!color=#cccccc]
	'H3N6_Avian_CY102152_A/mallard/Alberta/142/1994_Canada_1994/08/13'[&!color=#cccccc]
	'H3N6_Avian_CY102612_A/mallard/Alberta/199/1999_Canada_1999/08/07'[&!color=#cccccc]
	'H3N6_Avian_CY102904_A/shorebird/Delaware_Bay/289/2005_USA_2005/05/19'[&!color=#cccccc]
	'H3N6_Avian_CY125602_A/blue-winged_teal/New_Brunswick/03757/2009_Canada_2009/09/14'[&!color=#cccccc]
	'H3N6_Avian_CY132326_A/mallard/Ohio/11OS2049/2011_USA_2011/08/17'[&!color=#cccccc]
	'H3N6_Avian_CY133344_A/mallard/Wisconsin/10OS3866/2010_USA_2010/11/13'[&!color=#cccccc]
	'H3N6_Avian_CY135667_A/northern_pintail/Interior_Alaska/10BM05034R0/2010_USA_2010/07/21'[&!color=#cccccc]
	'H3N6_Avian_CY139177_A/American_black_duck/New_Brunswick/00619/2010_Canada_2010/08/16'[&!color=#cccccc]
	'H3N6_Avian_CY139185_A/American_black_duck/New_Brunswick/00620/2010_Canada_2010/08/16'[&!color=#cccccc]
	'H3N6_Avian_CY139883_A/mallard/Minnesota/346242/2000_USA_2000//'[&!color=#cccccc]
	'H3N6_Avian_CY140503_A/green-winged_teal/Minnesota/Sg-01000/2008_USA_2008/09/11'[&!color=#cccccc]
	'H3N6_Avian_CY140923_A/blue-winged_Teal/North_Dakota/AI09-4039/2009_USA_2009/09/14'[&!color=#cccccc]
	'H3N6_Avian_CY140965_A/blue-winged_teal/Texas/AI09-4405/2009_USA_2009/09/19'[&!color=#cccccc]
	'H3N6_Avian_CY143955_A/mallard/Interior_Alaska/10BM11497R0/2010_USA_2010/08/12'[&!color=#cccccc]
	'H3N6_Avian_CY144639_A/ruddy_turnstone/New_Jersey/1321394/2005_USA_2005/05/22'[&!color=#cccccc]
	'H3N6_Avian_CY167114_A/wood_duck/Wisconsin/11OS2912/2011_USA_2011/09/24'[&!color=#cccccc]
	'H3N6_Avian_CY177906_A/mallard/Wisconsin/408/1983_USA_1983//'[&!color=#cccccc]
	'H3N6_Avian_CY177922_A/mallard/Wisconsin/1729/1983_USA_1983//'[&!color=#cccccc]
	'H3N6_Avian_CY179311_A/mallard/Wisconsin/1727/1983_USA_1983//'[&!color=#cccccc]
	'H3N6_Avian_CY179719_A/mallard/Wisconsin/18/1977_USA_1977//'[&!color=#cccccc]
	'H3N6_Avian_CY180424_A/mallard/Wisconsin/418/1976_USA_1976//'[&!color=#cccccc]
	'H3N6_Avian_CY186818_A/mallard/Ohio/12OS2351/2012_USA_2012/09/01'[&!color=#cccccc]
	'H3N6_Avian_CY186883_A/blue-winged_teal/Ohio/12OS2229/2012_USA_2012/09/07'[&!color=#cccccc]
	'H3N6_Avian_EF597373_A/duck/Jiang_Xi/2374/2005_China_2005//'[&!color=#cccccc]
	'H3N6_Avian_EU301337_A/aquatic_bird/Korea/CN-1/2004_South_Korea_2004//'[&!color=#cccccc]
	'H3N6_Avian_EU301355_A/duck/Korea/LPM36/2005_South_Korea_2005//'[&!color=#cccccc]
	'H3N6_Avian_EU301356_A/duck/Korea/LPM38/2005_South_Korea_2005//'[&!color=#cccccc]
	'H3N6_Avian_EU743548_A/mallard/MN/99/2000_USA_2000//'[&!color=#cccccc]
	'H3N6_Avian_EU743564_A/pintail/Minnesota/479/1999_USA_1999//'[&!color=#cccccc]
	'H3N6_Avian_EU912513_A/duck/Korea/S28/2005_South_Korea_2005//'[&!color=#cccccc]
	'H3N6_Avian_FJ434367_A/common_tern/Korgalzhyn/847/2004_Kazakhstan_2004//'[&!color=#cccccc]
	'H3N6_Avian_FJ434368_A/garganey/Korgalzhyn/865/2004_Kazakhstan_2004//'[&!color=#cccccc]
	'H3N6_Avian_GQ907330_A/red_crested_pochard/Mongolia/1915/2006_Mongolia_2006/09/19'[&!color=#cccccc]
	'H3N6_Avian_GU051174_A/ruddy_turnstone/New_Jersey/975/2005_USA_2005//'[&!color=#cccccc]
	'H3N6_Avian_GU953251_A/greylag_goose/Korgalzhyn/1867/2006_Kazakhstan_2006/10/10'[&!color=#cccccc]
	'H3N6_Avian_JN087164_A/duck/Korea/U10-2/2007_South_Korea_2007/05/09'[&!color=#cccccc]
	'H3N6_Avian_JN087196_A/duck/Korea/HP68/2007_South_Korea_2007/11/30'[&!color=#cccccc]
	'H3N6_Avian_JN087284_A/duck/Korea/DY106/2007_South_Korea_2007/12/10'[&!color=#cccccc]
	'H3N6_Avian_JN244258_A/duck/Korea/A122/2010_South_Korea_2010/11/'[&!color=#cccccc]
	'H3N6_Avian_KC261681_A/duck/Jiangsu/4/2010_China_2010/03/'[&!color=#cccccc]
	'H3N6_Avian_KC492338_A/American_black_duck/Newfoundland/MW662/2010_Canada_2010/09/17'[&!color=#cccccc]
	'H3N6_Avian_KC709827_A/domestic_green-winged_teal/Hunan/2036/2007_China_2007/02/16'[&!color=#cccccc]
	'H3N6_Avian_KC871459_A/northern_shoveler/Mongolia/899V/2009_Mongolia_2009/09/15'[&!color=#cccccc]
	'H3N6_Avian_KJ439898_A/duck/Zhejiang/D1-1/2013_China_2013/11/14'[&!color=#cccccc]
	'H3N6_Avian_KJ439899_A/duck/Zhejiang/D1-2/2013_China_2013/11/14'[&!color=#cccccc]
	'H3N6_Avian_KJ439900_A/duck/Zhejiang/D1-3/2013_China_2013/11/14'[&!color=#cccccc]
	'H3N6_Avian_KJ526084_A/blue-winged_teal/Ohio/13OS1410/2013_USA_2013/09/07'[&!color=#cccccc]
	'H3N6_Avian_KM186128_A/pigeon/Guangxi/020P/2009_China_2009/05/15'[&!color=#cccccc]
	'H3N7_Avian_CY033328_A/northern_shoveler/California/HKWF1021/2007_USA_2007/12/02'[&!color=#cccccc]
	'H3N7_Avian_CY033376_A/northern_shoveler/California/HKWF1367/2007_USA_2007/12/12'[&!color=#cccccc]
	'H3N7_Avian_CY034189_A/northern_shoveler/California/HKWF848/2007_USA_2007/11/28'[&!color=#cccccc]
	'H3N7_Avian_CY145213_A/ruddy_turnstone/New_Jersey/Sg-00522/2008_USA_2008/05/22'[&!color=#cccccc]
	'H3N8_Avian_AB569507_A/goose/Zambia/05/2008_Zambia_2008/07/'[&!color=#cccccc]
	'H3N8_Avian_AB569515_A/goose/Zambia/06/2008_Zambia_2008/07/'[&!color=#cccccc]
	'H3N8_Avian_AB593435_A/duck/Vietnam/G119/2006_Viet_Nam_2006/11/'[&!color=#cccccc]
	'H3N8_Avian_AB593459_A/chicken/Vietnam/G14/2008_Viet_Nam_2008/01/'[&!color=#cccccc]
	'H3N8_Avian_AB769131_A/duck/Vietnam/OIE-2747/2012_Viet_Nam_2012/08/14'[&!color=#cccccc]
	'H3N8_Avian_AB775626_A/duck/Vietnam/OIE-3406/2012_Viet_Nam_2012/10/07'[&!color=#cccccc]
	'H3N8_Avian_AB775634_A/duck/Vietnam/OIE-3241/2012_Viet_Nam_2012/10/09'[&!color=#cccccc]
	'H3N8_Avian_AB916671_A/muscovy_duck/Vietnam/LBM529/2013_Viet_Nam_2013/11/04'[&!color=#cccccc]
	'H3N8_Avian_AF250495_A/duck/Hong_Kong/P169/97_Hong_Kong_1997//'[&!color=#cccccc]
	'H3N8_Avian_AF250496_A/duck/Hong_Kong/P185/97_Hong_Kong_1997//'[&!color=#cccccc]
	'H3N8_Avian_AJ427300_A/aquatic_bird/Hong_Kong/399/99_Hong_Kong_1999//'[&!color=#cccccc]
	'H3N8_Avian_AY651596_A/Dk/ST/5048/2001_China_2001//'[&!color=#cccccc]
	'H3N8_Avian_CY004110_A/mallard_duck/ALB/564/1979_Canada_1979/08/11'[&!color=#cccccc]
	'H3N8_Avian_CY004610_A/green-winged_teal/ALB/438/1979_Canada_1979/08/10'[&!color=#cccccc]
	'H3N8_Avian_CY004706_A/mallard/Alberta/156/2001_Canada_2001/08/06'[&!color=#cccccc]
	'H3N8_Avian_CY005656_A/black_duck/AUS/751/1978_Australia_1978/01/26'[&!color=#cccccc]
	'H3N8_Avian_CY005662_A/shearwater/Australia/405/1978_Australia_1977/10/29'[&!color=#cccccc]
	'H3N8_Avian_CY005706_A/red-necked_stint/Australia/4500/1980_Australia_1980/12/06'[&!color=#cccccc]
	'H3N8_Avian_CY005816_A/duck/Ukraine/1/1963_Ukraine_1963/12/12'[&!color=#cccccc]
	'H3N8_Avian_CY016144_A/pintail/Ohio/454/1987_USA_1987/10/23'[&!color=#cccccc]
	'H3N8_Avian_CY017865_A/northern_shoveler/Ohio/454/1987_USA_1987//'[&!color=#cccccc]
	'H3N8_Avian_CY020745_A/mallard/Ohio/654/2002_USA_2002/08/19'[&!color=#cccccc]
	'H3N8_Avian_CY021321_A/green-winged_teal/Ohio/1289/2005_USA_2005//'[&!color=#cccccc]
	'H3N8_Avian_CY028271_A/black_duck/Western_Australia/4954/1983_Australia_1983//'[&!color=#cccccc]
	'H3N8_Avian_CY028279_A/red-necked_stint/Bunbury/4500/1980_Australia_1980/06/12'[&!color=#cccccc]
	'H3N8_Avian_CY028287_A/red-necked_stint/Western_Australia/4923/1983_Australia_1983//'[&!color=#cccccc]
	'H3N8_Avian_CY028640_A/black_duck/Perth/699/1978_Australia_1978/01/26'[&!color=#cccccc]
	'H3N8_Avian_CY028656_A/wedge-tailed_shearwater/Western_Australia/405/1977_Australia_1977//'[&!color=#cccccc]
	'H3N8_Avian_CY029901_A/red-necked_stint/Western_Australia/4915/1984_Australia_1984//'[&!color=#cccccc]
	'H3N8_Avian_CY037011_A/blue-winged_teal/Manitoba/13436/2005_Canada_2005/08/30'[&!color=#cccccc]
	'H3N8_Avian_CY041342_A/common_eider/Netherlands/1/2006_Netherlands_2006//'[&!color=#cccccc]
	'H3N8_Avian_CY041350_A/turnstone/Netherlands/1/2007_Netherlands_2007//'[&!color=#cccccc]
	'H3N8_Avian_CY045371_A/mallard/Washington/20010-002/2006_USA_2006/10/01'[&!color=#cccccc]
	'H3N8_Avian_CY047508_A/mallard/British_Columbia/07569/2005_Canada_2005/08/18'[&!color=#cccccc]
	'H3N8_Avian_CY053833_A/mallard/Ohio/651/2002_USA_2002/08/19'[&!color=#cccccc]
	'H3N8_Avian_CY053841_A/green-winged_teal/Ohio/960/2002_USA_2002/09/07'[&!color=#cccccc]
	'H3N8_Avian_CY056344_A/mallard/Minnesota/Sg-00169/2007_USA_2007/09/16'[&!color=#cccccc]
	'H3N8_Avian_CY060312_A/mallard/Sweden/50/2002_Sweden_2002/11/14'[&!color=#cccccc]
	'H3N8_Avian_CY075953_A/double-crested_cormorant/California/20119-001/2007_USA_2007/01/22'[&!color=#cccccc]
	'H3N8_Avian_CY076169_A/American_coot/Oregon/20589-007/2007_USA_2007/12/17'[&!color=#cccccc]
	'H3N8_Avian_CY077951_A/blue-winged_teal/Texas/Sg-00082/2007_USA_2007/09/15'[&!color=#cccccc]
	'H3N8_Avian_CY079007_A/northern_pintail/Interior_Alaska/7MP1822/2007_USA_2007/09/05'[&!color=#cccccc]
	'H3N8_Avian_CY081312_A/mallard/Maryland/1127/2005_USA_2005/06/27'[&!color=#cccccc]
	'H3N8_Avian_CY100636_A/Mallard/SanJiang/90/2006_China_2006//'[&!color=#cccccc]
	'H3N8_Avian_CY101442_A/pintail/Alberta/128/1987_Canada_1987/08/12'[&!color=#cccccc]
	'H3N8_Avian_CY101711_A/mallard/Alberta/61/1991_Canada_1991/08/09'[&!color=#cccccc]
	'H3N8_Avian_CY101743_A/pintail/Alberta/105/1991_Canada_1991/08/10'[&!color=#cccccc]
	'H3N8_Avian_CY101759_A/mallard/Alberta/115/1991_Canada_1991/08/10'[&!color=#cccccc]
	'H3N8_Avian_CY101902_A/ruddy_turnstone/Delaware_Bay/86/1994_USA_1994/05/22'[&!color=#cccccc]
	'H3N8_Avian_CY101930_A/ruddy_turnstone/Delaware_Bay/118/1994_USA_1994/05/22'[&!color=#cccccc]
	'H3N8_Avian_CY102096_A/red_knot/Delaware_Bay/236/1994_USA_1994/05/23'[&!color=#cccccc]
	'H3N8_Avian_CY102160_A/mallard/Alberta/193/1994_Canada_1994/08/14'[&!color=#cccccc]
	'H3N8_Avian_CY102184_A/lesser_scaup/Alberta/206/1995_Canada_1995/08/12'[&!color=#cccccc]
	'H3N8_Avian_CY102296_A/shorebird/Delaware_Bay/239/1998_USA_1998/05/19'[&!color=#cccccc]
	'H3N8_Avian_CY102304_A/ruddy_turnstone/Delaware_Bay/250/1998_USA_1998/05/19'[&!color=#cccccc]
	'H3N8_Avian_CY102312_A/ruddy_turnstone/Delaware_Bay/267/1998_USA_1998/05/19'[&!color=#cccccc]
	'H3N8_Avian_CY102392_A/shorebird/Delaware_Bay/122/1999_USA_1999/05/24'[&!color=#cccccc]
	'H3N8_Avian_CY102435_A/shorebird/Delaware_Bay/159/1999_USA_1999/05/24'[&!color=#cccccc]
	'H3N8_Avian_CY102570_A/shorebird/Delaware_Bay/272/1999_USA_1999/05/24'[&!color=#cccccc]
	'H3N8_Avian_CY102604_A/pintail/Alberta/37/1999_Canada_1999/07/30'[&!color=#cccccc]
	'H3N8_Avian_CY102692_A/mallard/Alberta/160/2001_Canada_2001/08/06'[&!color=#cccccc]
	'H3N8_Avian_CY102896_A/shorebird/Delaware_Bay/274/2005_USA_2005/05/19'[&!color=#cccccc]
	'H3N8_Avian_CY102912_A/shorebird/Delaware_Bay/435/2005_USA_2005/05/21'[&!color=#cccccc]
	'H3N8_Avian_CY103495_A/mallard/Alberta/527/2008_Canada_2008/08/08'[&!color=#cccccc]
	'H3N8_Avian_CY125289_A/blue-winged_teal/Prince_Edward_Island/03927/2009_Canada_2009/08/19'[&!color=#cccccc]
	'H3N8_Avian_CY125505_A/green-winged_teal/New_Brunswick/02593/2007_Canada_2007/09/20'[&!color=#cccccc]
	'H3N8_Avian_CY129010_A/American_black_duck/New_Brunswick/03408/2009_Canada_2009/08/10'[&!color=#cccccc]
	'H3N8_Avian_CY129026_A/American_black_duck/New_Brunswick/03509/2009_Canada_2009/09/10'[&!color=#cccccc]
	'H3N8_Avian_CY129050_A/American_black_duck/New_Brunswick/02629/2007_Canada_2007/09/22'[&!color=#cccccc]
	'H3N8_Avian_CY129191_A/American_black_duck/New_Brunswick/02656/2007_Canada_2007/09/24'[&!color=#cccccc]
	'H3N8_Avian_CY132353_A/mallard/Ohio/11OS1992/2011_USA_2011/08/12'[&!color=#cccccc]
	'H3N8_Avian_CY133765_A/blue-winged_teal/Missouri/10MO021/2010_USA_2010/09/15'[&!color=#cccccc]
	'H3N8_Avian_CY133921_A/mallard/California/2521P/2011_USA_2011/08/12'[&!color=#cccccc]
	'H3N8_Avian_CY134169_A/mallard/California/2569V/2011_USA_2011/08/12'[&!color=#cccccc]
	'H3N8_Avian_CY135831_A/mallard/Interior_Alaska/10BM05900R0/2010_USA_2010/07/26'[&!color=#cccccc]
	'H3N8_Avian_CY138524_A/blue-winged_teal/Nova_Scotia/01027/2010_Canada_2010/09/22'[&!color=#cccccc]
	'H3N8_Avian_CY138969_A/American_black_duck/New_Brunswick/00485/2010_Canada_2010/08/12'[&!color=#cccccc]
	'H3N8_Avian_CY139259_A/mallard/Nova_Scotia/00778/2010_Canada_2010/09/07'[&!color=#cccccc]
	'H3N8_Avian_CY140041_A/mallard/Minnesota/Sg-00605/2008_USA_2008/07/31'[&!color=#cccccc]
	'H3N8_Avian_CY140241_A/mallard/Minnesota/Sg-00929/2008_USA_2008/09/16'[&!color=#cccccc]
	'H3N8_Avian_CY140939_A/northern_pintail/Minnesota/AI09-4322/2009_USA_2009/09/12'[&!color=#cccccc]
	'H3N8_Avian_CY143174_A/American_green-winged_teal/Interior_Alaska/9BM12318R0/2009_USA_2009/09/02'[&!color=#cccccc]
	'H3N8_Avian_CY143182_A/mallard/Interior_Alaska/9BM12326R0/2009_USA_2009/09/02'[&!color=#cccccc]
	'H3N8_Avian_CY143728_A/mallard/Interior_Alaska/10BM09561R0/2010_USA_2010/08/07'[&!color=#cccccc]
	'H3N8_Avian_CY144647_A/ruddy_turnstone/New_Jersey/1321415/2005_USA_2005/05/26'[&!color=#cccccc]
	'H3N8_Avian_CY145635_A/ruddy_turnstone/New_Jersey/Sg-00525/2008_USA_2008/05/22'[&!color=#cccccc]
	'H3N8_Avian_CY145763_A/mallard/New_Jersey/Sg-00892/2008_USA_2008/09/20'[&!color=#cccccc]
	'H3N8_Avian_CY146632_A/duck/Hunan/S1824/2012_China_2012/03/24'[&!color=#cccccc]
	'H3N8_Avian_CY149712_A/blue-winged_teal/Canada/3285/2011_Canada_2011/09/24'[&!color=#cccccc]
	'H3N8_Avian_CY149720_A/blue-winged_teal/Canada/3286/2011_Canada_2011/09/24'[&!color=#cccccc]
	'H3N8_Avian_CY149728_A/blue-winged_teal/Canada/3287/2011_Canada_2011/09/24'[&!color=#cccccc]
	'H3N8_Avian_CY157058_A/mallard/California/2744/2012_USA_2012/07/11'[&!color=#cccccc]
	'H3N8_Avian_CY157074_A/mallard/California/2752/2012_USA_2012/07/11'[&!color=#cccccc]
	'H3N8_Avian_CY157306_A/mallard/California/3083/2012_USA_2012/07/31'[&!color=#cccccc]
	'H3N8_Avian_CY177770_A/mallard/Wisconsin/415/1981_USA_1981//'[&!color=#cccccc]
	'H3N8_Avian_CY177786_A/mallard/Wisconsin/421/1981_USA_1981//'[&!color=#cccccc]
	'H3N8_Avian_CY177794_A/mallard/Wisconsin/827/1982_USA_1982//'[&!color=#cccccc]
	'H3N8_Avian_CY177842_A/mallard/Wisconsin/865/1982_USA_1982//'[&!color=#cccccc]
	'H3N8_Avian_CY177866_A/mallard/Wisconsin/890/1982_USA_1982//'[&!color=#cccccc]
	'H3N8_Avian_CY177962_A/mallard/Wisconsin/2090/1984_USA_1984//'[&!color=#cccccc]
	'H3N8_Avian_CY178010_A/mallard/Wisconsin/2211/1984_USA_1984//'[&!color=#cccccc]
	'H3N8_Avian_CY178026_A/mallard/Wisconsin/2221/1984_USA_1984//'[&!color=#cccccc]
	'H3N8_Avian_CY178587_A/mallard/Wisconsin/483/1983_USA_1983//'[&!color=#cccccc]
	'H3N8_Avian_CY178771_A/mallard/Wisconsin/409/1981_USA_1981//'[&!color=#cccccc]
	'H3N8_Avian_CY180119_A/mallard/Wisconsin/34/1976_USA_1976//'[&!color=#cccccc]
	'H3N8_Avian_CY180199_A/mallard/Wisconsin/383/1976_USA_1976//'[&!color=#cccccc]
	'H3N8_Avian_CY180752_A/duck/Minnesota/34/1976_USA_1976//'[&!color=#cccccc]
	'H3N8_Avian_CY180768_A/duck/Minnesota/3/1975_USA_1975//'[&!color=#cccccc]
	'H3N8_Avian_CY180784_A/duck/Minnesota/12/1975_USA_1975//'[&!color=#cccccc]
	'H3N8_Avian_CY181065_A/shoveler/Saskatchewan/3/1982_Canada_1982//'[&!color=#cccccc]
	'H3N8_Avian_CY181073_A/widgeon/Saskatchewan/10/1982_Canada_1982//'[&!color=#cccccc]
	'H3N8_Avian_CY186263_A/mallard/Sweden/1636/2002_Sweden_2002/12/13'[&!color=#cccccc]
	'H3N8_Avian_DQ021565_A/mallard/Minnesota/281/1999_USA_1999//'[&!color=#cccccc]
	'H3N8_Avian_EU301345_A/aquatic_bird/Korea/KN-3/2005_South_Korea_2005//'[&!color=#cccccc]
	'H3N8_Avian_EU301346_A/aquatic_bird/Korea/KN-4/2005_South_Korea_2005//'[&!color=#cccccc]
	'H3N8_Avian_EU301347_A/aquatic_bird/Korea/KN-5/2006_South_Korea_2006//'[&!color=#cccccc]
	'H3N8_Avian_EU518715_A/mallard/Sweden/S90355/2005_Sweden_2005//'[&!color=#cccccc]
	'H3N8_Avian_EU518718_A/mallard/Sweden/S90406/2005_Sweden_2005//'[&!color=#cccccc]
	'H3N8_Avian_EU518720_A/mallard/Sweden/S90410/2005_Sweden_2005//'[&!color=#cccccc]
	'H3N8_Avian_EU735838_A/duck/NY/13822/1995_USA_1995//'[&!color=#cccccc]
	'H3N8_Avian_FJ517292_A/mallard/Minnesota/283/1999_USA_1999//'[&!color=#cccccc]
	'H3N8_Avian_GQ240825_A/mallard/Hungary/19616/2007_Hungary_2007//'[&!color=#cccccc]
	'H3N8_Avian_GU052295_A/duck/Western_Australia/4954/1983_Australia_1983//'[&!color=#cccccc]
	'H3N8_Avian_GU052302_A/American_black_duck/Western_Australia/699/1978_Australia_1978//'[&!color=#cccccc]
	'H3N8_Avian_GU052317_A/duck/Victoria/1992_Australia_1992//'[&!color=#cccccc]
	'H3N8_Avian_GU052333_A/muscovy_duck/Victoria/9211-18-1400/1992_Australia_1992//'[&!color=#cccccc]
	'H3N8_Avian_HE802735_A/mallard/Norway/10_779/2009_Norway_2009//'[&!color=#cccccc]
	'H3N8_Avian_HM570062_A/Anas_platyrhynchos/Belgium/12827/2007_Belgium_2007/09/18'[&!color=#cccccc]
	'H3N8_Avian_JN029553_A/whooper_swan/Mongolia/1-14/2007_Mongolia_2007/09/'[&!color=#cccccc]
	'H3N8_Avian_JN029627_A/pintail/Mongolia/2-65/2007_Mongolia_2007/10/'[&!color=#cccccc]
	'H3N8_Avian_JN029646_A/ruddy_shelduck/Mongolia/2-79/2007_Mongolia_2007/10/'[&!color=#cccccc]
	'H3N8_Avian_JN087132_A/duck/Korea/U2-5/2007_South_Korea_2007/05/01'[&!color=#cccccc]
	'H3N8_Avian_JN087156_A/duck/Korea/U8-1/2007_South_Korea_2007/05/05'[&!color=#cccccc]
	'H3N8_Avian_JN087260_A/duck/Korea/GJ80/2007_South_Korea_2007/11/29'[&!color=#cccccc]
	'H3N8_Avian_JX081046_A/spectacled_eider/Alaska/44173-055/2006_USA_2006/08/03'[&!color=#cccccc]
	'H3N8_Avian_JX307138_A/duck/Thailand/CU-7518C/2010_Thailand_2010/05/26'[&!color=#cccccc]
	'H3N8_Avian_JX307234_A/duck/Thailand/CU-7519C/2010_Thailand_2010/05/26'[&!color=#cccccc]
	'H3N8_Avian_KC492250_A/American_black_duck/Newfoundland/732/2008_Canada_2008/09/15'[&!color=#cccccc]
	'H3N8_Avian_KC492258_A/American_black_duck/Newfoundland/734/2008_Canada_2008/09/19'[&!color=#cccccc]
	'H3N8_Avian_KC693602_A/duck/Taiwan/DV1846/2010_Taiwan_2010/04/30'[&!color=#cccccc]
	'H3N8_Avian_KC871461_A/mallard/Mongolia/1581/2010_Mongolia_2010/09/10'[&!color=#cccccc]
	'H3N8_Avian_KC871485_A/common_shelduck/Mongolia/2076/2011_Mongolia_2011/10/08'[&!color=#cccccc]
	'H3N8_Avian_KF357805_A/duck/Zhejiang/4812/2013_China_2013/04/08'[&!color=#cccccc]
	'H3N8_Avian_KF695211_A/common_teal/Netherlands/7/2000_Netherlands_2000/11/23'[&!color=#cccccc]
	'H3N8_Avian_KJ439901_A/duck/Zhejiang/D1-6/2013_China_2013/11/14'[&!color=#cccccc]
	'H3N8_Avian_KJ568101_A/American_green-winged_teal/Ohio/13OS2106/2013_USA_2013/09/22'[&!color=#cccccc]
	'H3N8_Avian_KJ568253_A/American_green-winged_teal/Ohio/13OS1844/2013_USA_2013/09/07'[&!color=#cccccc]
	'H3N8_Avian_KJ568365_A/American_green-winged_teal/Ohio/13OS2108/2013_USA_2013/09/22'[&!color=#cccccc]
	'H3N8_Avian_KJ579960_A/pigeon/Anhui/08/2013_China_2013/08/03'[&!color=#cccccc]
	'H3N8_Avian_KJ764716_A/goose/Guangxi/020G/2009_China_2009/05/15'[&!color=#cccccc]
	'H3N8_Camel_CY164124_A/camel/Mongolia/335/2012_Mongolia_2012/12/01'[&!color=#996600]
	'H3N8_Canine_CY067354_A/canine/New_York/4986-2/2006_USA_2006/01/16'[&!color=#996600]
	'H3N8_Canine_CY067418_A/canine/Florida/78592-7/2006_USA_2006/06/20'[&!color=#996600]
	'H3N8_Canine_CY067434_A/canine/New_York/100525-1/2006_USA_2006/08/16'[&!color=#996600]
	'H3N8_Canine_CY067538_A/canine/New_York/115719/2007_USA_2007/09/07'[&!color=#996600]
	'H3N8_Canine_DQ124153_A/canine/Florida/43/2004_USA_2004//'[&!color=#996600]
	'H3N8_Canine_DQ124161_A/canine/Florida/242/2003_USA_2003//'[&!color=#996600]
	'H3N8_Canine_HQ237733_A/canine/StatenIs/115719/2007_USA_2007/06/'[&!color=#996600]
	'H3N8_Canine_HQ237770_A/canine/NY/dog8c05/2008_USA_2008/11/'[&!color=#996600]
	'H3N8_Canine_HQ237777_A/canine/NY/dog8c13/2008_USA_2008/11/'[&!color=#996600]
	'H3N8_Canine_HQ237790_A/canine/NY/dog7c11/2008_USA_2008/11/'[&!color=#996600]
	'H3N8_Canine_HQ237844_A/canine/NY/dog1c06/2009_USA_2009/03/'[&!color=#996600]
	'H3N8_Canine_HQ237846_A/canine/NY/dog1c11/2009_USA_2009/03/'[&!color=#996600]
	'H3N8_Canine_HQ237852_A/canine/NY/dog4c02/2009_USA_2009/03/'[&!color=#996600]
	'H3N8_Canine_KM359849_A/canine/NY/120106.2/2011_USA_2011//'[&!color=#996600]
	'H3N8_Canine_KM359850_A/canine/PA/33225.4/2010_USA_2010//'[&!color=#996600]
	'H3N8_Canine_KM359851_A/canine/VT/11039/2013_USA_2013//'[&!color=#996600]
	'H3N8_Equine_AB436914_A/equine/Mongolia/1/2008_Mongolia_2008/01/'[&!color=#996600]
	'H3N8_Equine_AB543512_A/equine/Avesta/1/1993_Sweden_1993//'[&!color=#996600]
	'H3N8_Equine_AB543709_A/equine/Hokkaido/I828/2008_Japan_2008/04/'[&!color=#996600]
	'H3N8_Equine_AB544414_A/equine/Yokohama/aq19/2009_Japan_2009/05/'[&!color=#996600]
	'H3N8_Equine_AB591849_A/equine/Tottori/1/07_Japan_2007//'[&!color=#996600]
	'H3N8_Equine_AF001662_A/eq/Newmarket/D63/79_United_Kingdom_1979//'[&!color=#996600]
	'H3N8_Equine_AF001664_A/eq/Kentucky/1/88_USA_1988//'[&!color=#996600]
	'H3N8_Equine_AF001665_A/eq/LaPlata/1/88_Argentina_1988//'[&!color=#996600]
	'H3N8_Equine_AF001666_A/equine/Yvelines/2136/1989_France_1989//'[&!color=#996600]
	'H3N8_Equine_AF001667_A/equine/Alaska/1/1991_USA_1991//'[&!color=#996600]
	'H3N8_Equine_AF001669_A/equine/Rome/5/1991_Italy_1991//'[&!color=#996600]
	'H3N8_Equine_AF001670_A/equine/Hong_Kong/J/1992_Hong_Kong_1992//'[&!color=#996600]
	'H3N8_Equine_AF001671_A/eq/Kentucky/92_USA_1992//'[&!color=#996600]
	'H3N8_Equine_AF001672_A/equine/Lambourn/22778/92_United_Kingdom_1992//'[&!color=#996600]
	'H3N8_Equine_AF001673_A/eq/LaPlata/93_Argentina_1993//'[&!color=#996600]
	'H3N8_Equine_CY028800_A/equine/Kentucky/1/1978_USA_1978//'[&!color=#996600]
	'H3N8_Equine_CY028808_A/equine/Kentucky/4/1980_USA_1980//'[&!color=#996600]
	'H3N8_Equine_CY028816_A/equine/California/1/1980_USA_1980//'[&!color=#996600]
	'H3N8_Equine_CY028840_A/equine/Miami/1/1963_USA_1963//'[&!color=#996600]
	'H3N8_Equine_CY028848_A/equine/Kentucky/pass_the_pepper1/1976_USA_1976//'[&!color=#996600]
	'H3N8_Equine_CY028856_A/equine/Kentucky/bitter_boredom5/1976_USA_1976//'[&!color=#996600]
	'H3N8_Equine_CY028864_A/equine/Georgia/1/1981_USA_1981//'[&!color=#996600]
	'H3N8_Equine_CY028880_A/equine/Georgia/9/1981_USA_1981//'[&!color=#996600]
	'H3N8_Equine_CY028888_A/equine/Georgia/10/1981_USA_1981//'[&!color=#996600]
	'H3N8_Equine_CY028912_A/equine/California/103/1982_USA_1982//'[&!color=#996600]
	'H3N8_Equine_CY028920_A/equine/New_York/VR-297/1983_USA_1983//'[&!color=#996600]
	'H3N8_Equine_CY030089_A/equine/California/83/1982_USA_1982//'[&!color=#996600]
	'H3N8_Equine_CY030105_A/equine/Kentucky/1/1987_USA_1987//'[&!color=#996600]
	'H3N8_Equine_CY030121_A/equine/Kentucky/694/1988_USA_1988//'[&!color=#996600]
	'H3N8_Equine_CY030129_A/equine/Kentucky/698/1988_USA_1988//'[&!color=#996600]
	'H3N8_Equine_CY030137_A/equine/Kentucky/1277/1990_USA_1990//'[&!color=#996600]
	'H3N8_Equine_CY030153_A/equine/Kentucky/1/1992_USA_1992//'[&!color=#996600]
	'H3N8_Equine_CY030161_A/equine/Alaska/29759/1991_USA_1991//'[&!color=#996600]
	'H3N8_Equine_CY030177_A/equine/Kentucky/1/1991_USA_1991//'[&!color=#996600]
	'H3N8_Equine_CY030185_A/equine/Kentucky/8/1994_USA_1994//'[&!color=#996600]
	'H3N8_Equine_CY030193_A/equine/New_York/1/1975_USA_1975//'[&!color=#996600]
	'H3N8_Equine_CY030755_A/equine/California/4537/1997_USA_1997//'[&!color=#996600]
	'H3N8_Equine_CY030763_A/equine/California/8560/2002_USA_2002//'[&!color=#996600]
	'H3N8_Equine_CY031542_A/equine/Kentucky/2/1987_USA_1987//'[&!color=#996600]
	'H3N8_Equine_CY032225_A/equine/Kentucky/2/1986_USA_1986//'[&!color=#996600]
	'H3N8_Equine_CY032233_A/equine/Kentucky/3/1986_USA_1986//'[&!color=#996600]
	'H3N8_Equine_CY032297_A/equine/Sao_Paulo/6/1963_Brazil_1963//'[&!color=#996600]
	'H3N8_Equine_CY032305_A/equine/Cordoba/18/1985_Argentina_1985//'[&!color=#996600]
	'H3N8_Equine_CY032313_A/equine/Santa_Fe/1/1985_USA_1985//'[&!color=#996600]
	'H3N8_Equine_CY032329_A/equine/Rook/93753/1989_United_Kingdom_1989//'[&!color=#996600]
	'H3N8_Equine_CY032337_A/equine/Italy/824/1991_Italy_1991//'[&!color=#996600]
	'H3N8_Equine_CY032345_A/equine/Italy/1199/1992_Italy_1992//'[&!color=#996600]
	'H3N8_Equine_CY032353_A/equine/Austria/421/1992_Austria_1992//'[&!color=#996600]
	'H3N8_Equine_CY032361_A/equine/Switzerland/173/1993_Switzerland_1993//'[&!color=#996600]
	'H3N8_Equine_CY032377_A/equine/Italy/1062/1991_Italy_1991//'[&!color=#996600]
	'H3N8_Equine_CY032385_A/equine/Switzerland/1118/1979_Switzerland_1979//'[&!color=#996600]
	'H3N8_Equine_CY032393_A/equine/Romania/1/1980_Romania_1980//'[&!color=#996600]
	'H3N8_Equine_CY032401_A/equine/Sao_Paulo/1/1969_Brazil_1969//'[&!color=#996600]
	'H3N8_Equine_CY032409_A/equine/Fontainebleau/1/1979_France_1979//'[&!color=#996600]
	'H3N8_Equine_CY032417_A/equine/Berlin/1/1989_Germany_1989//'[&!color=#996600]
	'H3N8_Equine_CY032425_A/equine/Uruguay/1/1963_Uruguay_1963//'[&!color=#996600]
	'H3N8_Equine_CY032941_A/equine/Kentucky/2/1980_USA_1980//'[&!color=#996600]
	'H3N8_Equine_CY032949_A/equine/Algiers/1/1972_Algeria_1972//'[&!color=#996600]
	'H3N8_Equine_CY032957_A/equine/Johannesburg/1/1986_South_Africa_1986//'[&!color=#996600]
	'H3N8_Equine_CY034938_A/equine/Sachiyama/1/1971_Japan_1971//'[&!color=#996600]
	'H3N8_Equine_CY067298_A/equine/Ohio/113461-2/2005_USA_2005//'[&!color=#996600]
	'H3N8_Equine_CY067322_A/equine/Ohio/113461-1/2005_USA_2005//'[&!color=#996600]
	'H3N8_Equine_CY067562_A/equine/Virginia/131054-3/2005_USA_2005/11/08'[&!color=#996600]
	'H3N8_Equine_CY096895_A/equine/New_Market/1/1979_USA_1979//'[&!color=#996600]
	'H3N8_Equine_CY096903_A/equine/New_Market/nasalwash1/1979_USA_1979//'[&!color=#996600]
	'H3N8_Equine_CY096919_A/equine/Tokyo/2/1971_Japan_1971//'[&!color=#996600]
	'H3N8_Equine_DQ124170_A/equine/Massachussetts/213/2003_USA_2003//'[&!color=#996600]
	'H3N8_Equine_DQ124185_A/equine/Kentucky/5/2002_USA_2002//'[&!color=#996600]
	'H3N8_Equine_DQ124186_A/equine/Ohio/1/2003_USA_2003//'[&!color=#996600]
	'H3N8_Equine_EU794499_A/equine/Gansu/7/2008_China_2008/01/'[&!color=#996600]
	'H3N8_Equine_EU794515_A/equine/Heilongjiang/10/2008_China_2008/04/'[&!color=#996600]
	'H3N8_Equine_EU794523_A/equine/Liaoning/9/2008_China_2008/04/'[&!color=#996600]
	'H3N8_Equine_EU794539_A/equine/Qinghai/1/1994_China_1994//'[&!color=#996600]
	'H3N8_Equine_EU794555_A/equine/Xinjiang/2/2007_China_2007/11/'[&!color=#996600]
	'H3N8_Equine_EU794571_A/equine/Xinjiang/4/2007_China_2007/12/'[&!color=#996600]
	'H3N8_Equine_FJ195429_A/equine/Richmond/1/2007_United_Kingdom_2007/08/18'[&!color=#996600]
	'H3N8_Equine_FJ375209_A/equine/Newmarket/5/2003_United_Kingdom_2003//'[&!color=#996600]
	'H3N8_Equine_FJ375210_A/equine/Newmarket/1/1993_United_Kingdom_1993//'[&!color=#996600]
	'H3N8_Equine_FJ375211_A/equine/Newmarket/2/1993_United_Kingdom_1993//'[&!color=#996600]
	'H3N8_Equine_FJ375212_A/equine/Sussex/1/1989_United_Kingdom_1989//'[&!color=#996600]
	'H3N8_Equine_GQ499842_A/equine/Katra-Jammu/7/2008_India_2008/07/'[&!color=#996600]
	'H3N8_Equine_GQ499843_A/equine/Mysore/12/2008_India_2008/12/'[&!color=#996600]
	'H3N8_Equine_GU052341_A/equine/Kentucky/211/1987_USA_1987//'[&!color=#996600]
	'H3N8_Equine_GU396095_A/equine/Gopeshwar/1/2009_India_2009/06/04'[&!color=#996600]
	'H3N8_Equine_GU396096_A/equine/Ahmedabad/1/2009_India_2009/04/26'[&!color=#996600]
	'H3N8_Equine_GU571151_A/equine/Huabei/1/2007_China_2007/12/03'[&!color=#996600]
	'H3N8_Equine_GU953265_A/equine/Almaty/26/2007_Kazakhstan_2007/09/03'[&!color=#996600]
	'H3N8_Equine_JF683501_A/equine/Otar/764/2007_Kazakhstan_2007//'[&!color=#996600]
	'H3N8_Equine_JX844150_A/equine/Kyonggi/SA1/2011_South_Korea_2011/07/01'[&!color=#996600]
	'H3N8_Equine_KC986394_A/equine/Heilongjiang/SS1/2013_China_2013/02/'[&!color=#996600]
	'H3N8_Equine_KF309037_A/equine/Heilongjiang/1/2010_China_2010/04/23'[&!color=#996600]
	'H3N8_Equine_KF712454_A/equine/South_Kazakhstan/236/2012_Kazakhstan_2012/08/17'[&!color=#996600]
	'H3N8_Equine_KF806989_A/equine/Xuzhou/01/2013_China_2013/08/27'[&!color=#996600]
	'H3N8_Equine_KJ664226_A/equine/Miami/1963_USA_1963//'[&!color=#996600]
	'H3N8_Equine_M80953_A/equine/Fontainebleau/1979_France_1979//'[&!color=#996600]
	'H3N8_Equine_M80955_A/equine/New_Market/1979_United_Kingdom_1979//'[&!color=#996600]
	'H3N8_Equine_M80973_A/equine/Tennessee/5/1986_USA_1986//'[&!color=#996600]
	'H3N8_Seal_JQ433883_A/harbor_seal/Massachusetts/1/2011_USA_2011/09/'
	'H3N8_Swine_FJ200422_A/swine/Anhui/01/2006_China_2006/01/06'[&!color=#996600]
	'H3N8_Swine_FJ200430_A/swine/Chibi/01/2005_China_2005/12/15'[&!color=#996600]
	'H3N9_Avian_CY128954_A/American_black_duck/New_Brunswick/03451/2009_Canada_2009/08/12'[&!color=#cccccc]
	'H3N9_Avian_CY139757_A/mallard/Minnesota/182749/1998_USA_1998/09/01'[&!color=#cccccc]
	'H3N9_Avian_DQ021594_A/mallard/Minnesota/182/1998_USA_1998//'[&!color=#cccccc]
	'H3N9_Avian_KF260056_A/duck/Guangdong/455/2000_China_2000//'[&!color=#cccccc]
	'H4N1_Avian_CY004964_A/mallard_duck/Alberta/291/1977_Canada_1977/08/28'[&!color=#cccccc]
	'H4N1_Avian_CY132553_A/mallard/Ohio/11OS2095/2011_USA_2011/08/19'[&!color=#cccccc]
	'H4N1_Avian_CY134243_A/mallard/California/2589P/2011_USA_2011/08/12'[&!color=#cccccc]
	'H4N1_Avian_CY134251_A/mallard/California/2589V/2011_USA_2011/08/12'[&!color=#cccccc]
	'H4N1_Avian_CY146541_A/mallard/New_Jersey/AI09-6446/2009_USA_2009/09/28'[&!color=#cccccc]
	'H4N1_Avian_CY164935_A/mallard/Sweden/52371/2006_Sweden_2006/10/28'[&!color=#cccccc]
	'H4N1_Avian_CY179327_A/mallard/Wisconsin/394/1977_USA_1977//'[&!color=#cccccc]
	'H4N1_Swine_JX878679_A/swine/HuBei/06/2009_China_2009/05/24'
	'H4N2_Avian_CY004787_A/mallard_duck/Alberta/354/1978_Canada_1978/08/10'[&!color=#cccccc]
	'H4N2_Avian_CY004794_A/mallard_duck/Alberta/106/1979_Canada_1979/08/07'[&!color=#cccccc]
	'H4N2_Avian_CY004801_A/blue-winged_teal/Alberta/580/1979_Canada_1979/08/11'[&!color=#cccccc]
	'H4N2_Avian_CY004808_A/pintail_duck/ALB/599/1979_Canada_1979/08/11'[&!color=#cccccc]
	'H4N2_Avian_CY005628_A/duck/Hong_Kong/24/1976_Hong_Kong_1976//'[&!color=#cccccc]
	'H4N2_Avian_CY005910_A/turkey/Minnesota/833/1980_USA_1979/09/01'[&!color=#cccccc]
	'H4N2_Avian_CY011060_A/mallard/Ohio/275/1987_USA_1987/10/19'[&!color=#cccccc]
	'H4N2_Avian_CY014925_A/blue-winged_teal/New_York/370ac/1979_USA_1979/11/20'[&!color=#cccccc]
	'H4N2_Avian_CY015463_A/green-winged_teal/Ohio/344/1986_USA_1986/10/30'[&!color=#cccccc]
	'H4N2_Avian_CY020809_A/mallard/Ohio/686/2002_USA_2002/08/19'[&!color=#cccccc]
	'H4N2_Avian_CY053825_A/pekin_duck/California/P30/2006_USA_2006/03/06'[&!color=#cccccc]
	'H4N2_Avian_CY076896_A/duck/Guangxi/912/2008_China_2008/03/'[&!color=#cccccc]
	'H4N2_Avian_CY076925_A/mallard/Netherlands/7/2007_Netherlands_2007//'[&!color=#cccccc]
	'H4N2_Avian_CY095303_A/mallard/Ontario/15882/2005_Canada_2005/08/22'[&!color=#cccccc]
	'H4N2_Avian_CY097022_A/blue-winged_teal/Wisconsin/2713/2009_USA_2009/10/17'[&!color=#cccccc]
	'H4N2_Avian_CY097450_A/mallard/Wisconsin/2530/2009_USA_2009/10/04'[&!color=#cccccc]
	'H4N2_Avian_CY097474_A/blue-winged_teal/Wisconsin/2665/2009_USA_2009/10/17'[&!color=#cccccc]
	'H4N2_Avian_CY133073_A/mallard/Wisconsin/10OS2659/2010_USA_2010/10/02'[&!color=#cccccc]
	'H4N2_Avian_CY133246_A/mallard/Wisconsin/10OS3051/2010_USA_2010/10/03'[&!color=#cccccc]
	'H4N2_Avian_CY133262_A/mallard/Wisconsin/10OS3067/2010_USA_2010/10/03'[&!color=#cccccc]
	'H4N2_Avian_CY139765_A/mallard/Minnesota/182772/1998_USA_1998/09/01'[&!color=#cccccc]
	'H4N2_Avian_CY146576_A/duck/Hunan/S11313/2012_China_2012/03/25'[&!color=#cccccc]
	'H4N2_Avian_CY164220_A/mallard/Sweden/274/2002_Sweden_2002/10/28'[&!color=#cccccc]
	'H4N2_Avian_CY164276_A/mallard/Sweden/1195/2002_Sweden_2002/11/29'[&!color=#cccccc]
	'H4N2_Avian_CY164444_A/mallard/Sweden/5709/2005_Sweden_2005/11/02'[&!color=#cccccc]
	'H4N2_Avian_CY165339_A/mallard/Sweden/79316/2008_Sweden_2008/11/14'[&!color=#cccccc]
	'H4N2_Avian_CY165381_A/mallard/Sweden/79333/2008_Sweden_2008/11/14'[&!color=#cccccc]
	'H4N2_Avian_CY165454_A/mallard/Sweden/79976/2008_Sweden_2008/11/16'[&!color=#cccccc]
	'H4N2_Avian_CY166174_A/mallard/Wisconsin/11OS4492/2011_USA_2011/11/20'[&!color=#cccccc]
	'H4N2_Avian_CY166382_A/mallard/Illinois/11OS4311/2011_USA_2011/11/12'[&!color=#cccccc]
	'H4N2_Avian_CY166489_A/northern_pintail/Wisconsin/11OS3295/2011_USA_2011/10/01'[&!color=#cccccc]
	'H4N2_Avian_CY177826_A/mallard/Wisconsin/851/1982_USA_1982//'[&!color=#cccccc]
	'H4N2_Avian_CY177850_A/mallard/Wisconsin/867/1982_USA_1982//'[&!color=#cccccc]
	'H4N2_Avian_CY178002_A/mallard/Wisconsin/2191/1984_USA_1984//'[&!color=#cccccc]
	'H4N2_Avian_CY178402_A/mallard/Wisconsin/333/1981_USA_1981//'[&!color=#cccccc]
	'H4N2_Avian_CY178571_A/mallard/Wisconsin/280/1982_USA_1982//'[&!color=#cccccc]
	'H4N2_Avian_CY178683_A/mallard/Wisconsin/373/1981_USA_1981//'[&!color=#cccccc]
	'H4N2_Avian_CY179303_A/mallard/Wisconsin/1719/1983_USA_1983//'[&!color=#cccccc]
	'H4N2_Avian_CY180135_A/mallard/Wisconsin/225/1976_USA_1976//'[&!color=#cccccc]
	'H4N2_Avian_CY180320_A/mallard/Wisconsin/619/1983_USA_1983//'[&!color=#cccccc]
	'H4N2_Avian_CY180440_A/blue-winged_teal/Wisconsin/778/1976_USA_1976//'[&!color=#cccccc]
	'H4N2_Avian_CY180552_A/widgeon/Wisconsin/230/1976_USA_1976//'[&!color=#cccccc]
[truncated: 2,977 more rows]
